# Supplementary material for: Mito‐Nuclear Discordance and Species Boundaries in the Freshwater Fish Genus Cyprinion Revealed by Genome‐Wide SNPs
Source: Ecol Evol. 2026 Jul 31;16(8):e73893. doi: 10.1002/ece3.73893 (PMC13426011; doi:10.1002/ece3.73893)
Supplement: Supplementary file 4 — Data S1: Supporting_SNP_data. [file ECE3-16-e73893-s004.vcf]

##fileformat=VCFv4.2
##fileDate=20241028
##source="Stacks	v2.66"
##INFO=<ID=AD,Number=R,Type=Integer,Description="Total	Depth	for	Each	Allele">
##INFO=<ID=AF,Number=A,Type=Float,Description="Allele	Frequency">
##INFO=<ID=DP,Number=1,Type=Integer,Description="Total	Depth">
##INFO=<ID=NS,Number=1,Type=Integer,Description="Number	of	Samples	With	Data">
##FORMAT=<ID=AD,Number=R,Type=Integer,Description="Allele	Depth">
##FORMAT=<ID=DP,Number=1,Type=Integer,Description="Read	Depth">
##FORMAT=<ID=HQ,Number=2,Type=Integer,Description="Haplotype	Quality">
##FORMAT=<ID=GL,Number=G,Type=Float,Description="Genotype	Likelihood">
##FORMAT=<ID=GQ,Number=1,Type=Integer,Description="Genotype	Quality">
##FORMAT=<ID=GT,Number=1,Type=String,Description="Genotype">
##FORMAT=<ID=MY,Number=1,Type=String,Description="Methylation	Annotation">
##INFO=<ID=loc_strand,Number=1,Type=Character,Description="Genomic	strand	the	corresponding	Stacks	locus	aligns	on">
#CHROM	POS	ID	REF	ALT	QUAL	FILTER	INFO	FORMAT	kais-EX55B8.1	kais-EX55B9.1	kais-EX59D2.1	macrostomum-2233a.1	macrostomum-EX50E9.1	macrostomum-EX50E10.1	macrostomum-EX59A10.1	microphthalmum-2000.1	microphthalmum-EX82B9.1	microphthalmum-EX82B10.1	microphthalmum-EX82B11.1	microphthalmum-EX85B1.1	muscatense-GBOL655C11.1	muscatense-GBOL655C12.1	muscatense-2585a.1	muscatense-2585b.1	muscatense-2585c.1	macrostomum-Gam1.1	macrostomum-Gam2.1	macrostomum-mar3.1	Carasobarbus-mar2.1	acinaces-NHKSA034.1	acinaces-NHKSA035.1	acinaces-NHKSA039.1	acinaces-NHKSA040.1	mhalense-NHKSA050.1	mhalense-NHKSA051.1	mhalense-NHKSA052.1
1001	1	4865:90	C	T	0	PASS	NS=33;AF=0.045	GT:DP:AD:GQ:GL	0/0:17:17,0:40:-0.00,-6.26,-69.30	0/0:31:31,0:40:-0.00,-10.47,-125.39	0/0:7:7,0:39:-0.00,-3.25,-29.24	0/0:4:4,0:29:-0.00,-2.34,-17.23	0/0:16:16,0:40:-0.00,-5.95,-65.30	0/0:21:21,0:40:-0.00,-7.46,-85.33	0/0:18:18,0:40:-0.00,-6.56,-73.31	0/0:13:13,0:40:-0.00,-5.05,-53.28	0/0:18:18,0:40:-0.00,-6.56,-73.31	0/0:13:13,0:40:-0.00,-5.05,-53.28	0/0:10:10,0:40:-0.00,-4.15,-41.26	0/0:23:23,0:40:-0.00,-8.06,-93.34	0/0:19:19,0:40:-0.00,-6.86,-77.31	0/0:23:23,0:40:-0.00,-8.06,-93.34	0/0:8:8,0:40:-0.00,-3.55,-33.25	0/0:8:8,0:40:-0.00,-3.55,-33.25	0/0:6:6,0:36:-0.00,-2.95,-25.24	0/0:18:18,0:40:-0.00,-6.56,-73.31	0/0:6:6,0:36:-0.00,-2.95,-25.24	1/1:4:0,4:16:-14.85,-1.17,-0.03	0/1:10:4,6:40:-19.89,-0.00,-13.08	0/0:44:44,0:40:-0.00,-14.38,-177.46	0/0:22:22,0:40:-0.00,-7.76,-89.33	0/0:33:33,0:40:-0.00,-11.07,-133.40	0/0:19:19,0:40:-0.00,-6.86,-77.31	0/0:14:14,0:40:-0.00,-5.35,-57.28	0/0:5:5,0:33:-0.00,-2.64,-21.23	0/0:19:19,0:40:-0.00,-6.86,-77.31
1002	1001	7845:32	C	T	0	PASS	NS=31;AF=0.032	GT:DP:AD:GQ:GL	0/0:15:15,0:40:-0.00,-5.56,-60.57	0/0:19:19,0:40:-0.00,-6.76,-76.32	0/0:14:14,0:40:-0.00,-5.26,-56.63	./.	0/0:14:14,0:40:-0.00,-5.26,-56.63	0/0:11:11,0:40:-0.00,-4.36,-44.82	0/0:8:8,0:40:-0.00,-3.45,-33.01	0/0:7:7,0:38:-0.00,-3.15,-29.07	0/0:15:15,0:40:-0.00,-5.56,-60.57	0/0:10:10,0:40:-0.00,-4.05,-40.88	0/0:5:5,0:32:-0.00,-2.55,-21.20	0/0:27:27,0:40:-0.00,-9.17,-107.82	0/0:15:15,0:40:-0.00,-5.56,-60.57	0/0:14:14,0:40:-0.00,-5.26,-56.63	0/0:9:9,0:40:-0.00,-3.75,-36.94	0/0:7:7,0:38:-0.00,-3.15,-29.07	0/0:7:7,0:38:-0.00,-3.15,-29.07	0/0:11:11,0:40:-0.00,-4.36,-44.82	0/0:9:9,0:40:-0.00,-3.75,-36.94	0/0:12:12,0:40:-0.00,-4.66,-48.76	0/0:14:14,0:40:-0.00,-5.26,-56.63	0/0:38:38,0:40:-0.00,-12.48,-151.13	0/0:18:18,0:40:-0.00,-6.46,-72.38	0/0:27:27,0:40:-0.00,-9.17,-107.82	0/0:21:21,0:40:-0.00,-7.37,-84.19	0/1:20:8,12:40:-40.19,0.00,-25.94	0/0:5:5,0:32:-0.00,-2.55,-21.20	0/1:11:4,7:40:-23.21,-0.00,-12.90
1003	2001	10027:80	G	A	0	PASS	NS=28;AF=0.089	GT:DP:AD:GQ:GL	0/0:55:55,0:40:0.00,-17.05,-244.10	0/0:161:161,0:40:0.00,-48.96,-711.80	0/0:32:32,0:40:-0.00,-10.13,-142.62	0/0:8:8,0:35:-0.00,-2.91,-36.72	0/0:13:13,0:40:-0.00,-4.41,-58.78	0/0:9:9,0:39:-0.00,-3.21,-41.14	0/0:16:16,0:40:-0.00,-5.31,-72.02	0/0:34:34,0:40:-0.00,-10.73,-151.44	0/0:79:79,0:40:0.00,-24.28,-349.99	0/0:77:77,0:40:-0.00,-23.68,-341.17	0/0:63:63,0:40:-0.00,-19.46,-279.40	0/0:53:53,0:40:-0.00,-16.45,-235.27	0/0:23:23,0:40:-0.00,-7.42,-102.91	0/0:116:116,0:40:0.00,-35.42,-513.25	0/0:40:40,0:40:-0.00,-12.54,-177.92	0/0:33:33,0:40:-0.00,-10.43,-147.03	0/0:25:25,0:40:-0.00,-8.02,-111.73	0/1:12:7,5:40:-17.95,0.00,-28.20	./.	./.	./.	0/1:56:25,31:40:-119.43,0.00,-94.38	0/1:28:9,19:40:-74.91,0.00,-32.21	0/1:69:28,41:40:-159.64,0.00,-103.70	0/1:35:12,23:40:-90.45,0.00,-43.34	0/0:27:27,0:40:-0.00,-8.63,-120.56	0/0:22:22,0:40:-0.00,-7.12,-98.49	0/0:45:45,0:40:-0.00,-14.04,-199.98
1004	3001	14324:15	G	A	0	PASS	NS=32;AF=0.156	GT:DP:AD:GQ:GL	0/0:120:120,0:40:0.00,-36.83,-402.33	0/0:102:102,0:40:-0.00,-31.42,-342.10	0/0:47:47,0:40:-0.00,-14.87,-158.08	0/0:19:19,0:40:-0.00,-6.45,-64.40	0/0:39:39,0:40:-0.00,-12.47,-131.32	0/0:14:14,0:40:-0.00,-4.95,-47.67	0/0:56:56,0:40:-0.00,-17.58,-188.19	0/0:99:98,0:40:0.00,-30.22,-328.72	0/0:22:22,0:40:-0.00,-7.35,-74.44	0/0:17:17,0:40:-0.00,-5.85,-57.71	0/0:23:23,0:40:-0.00,-7.65,-77.78	./.	1/1:21:0,21:40:-69.43,-6.22,-0.00	0/1:32:11,21:40:-59.90,0.00,-27.27	1/1:7:0,7:26:-22.60,-2.01,-0.00	1/1:4:0,4:16:-12.59,-1.14,-0.03	0/1:13:6,7:40:-18.78,0.00,-16.26	0/0:38:38,0:40:-0.00,-12.17,-127.97	0/0:39:39,0:40:-0.00,-12.47,-131.32	0/0:40:40,0:40:-0.00,-12.77,-134.66	0/0:35:35,0:40:-0.00,-11.26,-117.93	0/0:45:45,0:40:-0.00,-14.27,-151.39	0/0:24:23,1:40:-0.00,-4.61,-74.44	0/0:69:69,0:40:0.00,-21.49,-231.69	0/0:43:43,0:40:-0.00,-13.67,-144.70	0/0:21:21,0:40:-0.00,-7.05,-71.09	0/0:47:47,0:40:-0.00,-14.87,-158.08	0/0:95:95,0:40:-0.00,-29.31,-318.68
1004	4001	14324:42	G	A	0	PASS	NS=32;AF=0.031	GT:DP:AD:GQ:GL	0/0:120:120,0:40:-0.00,-37.13,-369.24	0/0:102:102,0:40:-0.00,-31.72,-314.08	0/0:47:47,0:40:-0.00,-15.18,-145.54	0/0:19:19,0:40:-0.00,-6.76,-59.73	0/0:39:39,0:40:-0.00,-12.77,-121.02	0/0:14:14,0:40:-0.00,-5.26,-44.41	0/0:56:56,0:40:0.00,-17.89,-173.12	0/0:99:99,0:40:-0.00,-30.81,-304.89	0/0:22:22,0:40:-0.00,-7.66,-68.92	0/0:17:17,0:40:-0.00,-6.16,-53.60	0/0:23:23,0:40:-0.00,-7.96,-71.99	./.	0/0:21:21,0:40:-0.00,-7.36,-65.86	0/1:32:21,11:40:-23.04,0.00,-55.19	0/0:7:7,0:38:-0.00,-3.15,-22.96	0/0:4:4,0:28:-0.00,-2.25,-13.77	0/1:13:7,6:40:-13.43,-0.00,-18.00	0/0:38:38,0:40:-0.00,-12.47,-117.96	0/0:39:39,0:40:-0.00,-12.77,-121.02	0/0:40:40,0:40:-0.00,-13.08,-124.08	0/0:35:35,0:40:-0.00,-11.57,-108.76	0/0:45:45,0:40:-0.00,-14.58,-139.41	0/0:24:24,0:40:-0.00,-8.27,-75.05	0/0:69:67,0:40:0.00,-21.19,-206.82	0/0:43:43,0:40:-0.00,-13.98,-133.28	0/0:21:21,0:40:-0.00,-7.36,-65.86	0/0:47:47,0:40:-0.00,-15.18,-145.54	0/0:95:95,0:40:0.00,-29.61,-292.63
1004	5001	14324:53	A	G	0	PASS	NS=31;AF=0.032	GT:DP:AD:GQ:GL	0/0:120:120,0:40:-0.00,-36.92,-402.98	0/0:102:102,0:40:0.00,-31.51,-342.76	0/0:47:47,0:40:-0.00,-14.96,-158.74	0/0:19:19,0:40:-0.00,-6.54,-65.05	0/0:39:39,0:40:-0.00,-12.56,-131.97	0/0:14:14,0:40:-0.00,-5.03,-48.32	0/0:56:56,0:40:0.00,-17.67,-188.85	./.	0/1:22:15,7:40:-15.98,0.00,-44.23	0/1:17:9,8:40:-20.83,0.00,-25.66	0/0:23:21,2:15:-0.04,-1.09,-65.09	./.	0/0:21:21,0:40:-0.00,-7.14,-71.75	0/0:32:32,0:40:-0.00,-10.45,-108.55	0/0:7:7,0:36:-0.00,-2.93,-24.90	0/0:4:4,0:26:-0.00,-2.03,-14.87	0/0:13:13,0:40:-0.00,-4.73,-44.98	0/0:38:38,0:40:-0.00,-12.25,-128.62	0/0:39:39,0:40:-0.00,-12.56,-131.97	0/0:40:40,0:40:-0.00,-12.86,-135.32	0/0:35:35,0:40:-0.00,-11.35,-118.59	0/0:45:45,0:40:-0.00,-14.36,-152.04	0/0:24:24,0:40:-0.00,-8.04,-81.78	0/0:69:69,0:40:-0.00,-21.58,-232.34	0/0:43:43,0:40:-0.00,-13.76,-145.35	0/0:21:20,0:40:-0.00,-6.84,-68.40	0/0:47:47,0:40:-0.00,-14.96,-158.74	0/0:95:95,0:40:-0.00,-29.40,-319.33
1004	6001	14324:83	C	T	0	PASS	NS=32;AF=0.172	GT:DP:AD:GQ:GL	0/0:120:120,0:40:-0.00,-36.99,-527.26	0/0:102:102,0:40:0.00,-31.57,-448.29	0/0:47:47,0:40:-0.00,-15.02,-206.96	0/1:19:15,4:40:-10.96,-0.00,-59.96	0/0:39:39,0:40:-0.00,-12.61,-171.86	0/0:14:14,0:40:-0.00,-5.09,-62.17	0/1:56:29,27:40:-100.74,0.00,-110.25	0/0:99:99,0:40:0.00,-30.67,-435.12	0/0:22:22,0:40:-0.00,-7.49,-97.27	0/0:17:17,0:40:-0.00,-5.99,-75.33	0/0:23:23,0:40:-0.00,-7.79,-101.66	./.	0/0:21:21,0:40:-0.00,-7.19,-92.88	0/0:32:32,0:40:-0.00,-10.50,-141.14	0/0:7:7,0:36:-0.00,-2.98,-31.45	0/0:4:4,0:27:-0.00,-2.08,-18.29	0/0:13:13,0:40:-0.00,-4.78,-57.78	0/0:38:38,0:40:-0.00,-12.31,-167.47	0/0:39:39,0:40:-0.00,-12.61,-171.86	0/1:40:36,4:40:-4.64,-0.00,-145.78	0/0:35:35,0:40:-0.00,-11.41,-154.31	1/1:45:0,45:40:-196.71,-13.68,-0.00	1/1:24:0,24:40:-104.57,-7.36,-0.00	1/1:69:0,69:40:-302.02,-20.90,0.00	1/1:43:0,43:40:-187.93,-13.08,-0.00	0/0:21:21,0:40:-0.00,-7.19,-92.88	0/0:47:47,0:40:-0.00,-15.02,-206.96	0/0:95:95,0:40:0.00,-29.47,-417.57
1005	7001	32300:18	C	T	0	PASS	NS=30;AF=0.033	GT:DP:AD:GQ:GL	0/0:26:26,0:40:-0.00,-8.83,-102.84	0/0:22:22,0:40:-0.00,-7.62,-87.25	0/0:6:6,0:34:-0.00,-2.81,-24.89	./.	0/0:14:14,0:40:-0.00,-5.22,-56.07	0/0:14:14,0:40:-0.00,-5.22,-56.07	0/0:14:14,0:40:-0.00,-5.22,-56.07	0/0:8:8,0:40:-0.00,-3.41,-32.68	0/0:20:20,0:40:-0.00,-7.02,-79.45	0/0:11:11,0:40:-0.00,-4.31,-44.38	0/0:4:4,0:28:-0.00,-2.21,-17.10	0/0:13:13,0:40:-0.00,-4.91,-52.17	0/0:18:18,0:40:-0.00,-6.42,-71.66	0/0:8:8,0:40:-0.00,-3.41,-32.68	0/0:5:5,0:31:-0.00,-2.51,-20.99	0/0:6:6,0:34:-0.00,-2.81,-24.89	0/0:5:5,0:31:-0.00,-2.51,-20.99	0/0:11:11,0:40:-0.00,-4.31,-44.38	0/0:8:8,0:40:-0.00,-3.41,-32.68	0/0:11:11,0:40:-0.00,-4.31,-44.38	0/0:18:18,0:40:-0.00,-6.42,-71.66	0/0:35:34,1:40:-0.00,-7.64,-130.12	0/0:7:7,0:38:-0.00,-3.11,-28.79	0/0:35:35,0:40:-0.00,-11.54,-137.92	0/0:10:10,0:40:-0.00,-4.01,-40.48	0/1:9:6,3:40:-7.98,-0.00,-21.18	./.	0/1:14:5,9:40:-29.86,0.00,-15.78
1006	8001	46354:96	T	C	0	PASS	NS=30;AF=0.183	GT:DP:AD:GQ:GL	0/0:24:24,0:40:-0.00,-8.22,-73.68	0/0:32:32,0:40:-0.00,-10.63,-98.02	0/0:11:11,0:40:-0.00,-4.32,-34.13	0/0:4:4,0:28:-0.00,-2.21,-12.83	0/0:16:16,0:40:-0.00,-5.82,-49.34	0/0:23:23,0:40:-0.00,-7.92,-70.63	0/0:25:25,0:40:-0.00,-8.52,-76.72	0/0:30:30,0:40:-0.00,-10.03,-91.93	0/0:17:17,0:40:-0.00,-6.12,-52.38	0/0:12:12,0:40:-0.00,-4.62,-37.17	0/0:6:6,0:34:-0.00,-2.81,-18.91	0/0:25:25,0:40:-0.00,-8.52,-76.72	1/1:15:0,15:40:-44.98,-4.86,-0.00	1/1:17:0,17:40:-51.06,-5.46,-0.00	1/1:10:0,10:40:-29.77,-3.36,-0.00	1/1:5:0,5:24:-14.56,-1.86,-0.01	1/1:15:0,15:40:-44.98,-4.86,-0.00	0/0:19:19,0:40:-0.00,-6.72,-58.46	0/0:10:10,0:40:-0.00,-4.02,-31.08	0/0:19:19,0:40:-0.00,-6.72,-58.46	0/1:24:15,9:40:-19.16,0.00,-38.07	0/0:42:42,0:40:-0.00,-13.64,-128.44	0/0:19:19,0:40:-0.00,-6.72,-58.46	0/0:48:47,0:40:-0.00,-15.14,-143.65	0/0:22:22,0:40:-0.00,-7.62,-67.59	0/0:13:13,0:40:-0.00,-4.92,-40.21	0/0:12:12,0:40:-0.00,-4.62,-37.17	0/0:43:43,0:40:-0.00,-13.94,-131.48
1007	9001	50401:48	T	C	0	PASS	NS=30;AF=0.100	GT:DP:AD:GQ:GL	0/0:13:13,0:40:-0.00,-4.60,-53.04	0/0:28:28,0:40:-0.00,-9.12,-113.13	0/0:5:5,0:28:-0.00,-2.20,-20.99	0/0:12:12,0:40:-0.00,-4.30,-49.03	0/0:13:13,0:40:-0.00,-4.60,-53.04	0/0:10:10,0:40:-0.00,-3.70,-41.02	0/0:13:13,0:40:-0.00,-4.60,-53.04	0/1:10:2,8:40:-28.35,-0.00,-5.27	0/1:11:8,3:40:-8.02,-0.00,-29.01	0/1:13:7,6:40:-19.43,0.00,-24.40	0/0:7:7,0:34:-0.00,-2.80,-29.00	1/1:35:0,35:40:-139.25,-10.26,-0.00	0/0:10:10,0:40:-0.00,-3.70,-41.02	0/0:21:21,0:40:-0.00,-7.01,-85.09	0/0:9:9,0:40:-0.00,-3.40,-37.01	0/0:6:6,0:31:-0.00,-2.50,-25.00	0/0:10:10,0:40:-0.00,-3.70,-41.02	0/0:12:12,0:40:-0.00,-4.30,-49.03	0/0:6:6,0:31:-0.00,-2.50,-25.00	0/0:17:17,0:40:-0.00,-5.81,-69.06	0/1:44:13,31:40:-110.25,0.00,-39.10	0/0:22:22,0:40:-0.00,-7.31,-89.09	0/0:11:11,0:40:-0.00,-4.00,-45.03	0/0:42:42,0:40:-0.00,-13.33,-169.21	0/0:22:22,0:40:-0.00,-7.31,-89.09	0/0:18:18,0:40:-0.00,-6.11,-73.07	0/0:16:16,0:40:-0.00,-5.51,-65.06	0/0:17:17,0:40:-0.00,-5.81,-69.06
1008	10001	62861:51	G	A	0	PASS	NS=23;AF=0.065	GT:DP:AD:GQ:GL	0/0:49:49,0:40:-0.00,-15.47,-198.71	0/0:59:59,0:40:-0.00,-18.48,-238.96	0/0:25:25,0:40:-0.00,-8.24,-102.10	0/1:9:3,6:40:-20.72,-0.00,-10.12	0/0:17:17,0:40:-0.00,-5.84,-69.90	0/0:41:41,0:40:-0.00,-13.06,-166.50	./.	./.	./.	0/0:8:8,0:38:-0.00,-3.13,-33.67	0/0:6:6,0:31:-0.00,-2.53,-25.62	0/0:16:16,0:40:-0.00,-5.53,-65.87	0/0:18:18,0:40:-0.00,-6.14,-73.92	0/0:26:26,0:40:-0.00,-8.54,-106.13	0/0:16:16,0:40:-0.00,-5.53,-65.87	0/0:9:9,0:40:-0.00,-3.43,-37.70	0/0:12:12,0:40:-0.00,-4.33,-49.77	0/1:29:15,14:40:-46.91,0.00,-52.40	0/1:8:7,1:13:-0.95,-0.05,-26.57	./.	./.	0/0:26:26,0:40:-0.00,-8.54,-106.13	0/0:23:23,0:40:-0.00,-7.64,-94.05	0/0:42:42,0:40:-0.00,-13.36,-170.53	0/0:29:29,0:40:-0.00,-9.45,-118.20	0/0:29:29,0:40:-0.00,-9.45,-118.20	0/0:7:7,0:35:-0.00,-2.83,-29.65	0/0:26:26,0:40:-0.00,-8.54,-106.13
1009	11001	62864:41	A	G	0	PASS	NS=26;AF=0.173	GT:DP:AD:GQ:GL	0/1:22:7,15:40:-51.84,0.00,-21.01	1/1:30:0,30:40:-117.59,-9.01,-0.00	1/1:11:0,11:40:-42.67,-3.29,-0.00	0/0:7:7,0:34:-0.00,-2.79,-28.32	0/1:14:4,10:40:-34.53,-0.00,-11.58	0/0:18:18,0:40:-0.00,-6.11,-71.69	0/0:17:17,0:40:-0.00,-5.80,-67.75	0/0:8:8,0:37:-0.00,-3.10,-32.26	0/0:18:18,0:40:-0.00,-6.11,-71.69	./.	0/0:14:14,0:40:-0.00,-4.90,-55.92	0/0:23:23,0:40:-0.00,-7.61,-91.41	0/0:29:29,0:40:-0.00,-9.42,-115.07	0/0:20:20,0:40:-0.00,-6.71,-79.58	0/0:7:7,0:34:-0.00,-2.79,-28.32	0/0:8:8,0:37:-0.00,-3.10,-32.26	0/0:8:8,0:37:-0.00,-3.10,-32.26	1/1:18:0,18:40:-70.27,-5.39,-0.00	0/1:17:6,11:40:-37.57,0.00,-18.57	0/0:10:10,0:40:-0.00,-3.70,-40.15	./.	0/0:30:30,0:40:-0.00,-9.72,-119.01	0/0:13:13,0:40:-0.00,-4.60,-51.98	0/0:28:28,0:40:-0.00,-9.11,-111.13	0/0:21:21,0:40:-0.00,-7.01,-83.52	0/0:14:14,0:40:-0.00,-4.90,-55.92	0/0:12:12,0:40:-0.00,-4.30,-48.03	0/0:22:22,0:40:-0.00,-7.31,-87.47
1009	12001	62864:87	C	T	0	PASS	NS=26;AF=0.096	GT:DP:AD:GQ:GL	0/0:22:22,0:40:-0.00,-7.40,-87.92	0/0:30:30,0:40:-0.00,-9.81,-119.47	0/0:11:11,0:40:-0.00,-4.09,-44.54	0/1:7:3,4:40:-12.89,-0.00,-10.11	0/1:14:10,4:40:-10.78,-0.00,-35.61	1/1:18:0,18:40:-69.82,-5.03,-0.00	0/1:17:4,13:40:-45.37,-0.00,-11.04	0/0:8:8,0:38:-0.00,-3.19,-32.71	0/0:18:18,0:40:-0.00,-6.20,-72.15	./.	0/0:14:14,0:40:-0.00,-4.99,-56.37	0/0:23:23,0:40:-0.00,-7.70,-91.86	0/0:29:29,0:40:-0.00,-9.51,-115.52	0/0:20:20,0:40:-0.00,-6.80,-80.03	0/0:7:7,0:35:-0.00,-2.88,-28.77	0/0:8:8,0:38:-0.00,-3.19,-32.71	0/0:8:8,0:38:-0.00,-3.19,-32.71	0/0:18:18,0:40:-0.00,-6.20,-72.15	0/0:17:17,0:40:-0.00,-5.89,-68.20	0/0:10:10,0:40:-0.00,-3.79,-40.60	./.	0/0:30:30,0:40:-0.00,-9.81,-119.47	0/0:13:13,0:40:-0.00,-4.69,-52.43	0/0:28:28,0:40:-0.00,-9.20,-111.58	0/0:21:21,0:40:-0.00,-7.10,-83.98	0/0:14:14,0:40:-0.00,-4.99,-56.37	0/0:12:12,0:40:-0.00,-4.39,-48.48	0/0:22:22,0:40:-0.00,-7.40,-87.92
1010	13001	62867:80	G	A	0	PASS	NS=26;AF=0.077	GT:DP:AD:GQ:GL	0/0:32:32,0:40:-0.00,-10.33,-134.97	0/0:45:45,0:40:-0.00,-14.24,-189.20	0/0:30:30,0:40:-0.00,-9.73,-126.62	0/0:9:9,0:40:-0.00,-3.41,-39.01	0/0:10:10,0:40:-0.00,-3.71,-43.18	0/0:11:11,0:40:-0.00,-4.01,-47.36	0/0:20:20,0:40:-0.00,-6.72,-84.90	0/0:18:18,0:40:-0.00,-6.12,-76.56	0/0:15:15,0:40:-0.00,-5.21,-64.04	0/0:28:28,0:40:-0.00,-9.13,-118.28	0/0:20:20,0:40:-0.00,-6.72,-84.90	0/0:34:34,0:40:-0.00,-10.93,-143.31	0/1:14:3,11:40:-40.98,-0.00,-9.07	0/1:13:6,7:40:-24.59,0.00,-21.89	./.	0/1:13:4,9:40:-32.94,-0.00,-13.54	0/1:19:14,5:40:-14.44,-0.00,-53.46	0/0:21:21,0:40:-0.00,-7.02,-89.08	0/0:12:12,0:40:-0.00,-4.31,-51.53	0/0:27:27,0:40:-0.00,-8.83,-114.11	0/0:16:16,0:40:-0.00,-5.51,-68.22	0/0:81:81,0:40:0.00,-25.08,-339.40	0/0:37:37,0:40:-0.00,-11.84,-155.83	0/0:79:79,0:40:-0.00,-24.48,-331.05	0/0:55:55,0:40:-0.00,-17.25,-230.92	./.	./.	./.
1011	14001	62926:79	A	G	0	PASS	NS=27;AF=0.278	GT:DP:AD:GQ:GL	0/0:24:24,0:40:-0.00,-7.95,-96.24	0/0:31:31,0:40:-0.00,-10.06,-124.17	./.	0/0:14:14,0:40:-0.00,-4.94,-56.33	1/1:10:0,10:39:-39.43,-3.27,-0.00	0/1:19:14,5:40:-13.51,-0.00,-49.89	0/1:17:4,13:40:-46.03,-0.00,-10.59	0/0:32:32,0:40:-0.00,-10.36,-128.16	0/0:21:21,0:40:-0.00,-7.05,-84.27	0/0:13:13,0:40:-0.00,-4.64,-52.34	0/0:12:12,0:40:-0.00,-4.34,-48.35	0/0:26:26,0:40:-0.00,-8.55,-104.22	0/0:11:11,0:40:-0.00,-4.04,-44.36	0/0:14:14,0:40:-0.00,-4.94,-56.33	0/0:15:15,0:40:-0.00,-5.24,-60.32	0/0:9:9,0:40:-0.00,-3.43,-36.38	0/0:22:22,0:40:-0.00,-7.35,-88.26	1/1:6:0,6:26:-23.48,-2.07,-0.00	1/1:18:0,18:40:-71.36,-5.67,-0.00	0/1:16:13,3:40:-6.43,-0.00,-46.80	0/0:10:10,0:40:-0.00,-3.73,-40.37	0/0:38:38,0:40:-0.00,-12.16,-152.10	0/0:15:15,0:40:-0.00,-5.24,-60.32	0/0:26:26,0:40:-0.00,-8.55,-104.22	0/0:18:18,0:40:-0.00,-6.14,-72.29	1/1:10:0,10:39:-39.43,-3.27,-0.00	1/1:10:0,10:39:-39.43,-3.27,-0.00	1/1:32:0,32:40:-127.22,-9.89,-0.00
1012	15001	62927:24	A	T	0	PASS	NS=23;AF=0.065	GT:DP:AD:GQ:GL	0/0:27:27,0:40:-0.00,-8.83,-79.29	0/0:33:33,0:40:-0.00,-10.64,-96.58	0/0:11:11,0:40:-0.00,-4.03,-33.17	0/0:9:8,0:38:-0.00,-3.12,-24.53	0/1:15:7,8:40:-17.83,0.00,-16.42	0/1:29:12,17:40:-39.57,0.00,-26.62	0/1:22:11,11:40:-24.37,0.00,-25.84	0/0:26:26,0:40:-0.00,-8.53,-76.41	0/0:22:22,0:40:-0.00,-7.33,-64.88	0/0:10:10,0:40:-0.00,-3.73,-30.29	0/0:7:7,0:35:-0.00,-2.82,-21.65	0/0:24:24,0:40:-0.00,-7.93,-70.64	0/0:13:13,0:40:-0.00,-4.63,-38.94	0/0:40:40,0:40:-0.00,-12.74,-116.76	0/0:15:15,0:40:-0.00,-5.23,-44.70	0/0:6:6,0:31:-0.00,-2.52,-18.76	0/0:18:18,0:40:-0.00,-6.13,-53.35	0/0:15:15,0:40:-0.00,-5.23,-44.70	0/0:7:7,0:35:-0.00,-2.82,-21.65	0/0:25:25,0:40:-0.00,-8.23,-73.53	./.	./.	./.	./.	./.	0/0:17:17,0:40:-0.00,-5.83,-50.47	0/0:9:9,0:40:-0.00,-3.43,-27.41	0/0:21:21,0:40:-0.00,-7.03,-62.00
1013	16001	62928:98	A	T	0	PASS	NS=25;AF=0.060	GT:DP:AD:GQ:GL	0/1:23:10,13:40:-43.49,0.00,-32.81	1/1:26:0,26:40:-101.79,-7.71,-0.00	0/0:17:17,0:40:-0.00,-6.19,-68.53	0/0:13:13,0:40:-0.00,-4.99,-52.69	0/0:14:14,0:40:-0.00,-5.29,-56.65	0/0:20:20,0:40:-0.00,-7.10,-80.41	0/0:21:21,0:40:-0.00,-7.40,-84.37	0/0:21:21,0:40:-0.00,-7.40,-84.37	0/0:24:24,0:40:-0.00,-8.30,-96.26	0/0:26:26,0:40:-0.00,-8.90,-104.18	0/0:9:9,0:40:-0.00,-3.79,-36.84	0/0:28:28,0:40:-0.00,-9.50,-112.10	0/0:21:21,0:40:-0.00,-7.40,-84.37	0/0:24:24,0:40:-0.00,-8.30,-96.26	0/0:11:11,0:40:-0.00,-4.39,-44.77	0/0:5:5,0:32:-0.00,-2.58,-21.00	0/0:9:9,0:40:-0.00,-3.79,-36.84	0/0:16:16,0:40:-0.00,-5.89,-64.57	0/0:12:12,0:40:-0.00,-4.69,-48.73	0/0:22:22,0:40:-0.00,-7.70,-88.34	./.	./.	./.	./.	./.	0/0:24:24,0:40:-0.00,-8.30,-96.26	0/0:7:7,0:38:-0.00,-3.18,-28.92	0/0:23:23,0:40:-0.00,-8.00,-92.30
1014	17001	62934:37	T	A	0	PASS	NS=27;AF=0.056	GT:DP:AD:GQ:GL	0/0:15:15,0:40:-0.00,-5.36,-61.34	0/0:22:22,0:40:-0.00,-7.47,-89.27	0/0:8:8,0:39:-0.00,-3.25,-33.41	./.	0/1:16:10,6:40:-18.28,-0.00,-35.73	0/1:26:9,17:40:-59.16,0.00,-28.73	0/0:20:20,0:40:-0.00,-6.86,-81.29	0/0:13:13,0:40:-0.00,-4.76,-53.36	0/0:28:28,0:40:-0.00,-9.27,-113.21	0/0:21:21,0:40:-0.00,-7.17,-85.28	0/0:12:12,0:40:-0.00,-4.46,-49.37	0/0:17:17,0:40:-0.00,-5.96,-69.32	0/0:18:18,0:40:-0.00,-6.26,-73.31	0/0:17:17,0:40:-0.00,-5.96,-69.32	0/0:5:5,0:29:-0.00,-2.35,-21.44	./.	0/0:14:14,0:40:-0.00,-5.06,-57.35	0/0:12:12,0:40:-0.00,-4.46,-49.37	0/1:6:4,2:40:-5.33,-0.00,-14.80	0/0:23:23,0:40:-0.00,-7.77,-93.26	./.	0/0:43:43,0:40:-0.00,-13.79,-173.07	0/0:30:30,0:40:-0.00,-9.87,-121.19	0/0:26:26,0:40:-0.00,-8.67,-105.23	0/0:28:28,0:40:-0.00,-9.27,-113.21	0/0:4:4,0:26:-0.00,-2.05,-17.45	0/0:10:10,0:40:-0.00,-3.86,-41.39	0/0:18:18,0:40:-0.00,-6.26,-73.31
1014	18001	62934:68	C	T	0	PASS	NS=27;AF=0.037	GT:DP:AD:GQ:GL	0/0:15:15,0:40:-0.00,-5.52,-45.72	0/0:22:22,0:40:-0.00,-7.62,-66.35	0/0:8:8,0:40:-0.00,-3.42,-25.08	./.	0/0:16:16,0:40:-0.00,-5.82,-48.66	0/0:26:26,0:40:-0.00,-8.83,-78.14	0/0:20:20,0:40:-0.00,-7.02,-60.46	0/0:13:13,0:40:-0.00,-4.92,-39.82	0/0:28:28,0:40:-0.00,-9.43,-84.04	0/1:21:10,11:40:-25.10,0.00,-23.66	0/1:12:7,5:40:-10.12,-0.00,-17.52	0/0:17:17,0:40:-0.00,-6.12,-51.61	0/0:18:18,0:40:-0.00,-6.42,-54.56	0/0:17:17,0:40:-0.00,-6.12,-51.61	0/0:5:5,0:31:-0.00,-2.52,-16.24	./.	0/0:14:14,0:40:-0.00,-5.22,-42.77	0/0:12:12,0:40:-0.00,-4.62,-36.87	0/0:6:6,0:34:-0.00,-2.82,-19.19	0/0:23:23,0:40:-0.00,-7.92,-69.30	./.	0/0:43:43,0:40:-0.00,-13.94,-128.25	0/0:30:30,0:40:-0.00,-10.03,-89.93	0/0:26:25,0:40:-0.00,-8.53,-75.19	0/0:28:28,0:40:-0.00,-9.43,-84.04	0/0:4:4,0:28:-0.00,-2.22,-13.30	0/0:10:10,0:40:-0.00,-4.02,-30.98	0/0:18:18,0:40:-0.00,-6.42,-54.56
1015	19001	62941:63	G	C	0	PASS	NS=24;AF=0.083	GT:DP:AD:GQ:GL	0/1:18:8,10:40:-31.75,0.00,-25.32	0/1:22:8,14:40:-45.74,0.00,-24.11	1/1:6:0,6:20:-21.65,-1.49,-0.01	0/0:4:4,0:26:-0.00,-2.05,-16.38	./.	0/0:8:8,0:39:-0.00,-3.25,-31.58	0/0:15:15,0:40:-0.00,-5.36,-58.18	0/0:8:8,0:39:-0.00,-3.25,-31.58	0/0:14:14,0:40:-0.00,-5.06,-54.38	0/0:19:19,0:40:-0.00,-6.56,-73.38	./.	0/0:15:15,0:40:-0.00,-5.36,-58.18	0/0:7:7,0:36:-0.00,-2.95,-27.78	0/0:5:5,0:29:-0.00,-2.35,-20.18	0/0:7:7,0:36:-0.00,-2.95,-27.78	0/0:5:5,0:29:-0.00,-2.35,-20.18	0/0:15:15,0:40:-0.00,-5.36,-58.18	0/0:14:14,0:40:-0.00,-5.06,-54.38	./.	0/0:16:16,0:40:-0.00,-5.66,-61.98	./.	0/0:27:27,0:40:-0.00,-8.97,-103.79	0/0:12:12,0:40:-0.00,-4.45,-46.78	0/0:33:33,0:40:-0.00,-10.77,-126.59	0/0:18:18,0:40:-0.00,-6.26,-69.58	0/0:8:8,0:39:-0.00,-3.25,-31.58	0/0:8:8,0:39:-0.00,-3.25,-31.58	0/0:12:12,0:40:-0.00,-4.45,-46.78
1016	20001	62956:26	G	A	0	PASS	NS=30;AF=0.050	GT:DP:AD:GQ:GL	0/0:58:57,1:40:0.00,-15.42,-158.27	0/0:67:66,1:40:0.00,-18.12,-183.47	0/0:18:18,0:40:-0.00,-6.21,-51.88	0/0:13:13,0:40:-0.00,-4.70,-37.88	0/0:40:40,0:40:-0.00,-12.81,-113.47	0/0:18:18,0:40:-0.00,-6.21,-51.88	0/0:42:42,0:40:-0.00,-13.41,-119.07	0/0:35:35,0:40:-0.00,-11.31,-99.47	0/0:88:88,0:40:0.00,-27.23,-247.87	0/0:28:28,0:40:-0.00,-9.21,-79.88	0/0:40:39,0:40:-0.00,-12.51,-110.67	0/0:90:90,0:40:0.00,-27.83,-253.46	0/0:86:86,0:40:-0.00,-26.63,-242.27	0/0:71:71,0:40:0.00,-22.12,-200.27	0/0:34:33,0:40:-0.00,-10.71,-93.87	0/0:11:11,0:40:-0.00,-4.10,-32.28	0/0:39:39,0:40:-0.00,-12.51,-110.67	0/0:9:9,0:40:-0.00,-3.50,-26.68	0/0:16:16,0:40:-0.00,-5.61,-46.28	0/0:31:31,0:40:-0.00,-10.11,-88.27	0/0:73:73,0:40:-0.00,-22.72,-205.87	0/0:92:92,0:40:-0.00,-28.43,-259.06	0/0:42:42,0:40:-0.00,-13.41,-119.07	0/0:99:98,0:40:0.00,-30.23,-275.86	0/0:58:58,0:40:0.00,-18.22,-163.87	0/1:26:9,17:40:-38.99,0.00,-18.07	0/1:16:7,8:40:-17.09,0.00,-15.77	0/1:18:8,10:40:-21.79,0.00,-17.67
1017	21001	62973:46	C	T	0	PASS	NS=23;AF=0.087	GT:DP:AD:GQ:GL	0/0:47:47,0:40:-0.00,-14.77,-156.70	0/0:65:65,0:40:-0.00,-20.19,-216.16	0/0:26:26,0:40:-0.00,-8.46,-87.34	0/0:16:16,0:40:-0.00,-5.45,-54.30	0/0:26:26,0:40:-0.00,-8.46,-87.34	0/0:20:20,0:40:-0.00,-6.65,-67.52	0/0:8:8,0:37:-0.00,-3.04,-27.88	0/0:117:117,0:40:-0.00,-35.83,-387.93	./.	./.	./.	./.	0/0:26:26,0:40:-0.00,-8.46,-87.34	0/0:17:17,0:40:-0.00,-5.75,-57.61	0/0:14:14,0:40:-0.00,-4.85,-47.70	0/0:8:8,0:37:-0.00,-3.04,-27.88	0/0:18:18,0:40:-0.00,-6.05,-60.91	0/0:12:12,0:40:-0.00,-4.25,-41.09	0/0:8:8,0:37:-0.00,-3.04,-27.88	./.	0/0:16:16,0:40:-0.00,-5.45,-54.30	0/1:87:42,45:40:-121.84,0.00,-113.38	0/1:29:14,15:40:-40.19,0.00,-38.34	0/1:108:53,55:40:-148.55,0.00,-143.40	0/1:47:19,28:40:-77.71,0.00,-49.44	0/0:159:159,0:40:0.00,-48.47,-526.66	0/0:19:19,0:40:-0.00,-6.35,-64.21	0/0:182:180,1:40:0.00,-51.78,-592.72
1018	22001	62978:24	C	T	0	PASS	NS=28;AF=0.143	GT:DP:AD:GQ:GL	0/0:25:25,0:40:-0.00,-8.40,-102.64	0/0:38:38,0:40:-0.00,-12.32,-155.64	0/0:20:20,0:40:-0.00,-6.90,-82.26	0/0:8:8,0:39:-0.00,-3.29,-33.35	0/0:11:11,0:40:-0.00,-4.19,-45.58	0/0:19:19,0:40:-0.00,-6.60,-78.19	0/0:28:28,0:40:-0.00,-9.31,-114.87	0/1:38:14,24:40:-85.51,0.00,-45.49	0/1:13:3,10:40:-35.97,-0.00,-8.18	1/1:18:0,18:40:-72.63,-5.56,-0.00	1/1:27:0,27:40:-109.32,-8.27,-0.00	1/1:17:0,17:40:-68.56,-5.26,-0.00	0/0:21:21,0:40:-0.00,-7.20,-86.34	0/0:28:28,0:40:-0.00,-9.31,-114.87	0/0:13:13,0:40:-0.00,-4.79,-53.73	0/0:7:7,0:36:-0.00,-2.98,-29.27	0/0:12:12,0:40:-0.00,-4.49,-49.65	0/0:12:12,0:40:-0.00,-4.49,-49.65	./.	0/0:11:11,0:40:-0.00,-4.19,-45.58	0/0:16:16,0:40:-0.00,-5.69,-65.96	0/0:43:43,0:40:-0.00,-13.82,-176.02	0/0:25:25,0:40:-0.00,-8.40,-102.64	0/0:49:49,0:40:-0.00,-15.63,-200.47	0/0:21:21,0:40:-0.00,-7.20,-86.34	./.	0/0:9:9,0:40:-0.00,-3.59,-37.42	0/0:25:25,0:40:-0.00,-8.40,-102.64
1019	23001	62991:95	A	T	0	PASS	NS=26;AF=0.058	GT:DP:AD:GQ:GL	0/0:46:46,0:40:-0.00,-14.66,-137.03	0/0:39:39,0:40:-0.00,-12.56,-116.41	0/0:20:20,0:40:-0.00,-6.85,-60.42	./.	0/0:8:8,0:39:-0.00,-3.24,-25.06	0/0:17:17,0:40:-0.00,-5.94,-51.58	0/0:13:13,0:40:-0.00,-4.74,-39.79	0/1:21:12,9:40:-19.37,0.00,-29.70	0/1:19:9,10:40:-22.92,0.00,-21.46	0/1:14:7,7:40:-15.58,0.00,-17.07	0/0:5:5,0:29:-0.00,-2.34,-16.22	0/0:11:11,0:40:-0.00,-4.14,-33.90	0/0:13:13,0:40:-0.00,-4.74,-39.79	0/0:24:24,0:40:-0.00,-8.05,-72.21	0/0:5:5,0:29:-0.00,-2.34,-16.22	0/0:9:9,0:40:-0.00,-3.54,-28.01	0/0:11:11,0:40:-0.00,-4.14,-33.90	0/0:33:33,0:40:-0.00,-10.75,-98.73	0/0:6:6,0:33:-0.00,-2.64,-19.17	0/0:17:16,0:40:-0.00,-5.64,-48.63	./.	0/0:29:29,0:40:-0.00,-9.55,-86.94	0/0:12:12,0:40:-0.00,-4.44,-36.84	0/0:59:59,0:40:0.00,-18.57,-175.34	0/0:21:21,0:40:-0.00,-7.15,-63.37	0/0:11:11,0:40:-0.00,-4.14,-33.90	0/0:8:8,0:39:-0.00,-3.24,-25.06	0/0:17:17,0:40:-0.00,-5.94,-51.58
1020	24001	62997:98	C	T	0	PASS	NS=25;AF=0.120	GT:DP:AD:GQ:GL	0/1:36:15,21:40:-46.42,0.00,-30.67	0/1:39:14,25:40:-56.58,0.00,-27.00	1/1:17:0,17:40:-46.17,-5.11,-0.00	0/0:9:9,0:40:-0.00,-3.55,-25.74	0/0:19:19,0:40:-0.00,-6.55,-53.39	0/0:36:36,0:40:-0.00,-11.66,-100.40	0/0:31:31,0:40:-0.00,-10.16,-86.58	0/0:21:20,0:40:-0.00,-6.86,-56.16	0/0:22:22,0:40:-0.00,-7.46,-61.69	0/0:27:27,0:40:-0.00,-8.96,-75.51	0/0:9:8,0:39:-0.00,-3.25,-22.97	0/0:30:30,0:40:-0.00,-9.86,-83.81	0/0:27:27,0:40:-0.00,-8.96,-75.51	0/0:24:24,0:40:-0.00,-8.06,-67.22	./.	0/0:13:13,0:40:-0.00,-4.75,-36.80	0/0:24:24,0:40:-0.00,-8.06,-67.22	1/1:21:0,21:40:-57.23,-6.31,-0.00	./.	0/0:10:10,0:40:-0.00,-3.85,-28.50	./.	0/0:45:45,0:40:-0.00,-14.36,-125.29	0/0:22:22,0:40:-0.00,-7.46,-61.69	0/0:59:59,0:40:0.00,-18.57,-164.01	0/0:27:27,0:40:-0.00,-8.96,-75.51	0/0:11:11,0:40:-0.00,-4.15,-31.27	0/0:9:9,0:40:-0.00,-3.55,-25.74	0/0:27:27,0:40:-0.00,-8.96,-75.51
1021	25001	63007:5	T	A	0	PASS	NS=23;AF=0.043	GT:DP:AD:GQ:GL	./.	./.	./.	0/0:21:21,0:40:-0.00,-6.78,-95.14	0/0:70:70,0:40:0.00,-21.53,-313.82	0/0:48:48,0:40:-0.00,-14.91,-215.64	0/0:52:52,0:40:-0.00,-16.11,-233.49	./.	0/1:30:11,19:40:-75.31,0.00,-41.02	./.	0/1:20:10,10:40:-38.15,0.00,-39.57	0/0:81:81,0:40:-0.00,-24.84,-362.92	0/0:31:31,0:40:-0.00,-9.79,-139.77	0/0:119:119,0:40:0.00,-36.28,-532.51	0/0:26:26,0:40:-0.00,-8.28,-117.45	0/0:9:9,0:38:-0.00,-3.17,-41.58	0/0:31:31,0:40:-0.00,-9.79,-139.77	0/0:64:64,0:40:0.00,-19.72,-287.05	0/0:42:42,0:40:-0.00,-13.10,-188.86	0/0:58:58,0:40:0.00,-17.92,-260.27	0/0:67:67,0:40:0.00,-20.63,-300.43	0/0:68:68,0:40:0.00,-20.93,-304.90	0/0:42:42,0:40:-0.00,-13.10,-188.86	0/0:77:77,0:40:0.00,-23.64,-345.06	0/0:43:43,0:40:-0.00,-13.40,-193.32	0/0:40:40,0:40:-0.00,-12.50,-179.93	0/0:23:23,0:40:-0.00,-7.38,-104.06	0/0:49:49,0:40:-0.00,-15.21,-220.10
1021	26001	63007:89	A	T	0	PASS	NS=27;AF=0.111	GT:DP:AD:GQ:GL	0/0:96:96,0:40:0.00,-29.12,-220.02	0/0:108:108,0:40:0.00,-32.71,-247.35	0/0:56:56,0:40:0.00,-17.17,-128.94	0/0:21:21,0:40:-0.00,-6.72,-49.23	0/0:70:70,0:40:0.00,-21.36,-160.82	0/0:48:48,0:40:-0.00,-14.78,-110.72	0/0:52:52,0:40:0.00,-15.98,-119.83	0/0:44:44,0:40:-0.00,-13.59,-101.61	0/0:30:30,0:40:-0.00,-9.41,-69.73	0/0:37:37,0:40:-0.00,-11.50,-85.67	0/0:20:20,0:40:-0.00,-6.42,-46.96	0/0:81:81,0:40:0.00,-24.64,-185.87	0/0:31:31,0:40:-0.00,-9.71,-72.00	0/0:119:119,0:40:0.00,-35.99,-272.40	0/0:26:26,0:40:-0.00,-8.21,-60.62	0/0:9:9,0:38:-0.00,-3.13,-21.91	0/0:31:31,0:40:-0.00,-9.71,-72.00	0/0:64:64,0:40:0.00,-19.56,-147.15	0/0:42:34,0:40:-0.00,-10.60,-78.84	0/0:58:51,0:40:0.00,-15.68,-117.55	0/0:67:67,0:40:0.00,-20.46,-153.98	0/1:68:28,40:40:-70.33,0.00,-44.41	0/1:42:11,31:40:-57.60,-0.00,-13.47	0/1:77:29,48:40:-85.86,0.00,-44.00	0/1:43:17,26:40:-45.92,0.00,-26.83	0/1:40:14,26:40:-46.81,0.00,-20.90	0/1:23:13,10:40:-15.46,0.00,-23.70	./.
1022	27001	63008:10	G	A	0	PASS	NS=24;AF=0.146	GT:DP:AD:GQ:GL	0/0:56:56,0:40:0.00,-17.72,-231.67	0/0:36:36,0:40:-0.00,-11.70,-149.19	0/0:21:21,0:40:-0.00,-7.18,-87.34	./.	0/0:32:32,0:40:-0.00,-10.49,-132.70	0/0:17:17,0:40:-0.00,-5.98,-70.84	0/0:40:40,0:40:-0.00,-12.90,-165.69	0/0:20:20,0:40:-0.00,-6.88,-83.21	0/0:7:7,0:36:-0.00,-2.97,-29.60	0/0:14:14,0:40:-0.00,-5.07,-58.47	0/0:9:9,0:40:-0.00,-3.57,-37.85	./.	0/1:39:17,22:40:-78.13,0.00,-58.24	1/1:6:0,6:25:-24.01,-1.93,-0.01	./.	1/1:8:0,8:31:-32.26,-2.53,-0.00	1/1:6:0,6:25:-24.01,-1.93,-0.01	0/0:28:28,0:40:-0.00,-9.29,-116.20	0/0:13:13,0:40:-0.00,-4.77,-54.35	0/0:12:12,0:40:-0.00,-4.47,-50.22	./.	0/0:70:70,0:40:0.00,-21.93,-289.40	0/0:32:32,0:40:-0.00,-10.49,-132.70	0/0:94:94,0:40:0.00,-29.15,-388.38	0/0:47:47,0:40:-0.00,-15.01,-194.56	0/0:8:8,0:39:-0.00,-3.27,-33.73	0/0:11:11,0:40:-0.00,-4.17,-46.10	0/0:16:16,0:40:-0.00,-5.68,-66.72
1022	28001	63008:28	C	T	0	PASS	NS=23;AF=0.500	GT:DP:AD:GQ:GL	0/1:56:27,29:40:-72.72,0.00,-66.56	0/1:36:12,24:40:-63.33,0.00,-26.35	0/1:21:16,5:40:-9.29,-0.00,-43.18	./.	0/1:32:15,17:40:-42.96,0.00,-36.79	0/1:17:7,10:40:-25.90,0.00,-16.65	0/1:40:18,22:40:-55.97,0.00,-43.63	0/1:20:8,12:40:-31.16,0.00,-18.83	0/0:7:7,0:25:-0.01,-1.91,-21.57	0/0:14:14,0:40:-0.00,-4.01,-43.13	0/0:9:9,0:31:-0.00,-2.51,-27.73	./.	0/1:39:22,17:40:-40.86,0.00,-56.26	0/0:6:6,0:21:-0.01,-1.61,-18.49	./.	0/0:8:8,0:28:-0.00,-2.21,-24.65	0/0:6:6,0:21:-0.01,-1.61,-18.49	0/1:28:15,13:40:-31.84,0.00,-38.00	./.	0/0:12:12,0:40:-0.00,-3.41,-36.97	./.	1/1:70:0,70:40:-215.71,-20.85,0.00	1/1:32:0,32:40:-98.61,-9.43,-0.00	1/1:94:0,93:40:-286.58,-27.77,0.00	1/1:47:0,47:40:-144.83,-13.94,-0.00	1/1:8:0,8:28:-24.66,-2.21,-0.00	1/1:11:0,11:38:-33.90,-3.11,-0.00	1/1:16:0,16:40:-49.31,-4.62,-0.00
1022	29001	63008:56	G	C	0	PASS	NS=25;AF=0.080	GT:DP:AD:GQ:GL	0/0:56:55,1:40:-0.00,-14.41,-167.85	0/0:36:36,0:40:-0.00,-11.47,-112.39	0/0:21:21,0:40:-0.00,-6.96,-66.17	./.	0/0:32:32,0:40:-0.00,-10.27,-100.06	0/0:17:17,0:40:-0.00,-5.76,-53.84	0/0:40:40,0:40:-0.00,-12.68,-124.71	0/0:20:20,0:40:-0.00,-6.66,-63.09	0/0:7:7,0:34:-0.00,-2.76,-23.03	0/0:14:14,0:40:-0.00,-4.86,-44.60	0/0:9:9,0:40:-0.00,-3.36,-29.19	./.	0/0:39:39,0:40:-0.00,-12.38,-121.63	0/0:6:6,0:31:-0.00,-2.46,-19.95	0/0:23:22,0:40:-0.00,-7.27,-69.25	0/0:8:8,0:37:-0.00,-3.06,-26.11	0/0:6:6,0:31:-0.00,-2.46,-19.95	0/0:28:28,0:40:-0.00,-9.07,-87.74	0/0:13:13,0:40:-0.00,-4.56,-41.52	0/0:12:12,0:40:-0.00,-4.26,-38.43	./.	0/1:70:37,33:40:-79.99,0.00,-93.77	0/1:32:9,23:40:-60.60,0.00,-18.92	0/1:94:50,44:40:-106.67,0.00,-126.62	0/1:47:23,24:40:-59.17,0.00,-57.55	0/0:8:8,0:37:-0.00,-3.06,-26.11	0/0:11:11,0:40:-0.00,-3.96,-35.35	0/0:16:16,0:40:-0.00,-5.46,-50.76
1023	30001	63023:70	T	G	0	PASS	NS=27;AF=0.130	GT:DP:AD:GQ:GL	0/0:28:28,0:40:-0.00,-9.24,-114.51	0/0:45:45,0:40:-0.00,-14.35,-183.43	0/0:11:11,0:40:-0.00,-4.12,-45.58	0/0:6:6,0:32:-0.00,-2.61,-25.31	0/0:15:15,0:40:-0.00,-5.32,-61.80	0/0:14:14,0:40:-0.00,-5.02,-57.74	0/0:22:22,0:40:-0.00,-7.43,-90.18	0/1:14:6,8:40:-27.42,0.00,-20.28	0/1:23:13,10:40:-32.82,0.00,-45.96	0/1:19:13,6:40:-17.80,0.00,-47.16	1/1:12:0,12:40:-47.68,-3.44,-0.00	1/1:28:0,28:40:-112.55,-8.26,-0.00	0/0:20:20,0:40:-0.00,-6.83,-82.07	0/0:26:26,0:40:-0.00,-8.63,-106.40	0/0:13:13,0:40:-0.00,-4.72,-53.69	0/0:12:12,0:40:-0.00,-4.42,-49.63	0/0:8:8,0:39:-0.00,-3.22,-33.42	0/0:16:16,0:40:-0.00,-5.62,-65.85	0/0:7:7,0:36:-0.00,-2.91,-29.36	0/0:12:12,0:40:-0.00,-4.42,-49.63	./.	0/0:67:67,0:40:-0.00,-20.97,-272.63	0/0:24:24,0:40:-0.00,-8.03,-98.29	0/0:59:59,0:40:0.00,-18.57,-240.20	0/0:17:17,0:40:-0.00,-5.92,-69.91	0/0:10:10,0:40:-0.00,-3.82,-41.52	0/0:13:13,0:40:-0.00,-4.72,-53.69	0/0:26:26,0:40:-0.00,-8.63,-106.40
1024	31001	63024:34	G	T	0	PASS	NS=23;AF=0.152	GT:DP:AD:GQ:GL	0/0:82:82,0:40:-0.00,-25.36,-347.88	0/0:33:33,0:40:-0.00,-10.61,-140.49	0/0:57:57,0:40:0.00,-17.83,-242.07	0/0:24:24,0:40:-0.00,-7.90,-102.40	0/0:12:12,0:40:-0.00,-4.29,-51.61	0/0:12:12,0:40:-0.00,-4.29,-51.61	0/0:11:11,0:40:-0.00,-3.99,-47.38	0/1:15:6,9:40:-32.90,0.00,-21.02	0/1:26:14,12:40:-42.29,0.00,-51.57	1/1:19:0,19:40:-79.60,-5.58,-0.00	0/1:22:18,4:40:-9.63,-0.00,-69.71	1/1:28:0,28:40:-117.69,-8.28,-0.00	./.	./.	./.	./.	./.	0/0:6:6,0:31:-0.00,-2.48,-26.22	0/0:7:7,0:34:-0.00,-2.78,-30.45	0/0:51:51,0:40:-0.00,-16.03,-216.68	0/0:36:36,0:40:-0.00,-11.51,-153.19	0/0:107:107,0:40:-0.00,-32.88,-453.69	0/0:48:48,0:40:-0.00,-15.12,-203.98	0/0:89:89,0:40:0.00,-27.47,-377.51	0/0:76:76,0:40:0.00,-23.55,-322.49	0/0:49:49,0:40:-0.00,-15.43,-208.21	0/0:17:17,0:40:-0.00,-5.79,-72.77	0/0:27:27,0:40:-0.00,-8.80,-115.10
1024	32001	63024:76	C	T	0	PASS	NS=23;AF=0.065	GT:DP:AD:GQ:GL	0/0:82:82,0:40:0.00,-25.70,-347.83	0/0:33:33,0:40:-0.00,-10.95,-140.69	0/0:57:57,0:40:0.00,-18.18,-242.15	0/1:24:5,19:40:-72.07,-0.00,-14.08	0/0:12:12,0:40:-0.00,-4.63,-51.92	0/0:12:12,0:40:-0.00,-4.63,-51.92	0/0:11:11,0:40:-0.00,-4.33,-47.69	0/0:15:15,0:40:-0.00,-5.54,-64.60	0/0:26:26,0:40:-0.00,-8.85,-111.10	0/0:19:19,0:40:-0.00,-6.74,-81.51	0/0:22:22,0:40:-0.00,-7.64,-94.19	0/0:28:28,0:40:-0.00,-9.45,-119.56	./.	./.	./.	./.	./.	1/1:6:0,6:22:-24.18,-1.65,-0.01	0/0:7:7,0:38:-0.00,-3.13,-30.78	0/0:51:51,0:40:0.00,-16.37,-216.79	0/0:26:26,0:40:-0.00,-8.85,-111.10	0/0:107:107,0:40:0.00,-33.23,-453.52	0/0:48:48,0:40:-0.00,-15.47,-204.10	0/0:89:89,0:40:0.00,-27.81,-377.42	0/0:76:76,0:40:-0.00,-23.90,-322.47	0/0:49:49,0:40:-0.00,-15.77,-208.33	0/0:17:17,0:40:-0.00,-6.14,-73.06	0/0:27:27,0:40:-0.00,-9.15,-115.33
1025	33001	63028:37	A	G	0	PASS	NS=28;AF=0.482	GT:DP:AD:GQ:GL	1/1:19:0,19:40:-43.37,-6.22,-0.00	0/1:43:19,24:40:-41.40,0.00,-30.02	1/1:20:0,20:40:-45.65,-6.52,-0.00	0/0:10:10,0:40:-0.00,-3.58,-22.90	0/0:11:11,0:40:-0.00,-3.88,-25.18	./.	0/0:28:28,0:40:-0.00,-8.96,-64.03	0/0:15:15,0:40:-0.00,-5.07,-34.32	0/1:19:14,5:40:-5.16,-0.00,-25.77	0/0:21:21,0:40:-0.00,-6.87,-48.03	0/1:11:6,5:40:-7.55,-0.00,-9.88	0/0:24:24,0:40:-0.00,-7.76,-54.89	1/1:25:0,25:40:-57.08,-8.01,-0.00	1/1:17:0,17:40:-38.80,-5.62,-0.00	1/1:5:0,5:26:-11.38,-2.04,-0.00	1/1:4:0,4:23:-9.10,-1.75,-0.01	1/1:9:0,9:39:-20.52,-3.23,-0.00	1/1:4:0,4:23:-9.10,-1.75,-0.01	./.	1/1:21:0,21:40:-47.94,-6.82,-0.00	1/1:27:0,21:40:-47.94,-6.82,-0.00	0/0:43:43,0:40:-0.00,-13.44,-98.30	0/0:26:26,0:40:-0.00,-8.36,-59.46	0/0:56:56,0:40:0.00,-17.32,-128.01	0/0:26:26,0:40:-0.00,-8.36,-59.46	0/0:16:16,0:40:-0.00,-5.37,-36.61	0/0:10:10,0:40:-0.00,-3.58,-22.90	0/0:30:30,0:40:-0.00,-9.55,-68.60
1026	34001	63030:81	T	C	0	PASS	NS=27;AF=0.111	GT:DP:AD:GQ:GL	0/0:55:55,0:40:0.00,-16.99,-232.66	0/0:65:65,0:40:0.00,-20.00,-274.71	0/0:29:29,0:40:-0.00,-9.16,-123.34	0/0:9:9,0:38:-0.00,-3.14,-39.25	0/0:21:21,0:40:-0.00,-6.76,-89.71	0/0:44:44,0:40:-0.00,-13.68,-186.41	0/0:31:31,0:40:-0.00,-9.77,-131.75	0/0:29:29,0:40:-0.00,-9.16,-123.34	0/0:26:26,0:40:-0.00,-8.26,-110.73	0/0:17:17,0:40:-0.00,-5.55,-72.89	0/0:30:30,0:40:-0.00,-9.47,-127.55	0/0:33:33,0:40:-0.00,-10.37,-140.16	0/0:41:41,0:40:-0.00,-12.78,-173.80	0/0:59:59,0:40:-0.00,-18.19,-249.48	0/0:12:12,0:40:-0.00,-4.05,-51.86	0/0:17:17,0:40:-0.00,-5.55,-72.89	0/0:17:17,0:40:-0.00,-5.55,-72.89	0/0:16:16,0:40:-0.00,-5.25,-68.68	0/0:9:9,0:38:-0.00,-3.14,-39.25	0/0:34:34,0:40:-0.00,-10.67,-144.37	0/0:11:11,0:40:-0.00,-3.75,-47.66	0/1:49:21,28:40:-102.55,0.00,-74.52	0/1:21:9,12:40:-43.70,0.00,-32.49	0/1:41:11,30:40:-113.36,0.00,-34.88	0/1:27:13,14:40:-50.30,0.00,-47.51	0/1:18:10,8:40:-27.78,0.00,-37.60	./.	0/1:23:9,14:40:-51.51,0.00,-31.89
1027	35001	63042:61	G	A	0	PASS	NS=23;AF=0.087	GT:DP:AD:GQ:GL	0/0:16:16,0:40:-0.00,-5.44,-64.22	0/0:37:37,0:40:-0.00,-11.76,-146.61	0/0:12:12,0:40:-0.00,-4.24,-48.53	0/0:8:8,0:37:-0.00,-3.04,-32.84	0/0:11:11,0:40:-0.00,-3.94,-44.61	0/0:23:23,0:40:-0.00,-7.55,-91.69	0/0:13:13,0:40:-0.00,-4.54,-52.45	0/1:19:3,16:40:-56.42,-0.00,-6.88	0/1:16:8,8:40:-25.94,0.00,-27.39	0/1:12:3,9:40:-31.07,-0.00,-8.98	0/1:10:7,3:40:-8.13,-0.00,-25.28	0/0:22:22,0:40:-0.00,-7.25,-87.76	./.	./.	./.	./.	./.	0/0:11:11,0:40:-0.00,-3.94,-44.61	0/0:8:8,0:37:-0.00,-3.04,-32.84	0/0:7:7,0:34:-0.00,-2.74,-28.92	0/0:9:9,0:40:-0.00,-3.34,-36.76	0/0:46:46,0:40:-0.00,-14.47,-181.92	0/0:20:20,0:40:-0.00,-6.65,-79.92	0/0:43:43,0:40:-0.00,-13.57,-170.15	0/0:26:26,0:40:-0.00,-8.45,-103.46	0/0:12:12,0:40:-0.00,-4.24,-48.53	0/0:10:10,0:40:-0.00,-3.64,-40.68	0/0:28:28,0:40:-0.00,-9.06,-111.30
1028	36001	63043:12	C	A	0	PASS	NS=28;AF=0.036	GT:DP:AD:GQ:GL	0/1:26:9,17:40:-59.74,0.00,-29.01	0/0:29:29,0:40:-0.00,-9.64,-118.30	0/1:24:10,14:40:-48.25,0.00,-33.64	0/0:8:8,0:40:-0.00,-3.32,-33.72	0/0:10:10,0:40:-0.00,-3.92,-41.77	0/0:14:14,0:40:-0.00,-5.12,-57.88	0/0:20:20,0:40:-0.00,-6.93,-82.05	0/0:21:21,0:40:-0.00,-7.23,-86.08	0/0:22:22,0:40:-0.00,-7.53,-90.10	0/0:9:9,0:40:-0.00,-3.62,-37.74	0/0:8:8,0:40:-0.00,-3.32,-33.72	0/0:27:27,0:40:-0.00,-9.04,-110.24	0/0:16:16,0:40:-0.00,-5.73,-65.94	0/0:25:25,0:40:-0.00,-8.43,-102.19	./.	0/0:4:4,0:27:-0.00,-2.12,-17.61	0/0:5:5,0:30:-0.00,-2.42,-21.63	0/0:10:10,0:40:-0.00,-3.92,-41.77	./.	0/0:15:15,0:40:-0.00,-5.42,-61.91	0/0:26:26,0:40:-0.00,-8.74,-106.21	0/0:50:50,0:40:-0.00,-15.96,-202.88	0/0:18:18,0:40:-0.00,-6.33,-73.99	0/0:38:38,0:40:-0.00,-12.35,-154.55	0/0:31:31,0:40:-0.00,-10.24,-126.35	0/0:12:12,0:40:-0.00,-4.52,-49.83	0/0:11:11,0:40:-0.00,-4.22,-45.80	0/0:16:16,0:40:-0.00,-5.73,-65.94
1029	37001	63044:46	G	C	0	PASS	NS=23;AF=0.261	GT:DP:AD:GQ:GL	0/0:25:25,0:40:-0.00,-8.21,-100.22	0/0:26:26,0:40:-0.00,-8.51,-104.21	0/0:10:10,0:40:-0.00,-3.70,-40.37	./.	0/0:11:11,0:40:-0.00,-4.00,-44.36	0/0:13:13,0:40:-0.00,-4.60,-52.34	0/0:20:20,0:40:-0.00,-6.71,-80.27	0/0:20:20,0:40:-0.00,-6.71,-80.27	0/1:19:10,9:40:-29.51,0.00,-33.96	0/1:30:14,16:40:-54.13,0.00,-46.61	./.	0/0:41:41,0:40:-0.00,-13.03,-164.07	1/1:18:0,18:40:-71.36,-5.64,-0.00	1/1:15:0,15:40:-59.39,-4.74,-0.00	1/1:13:0,13:40:-51.41,-4.14,-0.00	1/1:7:0,7:29:-27.47,-2.33,-0.00	1/1:15:0,15:40:-59.39,-4.74,-0.00	0/0:16:16,0:40:-0.00,-5.50,-64.31	./.	0/0:14:14,0:40:-0.00,-4.90,-56.33	./.	0/0:63:63,0:40:0.00,-19.65,-251.85	0/0:19:19,0:40:-0.00,-6.41,-76.28	0/0:39:39,0:40:-0.00,-12.43,-156.08	0/0:29:29,0:40:-0.00,-9.42,-116.18	0/0:8:8,0:37:-0.00,-3.10,-32.39	0/0:8:8,0:37:-0.00,-3.10,-32.39	./.
1030	38001	63053:88	G	A	0	PASS	NS=28;AF=0.089	GT:DP:AD:GQ:GL	0/0:60:60,0:40:0.00,-18.65,-200.47	0/0:71:71,0:40:0.00,-21.95,-236.96	0/0:28:28,0:40:-0.00,-9.02,-94.32	0/0:18:18,0:40:-0.00,-6.01,-61.15	0/0:26:25,0:40:-0.00,-8.12,-84.37	0/0:44:44,0:40:-0.00,-13.83,-147.40	0/0:33:33,0:40:-0.00,-10.52,-110.91	0/0:33:33,0:40:-0.00,-10.52,-110.91	0/0:32:32,0:40:-0.00,-10.22,-107.59	0/0:35:35,0:40:-0.00,-11.12,-117.54	0/0:24:24,0:40:-0.00,-7.82,-81.06	0/0:68:68,0:40:-0.00,-21.05,-227.01	0/1:48:26,22:40:-57.94,0.00,-72.65	0/1:42:16,26:40:-73.01,0.00,-41.29	0/1:17:9,8:40:-20.83,0.00,-25.59	0/1:11:4,7:40:-19.31,-0.00,-10.81	0/1:29:21,8:40:-17.22,0.00,-61.79	0/0:39:39,0:40:-0.00,-12.33,-130.81	0/0:19:19,0:40:-0.00,-6.31,-64.47	0/0:62:62,0:40:0.00,-19.25,-207.11	0/0:20:20,0:40:-0.00,-6.61,-67.79	0/0:90:90,0:40:0.00,-27.67,-299.98	0/0:61:61,0:40:0.00,-18.95,-203.79	0/0:110:110,0:40:-0.00,-33.69,-366.33	0/0:59:59,0:40:0.00,-18.34,-197.15	0/0:26:26,0:40:-0.00,-8.42,-87.69	0/0:9:9,0:40:-0.00,-3.30,-31.30	0/0:29:29,0:40:-0.00,-9.32,-97.64
1031	39001	63062:39	C	A	0	PASS	NS=24;AF=0.479	GT:DP:AD:GQ:GL	1/1:22:0,22:40:-86.43,-7.06,-0.00	0/1:27:12,15:40:-50.36,0.00,-38.60	0/0:9:9,0:38:-0.00,-3.18,-35.41	./.	0/1:15:8,7:40:-22.52,0.00,-26.49	0/1:12:6,6:40:-19.50,0.00,-19.54	1/1:26:0,26:40:-102.15,-8.26,-0.00	1/1:20:0,20:40:-78.57,-6.45,-0.00	1/1:14:0,14:40:-54.99,-4.65,-0.00	1/1:29:0,29:40:-113.94,-9.16,-0.00	1/1:9:0,9:38:-35.33,-3.14,-0.00	1/1:36:0,36:40:-141.45,-11.27,-0.00	0/0:12:12,0:40:-0.00,-4.09,-47.20	0/0:24:24,0:40:-0.00,-7.70,-94.37	0/0:5:5,0:25:-0.00,-1.98,-19.70	0/0:12:12,0:40:-0.00,-4.09,-47.20	0/0:14:14,0:40:-0.00,-4.69,-55.06	1/1:12:0,12:40:-47.13,-4.05,-0.00	1/1:5:0,5:25:-19.62,-1.94,-0.00	1/1:16:0,16:40:-62.85,-5.25,-0.00	0/0:6:6,0:29:-0.00,-2.28,-23.62	0/0:35:35,0:40:-0.00,-11.01,-137.60	0/0:21:21,0:40:-0.00,-6.79,-82.58	0/0:31:31,0:40:-0.00,-9.80,-121.88	0/0:14:14,0:40:-0.00,-4.69,-55.06	./.	./.	./.
1032	40001	63063:47	A	G	0	PASS	NS=26;AF=0.250	GT:DP:AD:GQ:GL	0/0:35:35,0:40:-0.00,-11.20,-140.80	0/0:31:31,0:40:-0.00,-10.00,-124.77	0/0:7:7,0:34:-0.00,-2.78,-28.59	./.	0/0:9:9,0:40:-0.00,-3.38,-36.60	0/0:17:17,0:40:-0.00,-5.78,-68.66	0/0:26:26,0:40:-0.00,-8.49,-104.73	0/1:25:9,16:40:-55.93,0.00,-28.41	0/1:18:8,10:40:-33.99,0.00,-26.51	0/1:24:8,16:40:-56.23,0.00,-24.70	0/0:14:13,1:13:-0.05,-0.93,-48.68	0/0:21:21,0:40:-0.00,-6.99,-84.69	1/1:12:0,12:40:-47.56,-3.75,-0.00	1/1:15:0,15:40:-59.58,-4.65,-0.00	1/1:17:0,17:40:-67.60,-5.25,-0.00	1/1:6:0,6:25:-23.52,-1.95,-0.00	1/1:16:0,16:40:-63.59,-4.95,-0.00	0/0:14:14,0:40:-0.00,-4.88,-56.64	0/0:13:13,0:40:-0.00,-4.58,-52.63	0/0:15:15,0:40:-0.00,-5.18,-60.65	./.	0/0:39:39,0:40:-0.00,-12.41,-156.83	0/0:35:35,0:40:-0.00,-11.20,-140.80	0/0:39:39,0:40:-0.00,-12.41,-156.83	0/0:17:17,0:40:-0.00,-5.78,-68.66	0/0:14:14,0:40:-0.00,-4.88,-56.64	0/0:13:13,0:40:-0.00,-4.58,-52.63	0/0:17:17,0:40:-0.00,-5.78,-68.66
1032	41001	63063:98	G	A	0	PASS	NS=26;AF=0.154	GT:DP:AD:GQ:GL	0/1:35:13,22:40:-47.91,0.00,-24.57	0/1:31:24,7:40:-8.86,-0.00,-55.28	0/0:7:7,0:33:-0.00,-2.71,-19.59	./.	1/1:9:0,9:31:-23.34,-2.51,-0.00	0/0:17:17,0:40:-0.00,-5.71,-46.42	0/1:26:15,11:40:-21.10,0.00,-32.64	0/0:25:23,0:40:-0.00,-7.52,-62.52	0/0:18:18,0:40:-0.00,-6.01,-49.10	0/0:24:24,0:40:-0.00,-7.82,-65.20	0/0:14:14,0:40:-0.00,-4.81,-38.37	0/0:21:21,0:40:-0.00,-6.92,-57.15	0/0:12:12,0:40:-0.00,-4.21,-33.00	0/0:15:15,0:40:-0.00,-5.11,-41.05	0/0:17:17,0:40:-0.00,-5.71,-46.42	0/0:6:6,0:30:-0.00,-2.41,-16.91	0/0:16:16,0:40:-0.00,-5.41,-43.73	0/1:14:7,7:40:-13.97,-0.00,-14.77	0/0:13:13,0:40:-0.00,-4.51,-35.69	1/1:15:0,15:40:-39.44,-4.31,-0.00	./.	0/0:39:39,0:40:-0.00,-12.32,-105.44	0/0:35:35,0:40:-0.00,-11.12,-94.71	0/0:39:38,1:40:-0.00,-9.63,-100.08	0/0:17:17,0:40:-0.00,-5.71,-46.42	0/0:14:14,0:40:-0.00,-4.81,-38.37	0/0:13:13,0:40:-0.00,-4.51,-35.69	0/0:17:17,0:40:-0.00,-5.71,-46.42
1033	42001	63064:50	C	T	0	PASS	NS=24;AF=0.354	GT:DP:AD:GQ:GL	0/0:28:28,0:40:-0.00,-8.77,-108.05	0/1:33:12,21:40:-70.52,0.00,-36.21	0/0:13:13,0:40:-0.00,-4.26,-50.33	0/0:13:13,0:40:-0.00,-4.26,-50.33	0/1:13:2,11:40:-38.06,-0.00,-3.75	0/1:17:9,8:40:-25.32,0.00,-29.48	0/1:25:11,14:40:-45.99,0.00,-34.77	0/0:7:7,0:31:-0.00,-2.46,-27.25	0/0:17:17,0:40:-0.00,-5.46,-65.72	0/0:9:9,0:37:-0.00,-3.06,-34.94	0/0:10:10,0:40:-0.00,-3.36,-38.79	0/0:23:23,0:40:-0.00,-7.27,-88.81	0/0:22:22,0:40:-0.00,-6.97,-84.96	0/0:14:14,0:40:-0.00,-4.56,-54.18	0/0:11:11,0:40:-0.00,-3.66,-42.64	0/0:9:9,0:37:-0.00,-3.06,-34.94	0/0:8:8,0:34:-0.00,-2.76,-31.10	0/1:11:4,7:40:-23.27,-0.00,-12.05	1/1:4:0,4:17:-15.10,-1.26,-0.02	1/1:10:0,10:37:-38.16,-3.04,-0.00	1/1:16:0,16:40:-61.24,-4.85,-0.00	./.	./.	./.	./.	1/1:17:0,17:40:-65.09,-5.15,-0.00	1/1:5:0,5:21:-18.93,-1.55,-0.01	1/1:17:0,17:40:-65.09,-5.15,-0.00
1034	43001	63083:5	T	C	0	PASS	NS=25;AF=0.300	GT:DP:AD:GQ:GL	0/0:76:76,0:40:-0.00,-22.86,-340.48	0/0:93:93,0:40:-0.00,-27.98,-416.50	0/0:41:41,0:40:-0.00,-12.32,-183.95	./.	0/0:27:27,0:40:-0.00,-8.11,-121.34	0/0:33:32,1:40:-0.00,-5.44,-139.23	0/0:35:35,0:40:-0.00,-10.52,-157.12	0/0:78:78,0:40:0.00,-23.46,-349.42	0/0:53:53,0:40:-0.00,-15.94,-237.62	0/0:53:53,0:40:-0.00,-15.94,-237.62	0/0:25:25,0:40:-0.00,-7.51,-112.40	0/0:82:82,0:40:-0.00,-24.67,-367.31	0/1:33:21,12:40:-43.75,0.00,-84.59	0/1:34:17,17:40:-65.81,0.00,-66.40	0/1:26:17,9:40:-32.44,0.00,-68.81	0/1:18:12,6:40:-21.43,0.00,-48.86	0/1:32:17,15:40:-57.47,0.00,-67.01	0/0:35:35,0:40:-0.00,-10.52,-157.12	0/0:28:28,0:40:-0.00,-8.41,-125.81	1/1:15:0,15:40:-66.49,-3.90,-0.00	0/1:40:21,19:40:-72.95,0.00,-82.49	./.	./.	./.	./.	0/1:49:20,29:40:-114.96,0.00,-75.30	0/1:31:13,18:40:-71.19,0.00,-49.42	0/1:64:21,43:40:-173.06,0.00,-75.26
1034	44001	63083:55	T	C	0	PASS	NS=30;AF=0.100	GT:DP:AD:GQ:GL	0/0:76:76,0:40:0.00,-23.43,-341.32	0/0:93:93,0:40:0.00,-28.55,-417.35	0/0:41:41,0:40:-0.00,-12.89,-184.80	0/1:13:7,6:40:-22.37,0.00,-28.28	0/1:27:9,18:40:-71.82,0.00,-33.01	0/1:33:11,22:40:-87.90,0.00,-40.14	0/1:35:24,11:40:-38.10,0.00,-97.68	0/0:78:78,0:40:0.00,-24.03,-350.27	0/0:53:53,0:40:0.00,-16.51,-238.46	0/0:53:53,0:40:0.00,-16.51,-238.46	0/0:25:25,0:40:-0.00,-8.08,-113.24	0/0:82:82,0:40:-0.00,-25.24,-368.15	0/0:33:33,0:40:-0.00,-10.49,-149.02	0/0:34:34,0:40:-0.00,-10.79,-153.49	0/0:26:26,0:40:-0.00,-8.38,-117.71	0/0:18:18,0:40:-0.00,-5.97,-81.94	0/0:32:32,0:40:-0.00,-10.19,-144.55	0/1:35:18,17:40:-64.94,0.00,-70.85	0/1:28:20,8:40:-26.80,0.00,-81.90	0/0:15:15,0:40:-0.00,-5.07,-68.52	0/0:40:40,0:40:-0.00,-12.59,-180.32	0/0:154:154,0:40:0.00,-46.91,-690.15	0/0:51:51,0:40:-0.00,-15.91,-229.52	0/0:132:132,0:40:0.00,-40.29,-591.76	0/0:60:60,0:40:0.00,-18.61,-269.77	0/0:49:49,0:40:-0.00,-15.30,-220.57	0/0:31:31,0:40:-0.00,-9.88,-140.07	0/0:64:64,0:40:-0.00,-19.82,-287.65
1035	45001	63089:96	C	A	0	PASS	NS=26;AF=0.135	GT:DP:AD:GQ:GL	0/0:18:18,0:40:-0.00,-6.48,-71.37	0/0:34:34,0:40:-0.00,-11.30,-134.15	0/0:15:15,0:40:-0.00,-5.58,-59.60	0/0:5:5,0:32:-0.00,-2.57,-20.37	0/0:15:15,0:40:-0.00,-5.58,-59.60	0/0:30:30,0:40:-0.00,-10.10,-118.45	0/0:25:25,0:40:-0.00,-8.59,-98.84	1/1:18:1,17:24:-62.02,-1.81,-0.01	0/0:18:18,0:40:-0.00,-6.48,-71.37	0/1:16:6,10:40:-33.35,0.00,-18.41	1/1:9:0,9:37:-34.55,-3.02,-0.00	1/1:24:0,24:40:-93.40,-7.53,-0.00	0/0:13:13,0:40:-0.00,-4.98,-51.76	0/0:24:24,0:40:-0.00,-8.29,-94.91	0/0:6:6,0:35:-0.00,-2.87,-24.30	0/0:4:4,0:29:-0.00,-2.27,-16.45	0/0:10:10,0:40:-0.00,-4.08,-39.99	0/0:16:16,0:40:-0.00,-5.88,-63.53	0/0:7:7,0:38:-0.00,-3.17,-28.22	0/0:22:22,0:40:-0.00,-7.69,-87.07	0/0:18:18,0:40:-0.00,-6.48,-71.37	./.	./.	./.	./.	0/0:23:23,0:40:-0.00,-7.99,-90.99	0/0:6:6,0:35:-0.00,-2.87,-24.30	0/0:11:11,0:40:-0.00,-4.38,-43.91
1036	46001	63094:68	A	G	0	PASS	NS=27;AF=0.463	GT:DP:AD:GQ:GL	0/1:39:25,14:40:-46.34,0.00,-91.81	0/1:46:23,23:40:-81.35,0.00,-81.46	0/1:23:10,13:40:-47.03,0.00,-34.77	0/1:6:2,4:40:-15.03,-0.00,-6.90	0/1:40:12,28:40:-103.77,0.00,-37.90	0/1:34:20,14:40:-47.84,0.00,-72.70	0/1:28:16,12:40:-41.40,0.00,-58.01	1/1:12:0,12:38:-49.38,-3.16,-0.00	1/1:17:0,17:40:-69.99,-4.66,-0.00	1/1:14:0,14:40:-57.62,-3.76,-0.00	1/1:7:0,7:22:-28.77,-1.66,-0.01	1/1:19:0,19:40:-78.24,-5.26,-0.00	0/0:8:8,0:26:-0.00,-2.07,-33.10	0/0:12:12,0:39:-0.00,-3.27,-49.60	0/0:12:12,0:39:-0.00,-3.27,-49.60	0/0:5:5,0:16:-0.03,-1.19,-20.76	0/0:10:10,0:33:-0.00,-2.67,-41.35	0/1:19:11,8:40:-27.62,0.00,-40.10	0/1:13:7,6:40:-21.17,0.00,-25.41	0/1:31:17,14:40:-48.75,0.00,-61.23	./.	0/1:61:32,29:40:-101.57,0.00,-114.06	0/1:29:16,13:40:-45.23,0.00,-57.71	0/1:85:52,33:40:-110.85,0.00,-189.31	0/1:45:26,19:40:-65.15,0.00,-94.13	0/1:22:19,3:40:-6.09,-0.00,-72.19	0/0:9:9,0:30:-0.00,-2.37,-37.23	0/0:19:19,0:40:-0.00,-5.37,-78.46
1037	47001	63103:98	G	A	0	PASS	NS=28;AF=0.357	GT:DP:AD:GQ:GL	0/1:28:16,12:40:-39.46,0.00,-55.93	0/0:43:43,0:40:-0.00,-13.75,-174.72	0/0:10:10,0:40:-0.00,-3.81,-40.81	./.	1/1:15:0,15:40:-60.63,-5.08,-0.00	0/1:16:9,7:40:-22.78,0.00,-31.14	1/1:16:0,16:40:-64.68,-5.38,-0.00	1/1:18:0,18:40:-72.80,-5.98,-0.00	1/1:21:0,21:40:-84.97,-6.89,-0.00	1/1:9:0,9:39:-36.28,-3.27,-0.00	1/1:9:0,9:39:-36.28,-3.27,-0.00	1/1:34:0,34:40:-137.72,-10.80,-0.00	0/0:25:25,0:40:-0.00,-8.33,-101.68	0/0:26:26,0:40:-0.00,-8.63,-105.74	0/0:8:8,0:39:-0.00,-3.21,-32.70	./.	0/0:14:14,0:40:-0.00,-5.02,-57.04	1/1:13:0,13:40:-52.51,-4.48,-0.00	1/1:4:0,4:23:-16.00,-1.78,-0.01	0/0:15:15,0:40:-0.00,-5.32,-61.10	0/0:31:31,0:40:-0.00,-10.13,-126.02	0/0:46:46,0:40:-0.00,-14.65,-186.89	0/0:24:24,0:40:-0.00,-8.03,-97.62	0/0:53:53,0:40:0.00,-16.76,-215.29	0/0:18:18,0:40:-0.00,-6.22,-73.27	0/0:11:11,0:40:-0.00,-4.11,-44.87	0/0:11:11,0:40:-0.00,-4.11,-44.87	0/0:17:17,0:40:-0.00,-5.92,-69.22
1038	48001	63106:30	C	T	0	PASS	NS=29;AF=0.069	GT:DP:AD:GQ:GL	0/0:30:30,0:40:-0.00,-9.98,-120.27	0/0:41:41,0:40:-0.00,-13.29,-163.93	0/0:8:8,0:40:-0.00,-3.36,-32.94	0/0:5:5,0:31:-0.00,-2.46,-21.03	0/0:21:21,0:40:-0.00,-7.28,-84.54	0/0:21:21,0:40:-0.00,-7.28,-84.54	0/0:12:12,0:40:-0.00,-4.57,-48.82	0/1:11:5,6:40:-19.55,0.00,-16.77	1/1:13:0,13:40:-50.42,-3.68,-0.00	0/0:12:12,0:40:-0.00,-4.57,-48.82	0/1:12:7,5:40:-15.28,0.00,-24.40	0/0:18:18,0:40:-0.00,-6.37,-72.63	0/0:10:10,0:40:-0.00,-3.96,-40.88	0/0:12:12,0:40:-0.00,-4.57,-48.82	./.	0/0:13:13,0:40:-0.00,-4.87,-52.79	0/0:12:12,0:40:-0.00,-4.57,-48.82	0/0:15:15,0:40:-0.00,-5.47,-60.73	0/0:5:5,0:31:-0.00,-2.46,-21.03	0/0:4:4,0:27:-0.00,-2.16,-17.07	0/0:16:16,0:40:-0.00,-5.77,-64.69	0/0:55:55,0:40:-0.00,-17.51,-219.50	0/0:7:7,0:37:-0.00,-3.06,-28.97	0/0:33:33,0:40:-0.00,-10.89,-132.17	0/0:20:20,0:40:-0.00,-6.97,-80.57	0/0:9:9,0:40:-0.00,-3.66,-36.91	0/0:6:6,0:34:-0.00,-2.76,-25.00	0/0:23:23,0:40:-0.00,-7.88,-92.48
1038	49001	63106:31	G	A	0	PASS	NS=29;AF=0.069	GT:DP:AD:GQ:GL	0/0:30:30,0:40:-0.00,-9.72,-120.54	0/0:41:41,0:40:-0.00,-13.03,-164.21	0/0:8:8,0:37:-0.00,-3.10,-33.22	0/0:5:5,0:28:-0.00,-2.19,-21.31	0/0:21:21,0:40:-0.00,-7.01,-84.82	0/0:21:21,0:40:-0.00,-7.01,-84.82	0/0:12:12,0:40:-0.00,-4.30,-49.10	0/1:11:6,5:40:-15.85,0.00,-21.28	0/0:13:13,0:40:-0.00,-4.60,-53.06	0/1:12:7,5:40:-15.55,0.00,-24.95	0/1:12:5,7:40:-23.49,0.00,-17.01	0/1:18:7,11:40:-37.56,0.00,-23.14	0/0:10:10,0:40:-0.00,-3.70,-41.16	0/0:12:12,0:40:-0.00,-4.30,-49.10	./.	0/0:13:13,0:40:-0.00,-4.60,-53.06	0/0:12:12,0:40:-0.00,-4.30,-49.10	0/0:15:15,0:40:-0.00,-5.20,-61.00	0/0:5:5,0:28:-0.00,-2.19,-21.31	0/0:4:4,0:24:-0.01,-1.90,-17.35	0/0:16:16,0:40:-0.00,-5.50,-64.97	0/0:55:55,0:40:-0.00,-17.24,-219.78	0/0:7:7,0:34:-0.00,-2.79,-29.25	0/0:33:33,0:40:-0.00,-10.62,-132.45	0/0:20:20,0:40:-0.00,-6.71,-80.85	0/0:9:9,0:40:-0.00,-3.40,-37.19	0/0:6:6,0:31:-0.00,-2.49,-25.28	0/0:23:23,0:40:-0.00,-7.61,-92.76
1038	50001	63106:57	T	A	0	PASS	NS=29;AF=0.121	GT:DP:AD:GQ:GL	1/1:30:0,30:40:-118.21,-9.32,-0.00	1/1:41:0,41:40:-161.87,-12.63,-0.00	1/1:8:0,8:33:-30.88,-2.70,-0.00	0/0:5:5,0:33:-0.00,-2.68,-20.72	0/1:21:8,13:40:-44.11,0.00,-25.14	0/0:21:21,0:40:-0.00,-7.49,-84.23	0/0:12:12,0:40:-0.00,-4.78,-48.51	0/0:11:11,0:40:-0.00,-4.48,-44.54	0/0:13:13,0:40:-0.00,-5.08,-52.48	0/0:12:12,0:40:-0.00,-4.78,-48.51	0/0:12:12,0:40:-0.00,-4.78,-48.51	0/0:18:18,0:40:-0.00,-6.59,-72.32	0/0:10:10,0:40:-0.00,-4.18,-40.57	0/0:12:12,0:40:-0.00,-4.78,-48.51	./.	0/0:13:13,0:40:-0.00,-5.08,-52.48	0/0:12:12,0:40:-0.00,-4.78,-48.51	0/0:15:15,0:40:-0.00,-5.68,-60.42	0/0:5:5,0:33:-0.00,-2.68,-20.72	0/0:4:4,0:30:-0.00,-2.37,-16.75	0/0:16:16,0:40:-0.00,-5.98,-64.38	0/0:55:55,0:40:0.00,-17.72,-219.19	0/0:7:7,0:39:-0.00,-3.28,-28.66	0/0:33:33,0:40:-0.00,-11.10,-131.86	0/0:20:20,0:40:-0.00,-7.19,-80.26	0/0:9:9,0:40:-0.00,-3.88,-36.60	0/0:6:6,0:36:-0.00,-2.98,-24.69	0/0:23:23,0:40:-0.00,-8.09,-92.17
1039	51001	63110:71	T	G	0	PASS	NS=27;AF=0.389	GT:DP:AD:GQ:GL	0/1:33:15,18:40:-62.11,0.00,-50.25	0/1:35:10,25:40:-89.70,0.00,-29.52	0/0:18:18,0:40:-0.00,-5.84,-72.69	0/0:11:11,0:40:-0.00,-3.73,-44.50	0/0:26:26,0:40:-0.00,-8.25,-104.90	0/0:25:25,0:40:-0.00,-7.95,-100.87	0/0:23:23,0:40:-0.00,-7.34,-92.82	1/1:16:1,15:14:-56.19,-1.04,-0.04	1/1:13:0,13:40:-52.12,-4.12,-0.00	0/1:15:9,6:40:-19.22,0.00,-31.52	0/1:8:5,3:40:-9.25,-0.00,-17.52	1/1:23:0,23:40:-92.38,-7.13,-0.00	1/1:15:0,15:40:-60.17,-4.72,-0.00	1/1:19:0,19:40:-76.28,-5.92,-0.00	1/1:17:0,17:40:-68.23,-5.32,-0.00	1/1:7:0,7:29:-27.97,-2.31,-0.00	1/1:27:0,27:40:-108.49,-8.33,-0.00	0/0:11:11,0:40:-0.00,-3.73,-44.50	./.	0/0:12:12,0:40:-0.00,-4.03,-48.53	0/1:5:1,4:29:-14.18,-0.00,-2.32	0/0:41:41,0:40:-0.00,-12.76,-165.29	0/0:14:14,0:40:-0.00,-4.64,-56.58	0/0:35:35,0:40:-0.00,-10.96,-141.13	0/0:30:30,0:40:-0.00,-9.45,-121.00	0/0:9:9,0:38:-0.00,-3.13,-36.45	0/0:8:8,0:35:-0.00,-2.83,-32.43	0/0:35:35,0:40:-0.00,-10.96,-141.13
1039	52001	63110:83	A	T	0	PASS	NS=27;AF=0.037	GT:DP:AD:GQ:GL	0/0:33:33,0:40:-0.00,-10.83,-99.95	0/0:35:35,0:40:-0.00,-11.43,-105.92	0/0:18:18,0:40:-0.00,-6.32,-55.20	0/0:11:10,0:40:-0.00,-3.92,-31.33	0/0:26:26,0:40:-0.00,-8.73,-79.06	0/0:25:25,0:40:-0.00,-8.43,-76.08	0/0:23:23,0:40:-0.00,-7.83,-70.11	0/0:16:16,0:40:-0.00,-5.72,-49.23	0/0:13:13,0:40:-0.00,-4.82,-40.28	0/1:15:6,9:40:-21.43,-0.00,-13.97	0/1:8:3,5:40:-11.60,-0.00,-7.13	0/0:23:23,0:40:-0.00,-7.83,-70.11	0/0:15:15,0:40:-0.00,-5.42,-46.25	0/0:19:19,0:40:-0.00,-6.62,-58.18	0/0:17:17,0:40:-0.00,-6.02,-52.21	0/0:7:7,0:37:-0.00,-3.02,-22.38	0/0:27:27,0:40:-0.00,-9.03,-82.05	0/0:11:11,0:40:-0.00,-4.22,-34.31	./.	0/0:12:11,1:21:-0.01,-1.55,-31.34	0/0:5:5,0:30:-0.00,-2.42,-16.41	0/0:41:41,0:40:-0.00,-13.24,-123.82	0/0:14:14,0:40:-0.00,-5.12,-43.26	0/0:35:35,0:40:-0.00,-11.43,-105.92	0/0:30:30,0:40:-0.00,-9.93,-91.00	0/0:9:9,0:40:-0.00,-3.62,-28.35	0/0:8:8,0:40:-0.00,-3.32,-25.36	0/0:35:35,0:40:-0.00,-11.43,-105.92
1040	53001	63112:53	T	C	0	PASS	NS=23;AF=0.109	GT:DP:AD:GQ:GL	./.	1/1:36:0,36:40:-159.03,-10.86,-0.00	1/1:17:0,17:40:-74.65,-5.14,-0.00	0/0:11:11,0:40:-0.00,-4.18,-49.70	./.	0/0:48:48,0:40:-0.00,-15.32,-214.03	0/0:89:89,0:40:-0.00,-27.66,-396.12	0/0:95:95,0:40:0.00,-29.47,-422.76	0/0:73:73,0:40:0.00,-22.85,-325.06	0/0:73:73,0:40:0.00,-22.85,-325.06	0/0:75:75,0:40:0.00,-23.45,-333.94	0/0:106:106,0:40:-0.00,-32.78,-471.62	0/0:32:32,0:40:-0.00,-10.51,-142.97	0/0:46:46,0:40:-0.00,-14.72,-205.14	./.	0/0:15:15,0:40:-0.00,-5.39,-67.47	0/0:15:15,0:40:-0.00,-5.39,-67.47	0/0:38:38,0:40:-0.00,-12.31,-169.61	0/0:13:13,0:40:-0.00,-4.79,-58.58	0/0:20:20,0:40:-0.00,-6.89,-89.67	./.	0/0:158:158,0:40:0.00,-48.43,-702.56	0/0:68:68,0:40:0.00,-21.34,-302.85	0/0:140:140,0:40:-0.00,-43.02,-622.62	0/0:98:98,0:40:0.00,-30.37,-436.09	0/0:17:17,0:40:-0.00,-5.99,-76.35	0/1:19:6,13:40:-51.14,0.00,-20.90	./.
1041	54001	63115:93	C	T	0	PASS	NS=24;AF=0.125	GT:DP:AD:GQ:GL	0/0:17:17,0:40:-0.00,-5.47,-70.80	0/0:57:57,0:40:-0.00,-17.51,-234.14	0/0:11:11,0:40:-0.00,-3.67,-46.30	./.	0/0:16:16,0:40:-0.00,-5.17,-66.72	0/0:21:21,0:40:-0.00,-6.68,-87.14	0/0:25:25,0:40:-0.00,-7.88,-103.47	0/0:27:27,0:40:-0.00,-8.48,-111.64	0/0:42:42,0:40:-0.00,-13.00,-172.89	0/0:35:35,0:40:-0.00,-10.89,-144.31	0/0:10:10,0:40:-0.00,-3.37,-42.22	0/0:24:24,0:40:-0.00,-7.58,-99.39	0/0:56:56,0:40:0.00,-17.21,-230.06	0/0:18:18,0:40:-0.00,-5.77,-74.89	0/0:5:5,0:24:-0.01,-1.87,-21.81	./.	0/0:14:14,0:40:-0.00,-4.57,-58.55	0/0:18:18,0:40:-0.00,-5.77,-74.89	0/0:15:15,0:40:-0.00,-4.87,-62.64	0/0:5:5,0:24:-0.01,-1.87,-21.81	./.	0/1:62:25,37:40:-132.07,0.00,-84.46	0/1:15:5,10:40:-35.96,0.00,-16.93	0/1:46:15,31:40:-112.39,0.00,-48.44	0/1:23:4,19:40:-70.31,-0.00,-10.44	0/1:10:5,5:40:-17.05,0.00,-18.44	./.	0/1:17:4,13:40:-47.61,-0.00,-12.25
1042	55001	63122:23	G	A	0	PASS	NS=23;AF=0.109	GT:DP:AD:GQ:GL	0/0:37:37,0:40:-0.00,-11.79,-156.55	0/0:62:62,0:40:0.00,-19.31,-261.67	0/0:9:9,0:40:-0.00,-3.36,-38.80	0/0:13:13,0:40:-0.00,-4.56,-55.62	0/0:30:30,0:40:-0.00,-9.68,-127.11	0/0:39:39,0:40:-0.00,-12.39,-164.96	0/0:34:34,0:40:-0.00,-10.88,-143.93	0/0:13:13,0:40:-0.00,-4.56,-55.62	0/0:30:30,0:40:-0.00,-9.68,-127.11	0/0:31:31,0:40:-0.00,-9.98,-131.31	0/0:22:22,0:40:-0.00,-7.27,-93.47	./.	0/0:10:10,0:40:-0.00,-3.66,-43.01	0/0:26:26,0:40:-0.00,-8.48,-110.29	0/0:9:9,0:40:-0.00,-3.36,-38.80	0/0:5:5,0:27:-0.00,-2.16,-21.98	0/0:10:10,0:40:-0.00,-3.66,-43.01	0/0:16:16,0:40:-0.00,-5.47,-68.24	0/0:5:5,0:27:-0.00,-2.16,-21.98	0/0:16:16,0:40:-0.00,-5.47,-68.24	0/0:9:9,0:40:-0.00,-3.36,-38.80	./.	./.	./.	./.	1/1:25:0,25:40:-104.18,-7.22,-0.00	1/1:12:0,12:40:-49.51,-3.31,-0.00	0/1:17:4,13:40:-48.90,-0.00,-12.01
1042	56001	63122:82	C	T	0	PASS	NS=27;AF=0.056	GT:DP:AD:GQ:GL	0/0:37:37,0:40:-0.00,-11.90,-118.51	0/0:62:62,0:40:0.00,-19.41,-197.58	0/0:9:9,0:40:-0.00,-3.48,-29.94	0/0:13:13,0:40:-0.00,-4.68,-42.59	0/0:30:29,0:40:-0.00,-9.49,-93.20	0/0:39:39,0:40:-0.00,-12.50,-124.83	0/0:34:34,0:40:-0.00,-10.99,-109.02	0/1:13:8,5:40:-11.14,-0.00,-22.10	./.	0/1:31:9,22:40:-59.49,0.00,-19.85	0/1:22:15,7:40:-14.76,-0.00,-41.54	0/0:27:27,0:40:-0.00,-8.89,-86.88	0/0:10:10,0:40:-0.00,-3.78,-33.11	0/0:26:26,0:40:-0.00,-8.59,-83.71	0/0:9:9,0:40:-0.00,-3.48,-29.94	0/0:5:5,0:29:-0.00,-2.27,-17.29	0/0:10:10,0:40:-0.00,-3.78,-33.11	0/0:16:16,0:40:-0.00,-5.58,-52.08	0/0:5:5,0:29:-0.00,-2.27,-17.29	0/0:16:16,0:40:-0.00,-5.58,-52.08	0/0:9:9,0:40:-0.00,-3.48,-29.94	0/0:87:87,0:40:0.00,-26.93,-276.65	0/0:46:46,0:40:-0.00,-14.60,-146.97	0/0:109:109,0:40:0.00,-33.55,-346.24	0/0:40:40,0:40:-0.00,-12.80,-127.99	0/0:25:25,0:40:-0.00,-8.29,-80.55	0/0:12:12,0:40:-0.00,-4.38,-39.43	0/0:17:17,0:40:-0.00,-5.88,-55.25
1043	57001	63125:52	T	C	0	PASS	NS=26;AF=0.038	GT:DP:AD:GQ:GL	0/0:13:13,0:40:-0.00,-4.81,-54.66	0/0:30:30,0:40:-0.00,-9.93,-124.19	0/0:17:17,0:40:-0.00,-6.02,-71.02	0/0:6:6,0:33:-0.00,-2.71,-26.03	0/0:11:11,0:40:-0.00,-4.21,-46.48	0/0:28:28,0:40:-0.00,-9.33,-116.01	0/0:18:18,0:40:-0.00,-6.32,-75.11	./.	0/0:15:15,0:40:-0.00,-5.42,-62.84	0/0:31:31,0:40:-0.00,-10.23,-128.28	0/0:9:9,0:40:-0.00,-3.61,-38.30	0/0:52:52,0:40:-0.00,-16.55,-214.17	0/0:35:35,0:40:-0.00,-11.44,-144.64	0/0:21:21,0:40:-0.00,-7.22,-87.38	0/0:8:8,0:40:-0.00,-3.31,-34.21	0/0:8:8,0:40:-0.00,-3.31,-34.21	0/0:14:14,0:40:-0.00,-5.12,-58.75	0/0:22:22,0:40:-0.00,-7.52,-91.47	./.	0/0:8:8,0:40:-0.00,-3.31,-34.21	0/0:55:55,0:40:0.00,-17.46,-226.44	0/0:45:45,0:40:-0.00,-14.45,-185.54	0/0:21:21,0:40:-0.00,-7.22,-87.38	0/0:63:63,0:40:-0.00,-19.86,-259.15	0/0:31:31,0:40:-0.00,-10.23,-128.28	0/1:16:7,9:40:-31.09,0.00,-24.40	0/0:12:12,0:40:-0.00,-4.51,-50.57	0/1:26:8,18:40:-64.89,0.00,-25.48
1044	58001	63131:22	G	A	0	PASS	NS=23;AF=0.065	GT:DP:AD:GQ:GL	0/0:29:29,0:40:-0.00,-9.53,-84.13	0/0:25:25,0:40:-0.00,-8.33,-72.73	0/0:11:11,0:40:-0.00,-4.12,-32.83	0/1:11:7,4:40:-7.28,-0.00,-17.31	0/0:10:10,0:40:-0.00,-3.82,-29.98	0/1:16:7,9:40:-20.03,0.00,-15.81	0/1:18:9,9:40:-19.43,0.00,-20.91	0/0:17:17,0:40:-0.00,-5.92,-49.93	./.	./.	./.	./.	0/0:16:16,0:40:-0.00,-5.62,-47.08	0/0:22:21,0:40:-0.00,-7.12,-61.33	0/0:7:7,0:36:-0.00,-2.92,-21.43	0/0:5:5,0:29:-0.00,-2.32,-15.73	0/0:16:16,0:40:-0.00,-5.62,-47.08	0/0:10:10,0:40:-0.00,-3.82,-29.98	0/0:4:4,0:26:-0.00,-2.02,-12.89	0/0:5:5,0:29:-0.00,-2.32,-15.73	./.	0/0:41:41,0:40:-0.00,-13.13,-118.34	0/0:14:14,0:40:-0.00,-5.02,-41.38	0/0:33:33,0:40:-0.00,-10.73,-95.54	0/0:16:16,0:40:-0.00,-5.62,-47.08	0/0:4:4,0:26:-0.00,-2.02,-12.89	0/0:6:6,0:32:-0.00,-2.62,-18.58	0/0:16:16,0:40:-0.00,-5.62,-47.08
1044	59001	63131:96	A	T	0	PASS	NS=23;AF=0.413	GT:DP:AD:GQ:GL	0/1:29:7,22:40:-76.05,0.00,-17.85	1/1:25:0,25:40:-97.14,-8.20,-0.00	1/1:11:0,11:40:-42.63,-3.99,-0.00	0/0:11:11,0:40:-0.00,-4.18,-43.02	0/0:10:10,0:40:-0.00,-3.88,-39.12	0/0:16:16,0:40:-0.00,-5.69,-62.48	0/0:18:18,0:40:-0.00,-6.29,-70.27	0/0:17:17,0:40:-0.00,-5.99,-66.38	./.	./.	./.	./.	0/0:16:16,0:40:-0.00,-5.69,-62.48	0/0:22:22,0:40:-0.00,-7.49,-85.84	0/0:7:7,0:36:-0.00,-2.98,-27.45	0/0:5:5,0:30:-0.00,-2.38,-19.66	0/0:16:16,0:40:-0.00,-5.69,-62.48	0/0:10:10,0:40:-0.00,-3.88,-39.12	0/0:4:4,0:26:-0.00,-2.08,-15.77	0/0:5:5,0:30:-0.00,-2.38,-19.66	./.	1/1:41:0,41:40:-159.43,-13.02,-0.00	1/1:14:0,14:40:-54.31,-4.89,-0.00	1/1:33:0,33:40:-128.28,-10.61,-0.00	1/1:16:0,16:40:-62.10,-5.49,-0.00	1/1:4:0,4:24:-15.39,-1.89,-0.01	1/1:6:0,6:31:-23.17,-2.48,-0.00	1/1:16:0,16:40:-62.10,-5.49,-0.00
1045	60001	63141:83	C	T	0	PASS	NS=25;AF=0.140	GT:DP:AD:GQ:GL	0/0:70:70,0:40:0.00,-22.11,-304.02	0/0:91:91,0:40:0.00,-28.43,-395.00	0/0:42:42,0:40:-0.00,-13.68,-182.72	0/0:9:9,0:40:-0.00,-3.75,-39.75	1/1:13:0,13:40:-55.57,-4.20,-0.00	0/1:18:8,10:40:-36.86,0.00,-28.95	1/1:12:0,12:40:-51.23,-3.90,-0.00	0/0:42:42,0:40:-0.00,-13.68,-182.72	./.	./.	./.	./.	0/0:21:21,0:40:-0.00,-7.36,-91.74	0/0:21:21,0:40:-0.00,-7.36,-91.74	0/0:15:15,0:40:-0.00,-5.56,-65.74	0/0:4:4,0:28:-0.00,-2.25,-18.09	0/0:14:14,0:40:-0.00,-5.26,-61.41	1/1:7:0,7:30:-29.57,-2.40,-0.00	0/0:13:13,0:40:-0.00,-4.96,-57.08	./.	0/0:88:88,0:40:-0.00,-27.53,-382.01	0/0:77:77,0:40:-0.00,-24.22,-334.35	0/0:35:35,0:40:-0.00,-11.58,-152.39	0/0:66:66,0:40:0.00,-20.91,-286.69	0/0:48:48,0:40:-0.00,-15.49,-208.71	0/0:33:33,0:40:-0.00,-10.98,-143.72	0/0:10:10,0:40:-0.00,-4.05,-44.08	0/0:13:13,0:40:-0.00,-4.96,-57.08
1046	61001	63152:45	G	T	0	PASS	NS=24;AF=0.083	GT:DP:AD:GQ:GL	0/0:74:74,0:40:0.00,-22.79,-332.08	0/0:91:91,0:40:-0.00,-27.91,-408.11	0/0:34:34,0:40:-0.00,-10.75,-153.18	0/0:18:18,0:40:-0.00,-5.94,-81.62	0/0:48:47,1:40:-0.00,-10.50,-206.85	./.	0/0:21:21,0:40:-0.00,-6.84,-95.04	0/0:31:31,0:40:-0.00,-9.85,-139.76	0/1:20:8,12:40:-47.13,0.00,-30.36	./.	0/1:12:1,11:20:-45.08,-0.01,-1.47	1/1:15:0,15:40:-65.97,-3.92,-0.00	0/0:54:54,0:40:0.00,-16.77,-242.63	0/0:58:58,0:40:0.00,-17.98,-260.52	0/0:10:10,0:40:-0.00,-3.53,-45.84	0/0:26:26,0:40:-0.00,-8.35,-117.40	0/0:23:23,0:40:-0.00,-7.44,-103.98	./.	./.	0/0:25:25,0:40:-0.00,-8.05,-112.93	0/0:72:72,0:40:0.00,-22.19,-323.13	0/0:158:158,0:40:0.00,-48.08,-707.76	0/0:46:46,0:40:-0.00,-14.37,-206.85	0/0:208:208,0:40:0.00,-63.13,-931.39	0/0:96:96,0:40:0.00,-29.42,-430.47	0/0:34:34,0:40:-0.00,-10.75,-153.18	0/0:81:81,0:40:-0.00,-24.90,-363.38	0/0:129:129,0:40:0.00,-39.35,-578.06
1047	62001	63160:42	T	A	0	PASS	NS=29;AF=0.052	GT:DP:AD:GQ:GL	0/0:33:33,0:40:-0.00,-11.19,-136.81	0/0:36:36,0:40:-0.00,-12.10,-149.14	0/0:6:6,0:37:-0.00,-3.07,-25.86	0/0:15:15,0:40:-0.00,-5.77,-62.85	0/0:8:8,0:40:-0.00,-3.67,-34.08	0/0:24:24,0:40:-0.00,-8.48,-99.83	0/0:15:15,0:40:-0.00,-5.77,-62.85	0/0:26:26,0:40:-0.00,-9.09,-108.05	1/1:18:0,18:40:-72.76,-5.47,-0.00	0/0:9:9,0:40:-0.00,-3.97,-38.19	0/1:21:12,9:40:-29.40,0.00,-42.94	0/0:22:22,0:40:-0.00,-7.88,-91.61	0/0:23:23,0:40:-0.00,-8.18,-95.72	0/0:24:24,0:40:-0.00,-8.48,-99.83	0/0:8:8,0:40:-0.00,-3.67,-34.08	0/0:20:20,0:40:-0.00,-7.28,-83.39	0/0:10:10,0:40:-0.00,-4.27,-42.30	0/0:17:17,0:40:-0.00,-6.38,-71.06	./.	0/0:17:17,0:40:-0.00,-6.38,-71.06	0/0:12:12,0:40:-0.00,-4.87,-50.52	0/0:56:56,0:40:-0.00,-18.12,-231.32	0/0:31:31,0:40:-0.00,-10.59,-128.59	0/0:47:47,0:40:-0.00,-15.41,-194.34	0/0:28:28,0:40:-0.00,-9.69,-116.27	0/0:24:24,0:40:-0.00,-8.48,-99.83	0/0:14:14,0:40:-0.00,-5.47,-58.74	0/0:28:28,0:40:-0.00,-9.69,-116.27
1047	63001	63160:74	C	G	0	PASS	NS=29;AF=0.500	GT:DP:AD:GQ:GL	1/1:33:0,33:40:-135.62,-10.48,-0.00	1/1:36:0,36:40:-147.95,-11.38,-0.00	1/1:6:0,6:30:-24.67,-2.36,-0.00	0/0:15:15,0:40:-0.00,-5.05,-61.62	0/1:8:5,3:40:-9.39,-0.00,-17.59	0/1:24:13,11:40:-37.44,0.00,-45.65	0/0:15:15,0:40:-0.00,-5.05,-61.62	1/1:26:0,26:40:-106.85,-8.37,-0.00	1/1:18:0,18:40:-73.98,-5.97,-0.00	1/1:9:0,9:39:-37.00,-3.26,-0.00	1/1:21:0,21:40:-86.31,-6.87,-0.00	1/1:22:0,22:40:-90.42,-7.17,-0.00	1/1:23:0,23:40:-94.53,-7.47,-0.00	1/1:24:0,24:40:-98.64,-7.77,-0.00	1/1:8:0,8:36:-32.89,-2.96,-0.00	1/1:20:0,20:40:-82.20,-6.57,-0.00	1/1:10:0,10:40:-41.11,-3.56,-0.00	0/1:17:9,8:40:-27.22,0.00,-31.32	./.	0/0:17:17,0:40:-0.00,-5.65,-69.84	0/0:12:12,0:40:-0.00,-4.14,-49.30	0/0:56:56,0:40:0.00,-17.39,-230.10	0/0:31:31,0:40:-0.00,-9.86,-127.37	0/0:47:47,0:40:-0.00,-14.68,-193.12	0/0:28:28,0:40:-0.00,-8.96,-115.04	0/0:24:24,0:40:-0.00,-7.76,-98.61	0/0:14:14,0:40:-0.00,-4.75,-57.51	0/0:28:28,0:40:-0.00,-8.96,-115.04
1047	64001	63160:76	G	A	0	PASS	NS=29;AF=0.086	GT:DP:AD:GQ:GL	0/0:33:33,0:40:-0.00,-11.02,-83.26	0/0:36:36,0:40:-0.00,-11.92,-90.74	0/0:6:6,0:36:-0.00,-2.93,-15.97	0/0:15:14,0:40:-0.00,-5.33,-35.90	0/0:8:7,0:39:-0.00,-3.23,-18.46	0/0:24:24,0:40:-0.00,-8.32,-60.83	0/0:15:15,0:40:-0.00,-5.63,-38.40	0/0:26:26,0:40:-0.00,-8.92,-65.81	0/0:18:18,0:40:-0.00,-6.53,-45.87	1/1:9:0,9:35:-21.42,-2.82,-0.00	0/1:21:9,12:40:-22.48,0.00,-16.02	1/1:22:0,22:40:-53.82,-6.71,-0.00	0/0:23:23,0:40:-0.00,-8.02,-58.33	0/0:24:24,0:40:-0.00,-8.32,-60.83	0/0:8:8,0:40:-0.00,-3.53,-20.95	0/0:20:20,0:40:-0.00,-7.13,-50.86	0/0:10:10,0:40:-0.00,-4.13,-25.93	0/0:17:17,0:40:-0.00,-6.23,-43.38	./.	0/0:17:17,0:40:-0.00,-6.23,-43.38	0/0:12:11,0:40:-0.00,-4.43,-28.43	0/0:56:56,0:40:0.00,-17.91,-140.58	0/0:31:31,0:40:-0.00,-10.42,-78.27	0/0:47:47,0:40:-0.00,-15.22,-118.15	0/0:28:28,0:40:-0.00,-9.52,-70.80	0/0:24:24,0:40:-0.00,-8.32,-60.83	0/0:14:14,0:40:-0.00,-5.33,-35.90	0/0:28:27,0:40:-0.00,-9.22,-68.30
1048	65001	63162:6	G	A	0	PASS	NS=25;AF=0.180	GT:DP:AD:GQ:GL	0/1:42:17,25:40:-50.08,-0.00,-31.30	0/1:60:30,30:40:-57.26,0.00,-58.60	0/1:19:10,9:40:-16.73,0.00,-20.58	./.	0/1:25:14,11:40:-19.97,0.00,-28.85	0/1:14:9,5:40:-8.17,-0.00,-19.57	0/0:9:9,0:35:-0.00,-2.90,-23.97	0/0:11:11,0:40:-0.00,-3.50,-29.00	0/0:12:12,0:40:-0.00,-3.80,-31.51	0/0:20:20,0:40:-0.00,-6.20,-51.64	0/0:6:6,0:26:-0.00,-2.01,-16.43	0/0:21:21,0:40:-0.00,-6.50,-54.15	0/0:10:10,0:39:-0.00,-3.20,-26.49	0/0:21:21,0:40:-0.00,-6.50,-54.15	./.	0/0:4:4,0:19:-0.02,-1.42,-11.41	0/0:20:20,0:40:-0.00,-6.20,-51.64	0/0:5:5,0:22:-0.01,-1.71,-13.92	0/0:6:6,0:26:-0.00,-2.01,-16.43	0/0:5:5,0:22:-0.01,-1.71,-13.92	./.	0/1:65:27,36:40:-71.45,0.00,-50.15	0/1:23:14,9:40:-15.54,0.00,-29.45	0/1:50:28,22:40:-40.14,0.00,-56.56	0/1:24:12,11:40:-20.57,0.00,-24.42	0/0:11:11,0:40:-0.00,-3.50,-29.00	0/0:5:5,0:22:-0.01,-1.71,-13.92	0/0:24:24,0:40:-0.00,-7.40,-61.70
1049	66001	63174:46	A	G	0	PASS	NS=25;AF=0.140	GT:DP:AD:GQ:GL	0/0:27:27,0:40:-0.00,-9.13,-107.64	0/0:24:24,0:40:-0.00,-8.23,-95.77	0/0:14:14,0:40:-0.00,-5.22,-56.18	0/0:5:5,0:31:-0.00,-2.51,-20.55	0/0:14:14,0:40:-0.00,-5.22,-56.18	0/0:18:18,0:40:-0.00,-6.42,-72.01	0/0:24:24,0:40:-0.00,-8.23,-95.77	0/1:15:10,5:40:-14.28,-0.00,-34.82	0/0:16:16,0:40:-0.00,-5.82,-64.10	1/1:20:0,20:40:-78.43,-6.27,-0.00	1/1:5:0,5:23:-19.05,-1.76,-0.01	0/0:16:16,0:40:-0.00,-5.82,-64.10	./.	./.	./.	./.	./.	0/0:21:21,0:40:-0.00,-7.32,-83.89	0/0:8:8,0:40:-0.00,-3.41,-32.42	0/0:20:20,0:40:-0.00,-7.02,-79.93	1/1:10:0,10:39:-38.84,-3.26,-0.00	0/0:35:35,0:40:-0.00,-11.54,-139.32	0/0:16:16,0:40:-0.00,-5.82,-64.10	0/0:49:49,0:40:-0.00,-15.75,-194.74	0/0:24:24,0:40:-0.00,-8.23,-95.77	0/0:15:15,0:40:-0.00,-5.52,-60.14	0/0:5:5,0:31:-0.00,-2.51,-20.55	0/0:16:16,0:40:-0.00,-5.82,-64.10
1050	67001	63175:47	G	T	0	PASS	NS=23;AF=0.130	GT:DP:AD:GQ:GL	0/0:21:21,0:40:-0.00,-7.17,-81.30	0/0:20:20,0:40:-0.00,-6.87,-77.47	0/0:14:14,0:40:-0.00,-5.06,-54.48	0/0:6:6,0:33:-0.00,-2.65,-23.83	0/0:9:9,0:40:-0.00,-3.56,-35.33	0/0:10:10,0:40:-0.00,-3.86,-39.16	0/0:18:18,0:40:-0.00,-6.26,-69.81	0/1:9:1,8:16:-27.13,-0.03,-1.15	1/1:8:0,8:30:-29.81,-2.41,-0.00	0/0:12:12,0:40:-0.00,-4.46,-46.82	0/1:19:7,12:40:-39.41,0.00,-21.10	1/1:13:0,13:40:-48.96,-3.91,-0.00	./.	./.	./.	./.	./.	0/0:12:12,0:40:-0.00,-4.46,-46.82	0/0:7:7,0:36:-0.00,-2.95,-27.66	0/0:10:10,0:40:-0.00,-3.86,-39.16	0/0:5:5,0:30:-0.00,-2.35,-20.00	0/0:16:16,0:40:-0.00,-5.66,-62.14	0/0:15:15,0:40:-0.00,-5.36,-58.31	0/0:42:42,0:40:-0.00,-13.49,-161.75	0/0:19:19,0:40:-0.00,-6.57,-73.64	0/0:18:18,0:40:-0.00,-6.26,-69.81	0/0:16:16,0:40:-0.00,-5.66,-62.14	0/0:20:20,0:40:-0.00,-6.87,-77.47
1050	68001	63175:98	G	A	0	PASS	NS=23;AF=0.109	GT:DP:AD:GQ:GL	0/1:21:6,15:40:-50.08,0.00,-16.47	1/1:20:0,20:40:-75.76,-6.22,-0.00	1/1:14:0,14:40:-52.77,-4.41,-0.00	0/0:6:6,0:35:-0.00,-2.87,-23.85	0/0:9:9,0:40:-0.00,-3.77,-35.35	0/0:10:10,0:40:-0.00,-4.07,-39.18	0/0:18:18,0:40:-0.00,-6.48,-69.83	0/0:9:9,0:40:-0.00,-3.77,-35.35	0/0:8:8,0:40:-0.00,-3.47,-31.52	0/0:12:12,0:40:-0.00,-4.68,-46.84	0/0:19:19,0:40:-0.00,-6.78,-73.66	0/0:13:13,0:40:-0.00,-4.98,-50.67	./.	./.	./.	./.	./.	0/0:12:12,0:40:-0.00,-4.68,-46.84	0/0:7:7,0:38:-0.00,-3.17,-27.69	0/0:10:10,0:40:-0.00,-4.07,-39.18	0/0:5:5,0:32:-0.00,-2.57,-20.02	0/0:16:16,0:40:-0.00,-5.88,-62.17	0/0:15:15,0:40:-0.00,-5.58,-58.33	0/0:42:42,0:40:-0.00,-13.71,-161.78	0/0:19:19,0:40:-0.00,-6.78,-73.66	0/0:18:18,0:40:-0.00,-6.48,-69.83	0/0:16:16,0:40:-0.00,-5.88,-62.17	0/0:20:20,0:40:-0.00,-7.08,-77.49
1051	69001	63184:87	A	T	0	PASS	NS=23;AF=0.196	GT:DP:AD:GQ:GL	1/1:24:0,24:40:-93.78,-7.60,-0.00	0/1:34:14,20:40:-67.44,-0.00,-44.43	1/1:12:0,12:40:-46.61,-3.99,-0.00	0/0:7:7,0:37:-0.00,-3.06,-28.09	0/0:18:18,0:40:-0.00,-6.37,-71.34	0/0:15:15,0:40:-0.00,-5.47,-59.54	0/0:28:28,0:40:-0.00,-9.38,-110.65	0/0:10:10,0:40:-0.00,-3.96,-39.89	0/0:22:22,0:40:-0.00,-7.57,-87.06	0/0:20:20,0:40:-0.00,-6.97,-79.20	0/0:9:9,0:40:-0.00,-3.66,-35.95	0/0:31:31,0:40:-0.00,-10.28,-122.44	./.	./.	./.	./.	./.	0/0:20:20,0:40:-0.00,-6.97,-79.20	0/0:7:7,0:37:-0.00,-3.06,-28.09	1/1:21:0,21:40:-81.99,-6.70,-0.00	1/1:13:0,13:40:-50.54,-4.29,-0.00	0/0:40:40,0:40:-0.00,-12.99,-157.83	0/0:13:13,0:40:-0.00,-4.87,-51.68	0/0:31:31,0:40:-0.00,-10.28,-122.44	0/0:17:17,0:40:-0.00,-6.07,-67.41	0/0:21:21,0:40:-0.00,-7.27,-83.13	0/0:7:7,0:37:-0.00,-3.06,-28.09	0/0:7:7,0:37:-0.00,-3.06,-28.09
1051	70001	63184:88	G	A	0	PASS	NS=23;AF=0.109	GT:DP:AD:GQ:GL	0/0:24:24,0:40:-0.00,-7.95,-95.51	0/0:34:34,0:40:-0.00,-10.96,-134.82	0/0:12:12,0:40:-0.00,-4.33,-48.33	0/0:7:7,0:35:-0.00,-2.83,-28.68	0/0:18:18,0:40:-0.00,-6.14,-71.92	0/0:15:15,0:40:-0.00,-5.24,-60.13	0/0:28:28,0:40:-0.00,-9.15,-111.23	0/1:10:8,2:40:-4.13,-0.00,-28.87	1/1:22:0,22:40:-85.34,-6.19,-0.00	0/1:20:13,7:40:-20.78,0.00,-45.52	0/1:9:5,4:40:-12.29,-0.00,-17.38	0/0:31:31,0:40:-0.00,-10.05,-123.03	./.	./.	./.	./.	./.	0/0:20:20,0:40:-0.00,-6.74,-79.78	0/0:7:7,0:35:-0.00,-2.83,-28.68	0/0:21:21,0:40:-0.00,-7.04,-83.71	0/0:13:13,0:40:-0.00,-4.64,-52.26	0/0:40:40,0:40:-0.00,-12.76,-158.41	0/0:13:13,0:40:-0.00,-4.64,-52.26	0/0:31:31,0:40:-0.00,-10.05,-123.03	0/0:17:17,0:40:-0.00,-5.84,-67.99	0/0:21:21,0:40:-0.00,-7.04,-83.71	0/0:7:7,0:35:-0.00,-2.83,-28.68	0/0:7:7,0:35:-0.00,-2.83,-28.68
1052	71001	63193:29	A	T	0	PASS	NS=29;AF=0.052	GT:DP:AD:GQ:GL	0/1:9:5,4:40:-12.38,-0.00,-17.87	0/0:24:24,0:40:-0.00,-8.11,-97.36	0/1:9:1,8:24:-28.37,-0.01,-1.89	0/0:7:7,0:36:-0.00,-3.00,-29.45	0/1:10:7,3:40:-8.09,-0.00,-25.56	0/0:11:11,0:40:-0.00,-4.20,-45.43	0/0:16:16,0:40:-0.00,-5.70,-65.41	0/0:22:22,0:40:-0.00,-7.51,-89.37	0/0:11:11,0:40:-0.00,-4.20,-45.43	0/0:7:7,0:36:-0.00,-3.00,-29.45	./.	0/0:16:16,0:40:-0.00,-5.70,-65.41	0/0:8:8,0:40:-0.00,-3.30,-33.45	0/0:11:11,0:40:-0.00,-4.20,-45.43	0/0:11:11,0:40:-0.00,-4.20,-45.43	0/0:8:8,0:40:-0.00,-3.30,-33.45	0/0:23:23,0:40:-0.00,-7.81,-93.37	0/0:13:13,0:40:-0.00,-4.80,-53.42	0/0:6:6,0:33:-0.00,-2.70,-25.46	0/0:11:11,0:40:-0.00,-4.20,-45.43	0/0:4:4,0:27:-0.00,-2.10,-17.47	0/0:44:44,0:40:-0.00,-14.13,-177.26	0/0:26:26,0:40:-0.00,-8.71,-105.35	0/0:37:37,0:40:-0.00,-12.03,-149.30	0/0:32:32,0:40:-0.00,-10.52,-129.32	0/0:25:25,0:40:-0.00,-8.41,-101.36	0/0:8:8,0:40:-0.00,-3.30,-33.45	0/0:27:27,0:40:-0.00,-9.02,-109.35
1053	72001	63200:39	C	T	0	PASS	NS=28;AF=0.071	GT:DP:AD:GQ:GL	0/0:116:116,0:40:0.00,-35.64,-368.63	0/0:133:133,0:40:-0.00,-40.75,-422.44	0/0:55:55,0:40:0.00,-17.29,-175.56	0/0:37:36,0:40:-0.00,-11.58,-115.42	0/0:28:28,0:40:-0.00,-9.17,-90.10	0/0:53:53,0:40:-0.00,-16.69,-169.23	0/0:47:47,0:40:-0.00,-14.89,-150.24	0/0:30:30,0:40:-0.00,-9.77,-96.43	0/0:79:79,0:40:0.00,-24.51,-251.52	0/0:99:99,0:40:-0.00,-30.52,-314.83	0/0:67:67,0:40:-0.00,-20.90,-213.54	0/0:125:125,0:40:0.00,-38.34,-397.12	0/0:55:55,0:40:0.00,-17.29,-175.56	0/0:60:60,0:40:-0.00,-18.79,-191.38	0/0:18:18,0:40:-0.00,-6.16,-58.45	0/0:17:17,0:40:-0.00,-5.86,-55.28	0/0:24:24,0:40:-0.00,-7.97,-77.44	0/0:69:69,0:40:-0.00,-21.50,-219.87	0/0:17:17,0:40:-0.00,-5.86,-55.28	0/0:31:31,0:40:-0.00,-10.07,-99.59	0/0:9:9,0:40:-0.00,-3.46,-29.96	0/1:87:46,41:40:-102.86,0.00,-120.16	0/1:63:32,31:40:-78.42,0.00,-83.06	0/1:108:57,51:40:-128.19,0.00,-148.66	0/1:44:20,24:40:-61.98,0.00,-50.79	0/0:44:43,0:40:-0.00,-13.68,-137.58	0/0:16:16,0:40:-0.00,-5.56,-52.12	0/0:8:8,0:38:-0.00,-3.16,-26.79
1054	73001	63216:49	C	T	0	PASS	NS=26;AF=0.038	GT:DP:AD:GQ:GL	0/1:16:10,6:40:-11.25,-0.00,-24.11	0/0:15:15,0:40:-0.00,-5.48,-44.08	0/0:9:9,0:40:-0.00,-3.68,-27.05	./.	0/1:14:6,8:40:-17.53,-0.00,-13.35	0/0:8:8,0:40:-0.00,-3.38,-24.21	0/0:19:19,0:40:-0.00,-6.68,-55.44	0/0:12:12,0:40:-0.00,-4.58,-35.57	0/0:11:11,0:40:-0.00,-4.28,-32.73	0/0:14:14,0:40:-0.00,-5.18,-41.24	0/0:8:8,0:40:-0.00,-3.38,-24.21	0/0:18:18,0:40:-0.00,-6.38,-52.60	0/0:9:9,0:40:-0.00,-3.68,-27.05	0/0:12:12,0:40:-0.00,-4.58,-35.57	0/0:6:6,0:34:-0.00,-2.78,-18.53	0/0:10:10,0:40:-0.00,-3.98,-29.89	0/0:11:11,0:40:-0.00,-4.28,-32.73	0/0:7:7,0:37:-0.00,-3.08,-21.37	./.	./.	0/0:19:19,0:40:-0.00,-6.68,-55.44	0/0:41:41,0:40:-0.00,-13.29,-117.89	0/0:9:9,0:40:-0.00,-3.68,-27.05	0/0:23:23,0:40:-0.00,-7.88,-66.79	0/0:25:25,0:40:-0.00,-8.49,-72.47	0/0:4:4,0:28:-0.00,-2.18,-12.86	./.	0/0:21:21,0:40:-0.00,-7.28,-61.11
1055	74001	63219:22	A	T	0	PASS	NS=28;AF=0.036	GT:DP:AD:GQ:GL	0/0:20:20,0:40:-0.00,-6.95,-60.18	0/0:14:14,0:40:-0.00,-5.15,-42.57	./.	0/0:7:7,0:37:-0.00,-3.04,-22.04	0/0:20:20,0:40:-0.00,-6.95,-60.18	0/0:14:14,0:40:-0.00,-5.15,-42.57	0/0:17:17,0:40:-0.00,-6.05,-51.37	0/0:21:21,0:40:-0.00,-7.25,-63.11	0/1:19:9,10:40:-22.69,0.00,-21.25	0/0:14:14,0:40:-0.00,-5.15,-42.57	0/1:7:5,2:35:-2.83,-0.00,-13.12	0/0:14:14,0:40:-0.00,-5.15,-42.57	0/0:15:15,0:40:-0.00,-5.45,-45.51	0/0:17:17,0:40:-0.00,-6.05,-51.37	0/0:8:8,0:40:-0.00,-3.34,-24.97	./.	0/0:8:8,0:40:-0.00,-3.34,-24.97	0/0:14:14,0:40:-0.00,-5.15,-42.57	0/0:9:9,0:40:-0.00,-3.64,-27.90	0/0:6:6,0:34:-0.00,-2.74,-19.10	0/0:7:7,0:37:-0.00,-3.04,-22.04	0/0:38:38,0:40:-0.00,-12.36,-112.99	0/0:15:15,0:40:-0.00,-5.45,-45.51	0/0:44:44,0:40:-0.00,-14.16,-130.59	0/0:25:24,0:40:-0.00,-8.15,-71.91	0/0:22:22,0:40:-0.00,-7.55,-66.04	0/0:9:9,0:40:-0.00,-3.64,-27.90	0/0:27:27,0:40:-0.00,-9.05,-80.71
1055	75001	63219:97	C	G	0	PASS	NS=28;AF=0.107	GT:DP:AD:GQ:GL	0/1:20:11,9:40:-29.27,0.00,-38.65	0/1:14:6,8:40:-27.10,0.00,-20.57	./.	0/0:7:7,0:32:-0.00,-2.61,-29.26	0/1:20:15,5:40:-13.36,-0.00,-54.56	0/1:14:2,12:40:-43.01,-0.00,-4.66	0/0:17:17,0:40:-0.00,-5.62,-69.03	0/0:21:21,0:40:-0.00,-6.82,-84.94	0/0:19:19,0:40:-0.00,-6.22,-76.98	0/0:14:14,0:40:-0.00,-4.71,-57.10	0/0:7:7,0:32:-0.00,-2.61,-29.26	0/0:14:14,0:40:-0.00,-4.71,-57.10	0/0:15:15,0:40:-0.00,-5.02,-61.08	0/0:17:17,0:40:-0.00,-5.62,-69.03	0/0:8:8,0:35:-0.00,-2.91,-33.24	./.	0/0:8:8,0:35:-0.00,-2.91,-33.24	0/1:14:4,10:40:-35.05,-0.00,-12.62	0/1:9:7,2:40:-4.74,-0.00,-26.05	0/0:6:6,0:29:-0.00,-2.31,-25.29	0/0:7:7,0:32:-0.00,-2.61,-29.26	0/0:38:38,0:40:-0.00,-11.94,-152.54	0/0:15:15,0:40:-0.00,-5.02,-61.08	0/0:44:44,0:40:-0.00,-13.74,-176.40	0/0:25:25,0:40:-0.00,-8.02,-100.84	0/0:22:22,0:40:-0.00,-7.12,-88.91	0/0:9:9,0:39:-0.00,-3.21,-37.22	0/0:27:27,0:40:-0.00,-8.63,-108.80
1056	76001	63221:31	G	A	0	PASS	NS=26;AF=0.173	GT:DP:AD:GQ:GL	0/0:22:22,0:40:-0.00,-7.62,-88.04	0/0:30:30,0:40:-0.00,-10.03,-119.82	0/0:10:10,0:40:-0.00,-4.01,-40.38	0/0:10:10,0:40:-0.00,-4.01,-40.38	0/0:29:29,0:40:-0.00,-9.73,-115.85	0/0:27:27,0:40:-0.00,-9.12,-107.91	0/0:20:20,0:40:-0.00,-7.02,-80.10	0/0:11:11,0:40:-0.00,-4.31,-44.35	0/0:9:9,0:40:-0.00,-3.71,-36.41	0/0:8:8,0:40:-0.00,-3.41,-32.43	./.	0/0:12:12,0:40:-0.00,-4.61,-48.32	1/1:12:0,12:40:-47.01,-3.95,-0.00	1/1:19:0,19:40:-74.81,-6.06,-0.00	./.	1/1:5:0,5:24:-19.21,-1.85,-0.01	1/1:5:0,5:24:-19.21,-1.85,-0.01	0/0:12:12,0:40:-0.00,-4.61,-48.32	0/0:9:9,0:40:-0.00,-3.71,-36.41	0/0:20:20,0:40:-0.00,-7.02,-80.10	0/1:20:6,14:40:-48.59,0.00,-17.47	0/0:50:50,0:40:-0.00,-16.05,-199.27	0/0:16:16,0:40:-0.00,-5.81,-64.21	0/0:41:41,0:40:-0.00,-13.34,-163.52	0/0:29:29,0:40:-0.00,-9.73,-115.85	0/0:13:13,0:40:-0.00,-4.91,-52.30	0/0:13:13,0:40:-0.00,-4.91,-52.30	0/0:17:17,0:40:-0.00,-6.11,-68.18
1056	77001	63221:42	G	T	0	PASS	NS=26;AF=0.385	GT:DP:AD:GQ:GL	0/1:22:9,13:40:-16.49,-0.00,-9.51	0/0:30:30,0:40:-0.00,-9.30,-54.32	0/0:10:10,0:40:-0.00,-3.41,-18.26	1/1:10:0,10:38:-17.80,-3.18,-0.00	0/1:29:13,16:40:-19.84,-0.00,-14.66	0/0:27:27,0:40:-0.00,-8.42,-48.91	0/1:20:6,14:40:-18.89,-0.00,-4.69	0/0:11:11,0:40:-0.00,-3.71,-20.06	0/0:9:9,0:38:-0.00,-3.12,-16.46	0/0:8:8,0:35:-0.00,-2.83,-14.66	./.	0/0:12:12,0:40:-0.00,-4.00,-21.87	1/1:12:0,12:40:-21.41,-3.77,-0.00	1/1:19:0,19:40:-34.03,-5.83,-0.00	./.	1/1:5:0,5:23:-8.79,-1.72,-0.01	1/1:5:0,5:23:-8.79,-1.72,-0.01	1/1:12:0,12:40:-21.41,-3.77,-0.00	0/1:9:5,4:40:-4.09,-0.00,-6.13	1/1:20:0,20:40:-35.83,-6.13,-0.00	1/1:20:0,6:26:-10.59,-2.01,-0.00	0/0:50:50,0:40:-0.00,-15.18,-90.38	0/0:16:16,0:40:-0.00,-5.18,-29.08	0/0:41:41,0:40:-0.00,-12.54,-74.15	0/0:29:29,0:40:-0.00,-9.01,-52.52	0/0:13:13,0:40:-0.00,-4.30,-23.67	0/0:13:13,0:40:-0.00,-4.30,-23.67	0/0:17:17,0:40:-0.00,-5.47,-30.88
1057	78001	63223:98	G	A	0	PASS	NS=26;AF=0.192	GT:DP:AD:GQ:GL	0/1:41:24,17:40:-56.11,0.00,-85.26	1/1:55:1,54:40:-214.71,-12.43,-0.00	0/1:15:8,7:40:-23.29,0.00,-28.06	0/1:17:5,12:40:-43.01,0.00,-15.26	1/1:13:0,13:40:-52.13,-3.86,-0.00	0/0:22:22,0:40:-0.00,-7.27,-90.12	0/0:20:20,0:40:-0.00,-6.67,-81.99	0/0:10:10,0:40:-0.00,-3.66,-41.35	0/0:15:15,0:40:-0.00,-5.16,-61.67	0/0:11:11,0:40:-0.00,-3.96,-45.41	0/0:7:7,0:34:-0.00,-2.76,-29.16	0/0:30:30,0:40:-0.00,-9.68,-122.64	0/0:17:17,0:40:-0.00,-5.77,-69.80	0/0:15:15,0:40:-0.00,-5.16,-61.67	./.	0/0:13:13,0:40:-0.00,-4.56,-53.54	0/0:13:13,0:40:-0.00,-4.56,-53.54	1/1:17:0,17:40:-68.39,-5.06,-0.00	0/1:24:15,9:40:-28.71,0.00,-53.80	0/0:24:24,0:40:-0.00,-7.87,-98.25	./.	0/0:50:50,0:40:-0.00,-15.70,-203.93	0/0:16:16,0:40:-0.00,-5.47,-65.74	0/0:44:44,0:40:-0.00,-13.89,-179.54	0/0:24:24,0:40:-0.00,-7.87,-98.25	0/0:33:33,0:40:-0.00,-10.58,-134.83	0/0:9:9,0:40:-0.00,-3.36,-37.28	0/0:25:25,0:40:-0.00,-8.17,-102.32
1058	79001	63228:11	G	A	0	PASS	NS=23;AF=0.196	GT:DP:AD:GQ:GL	0/0:45:43,0:40:-0.00,-13.73,-99.53	0/0:61:61,0:40:-0.00,-19.11,-140.93	./.	0/0:8:8,0:39:-0.00,-3.27,-19.04	0/0:13:13,0:40:-0.00,-4.76,-30.54	0/0:21:21,0:40:-0.00,-7.16,-48.94	0/0:34:33,0:40:-0.00,-10.74,-76.54	0/0:13:13,0:40:-0.00,-4.76,-30.54	0/0:17:17,0:40:-0.00,-5.96,-39.74	0/0:16:16,0:40:-0.00,-5.66,-37.44	0/0:7:7,0:36:-0.00,-2.97,-16.74	0/0:28:28,0:40:-0.00,-9.25,-65.04	0/0:20:20,0:40:-0.00,-6.86,-46.64	0/0:15:15,0:40:-0.00,-5.36,-35.14	0/0:7:7,0:36:-0.00,-2.97,-16.74	0/1:12:9,3:30:-2.44,-0.00,-16.88	./.	0/0:12:12,0:40:-0.00,-4.47,-28.24	./.	0/0:25:24,0:40:-0.00,-8.05,-55.84	./.	1/1:39:0,38:40:-86.74,-11.59,-0.00	1/1:6:0,6:26:-13.16,-2.03,-0.00	1/1:25:0,25:40:-56.85,-7.71,-0.00	1/1:31:0,31:40:-70.65,-9.50,-0.00	0/0:29:29,0:40:-0.00,-9.55,-67.34	./.	0/0:14:14,0:40:-0.00,-5.06,-32.84
1058	80001	63228:37	G	A	0	PASS	NS=24;AF=0.167	GT:DP:AD:GQ:GL	0/0:45:45,0:40:-0.00,-14.45,-181.35	0/0:61:61,0:40:-0.00,-19.26,-245.57	./.	0/0:8:8,0:40:-0.00,-3.31,-32.85	0/0:13:13,0:40:-0.00,-4.82,-52.92	0/0:21:21,0:40:-0.00,-7.22,-85.03	0/0:34:34,0:40:-0.00,-11.14,-137.20	0/0:13:13,0:40:-0.00,-4.82,-52.92	0/0:17:17,0:40:-0.00,-6.02,-68.97	0/0:16:16,0:40:-0.00,-5.72,-64.96	0/0:7:7,0:37:-0.00,-3.01,-28.84	0/0:28:28,0:40:-0.00,-9.33,-113.12	1/1:20:0,20:40:-79.53,-6.18,-0.00	1/1:15:0,15:40:-59.46,-4.68,-0.00	1/1:7:0,7:29:-27.36,-2.27,-0.00	0/1:12:3,9:40:-31.61,-0.00,-8.27	0/1:18:3,15:40:-53.88,-0.00,-6.46	0/0:12:12,0:40:-0.00,-4.52,-48.90	./.	0/0:25:25,0:40:-0.00,-8.43,-101.08	./.	0/0:39:39,0:40:-0.00,-12.64,-157.27	0/0:6:6,0:33:-0.00,-2.71,-24.82	0/0:25:25,0:40:-0.00,-8.43,-101.08	0/0:31:31,0:40:-0.00,-10.23,-125.16	0/0:29:29,0:40:-0.00,-9.63,-117.14	./.	0/0:14:14,0:40:-0.00,-5.12,-56.93
1059	81001	63238:58	G	A	0	PASS	NS=25;AF=0.060	GT:DP:AD:GQ:GL	0/0:33:33,0:40:-0.00,-10.57,-135.18	0/0:53:53,0:40:-0.00,-16.59,-216.22	0/0:12:12,0:40:-0.00,-4.25,-50.08	0/0:15:15,0:40:-0.00,-5.15,-62.24	0/0:27:27,0:40:-0.00,-8.76,-110.87	0/0:33:33,0:40:-0.00,-10.57,-135.18	0/0:26:26,0:40:-0.00,-8.46,-106.81	0/1:14:9,5:40:-15.41,0.00,-33.07	./.	0/1:21:15,6:40:-17.36,0.00,-55.28	0/0:13:13,0:40:-0.00,-4.55,-54.13	0/1:46:22,24:40:-82.77,0.00,-76.12	0/0:18:18,0:40:-0.00,-6.06,-74.39	0/0:19:19,0:40:-0.00,-6.36,-78.45	0/0:15:15,0:40:-0.00,-5.15,-62.24	0/0:10:10,0:40:-0.00,-3.65,-41.98	./.	0/0:5:5,0:27:-0.00,-2.15,-21.72	0/0:5:5,0:27:-0.00,-2.15,-21.72	0/0:7:7,0:34:-0.00,-2.75,-29.82	./.	0/0:49:49,0:40:-0.00,-15.39,-200.02	0/0:13:13,0:40:-0.00,-4.55,-54.13	0/0:38:38,0:40:-0.00,-12.08,-155.44	0/0:15:15,0:40:-0.00,-5.15,-62.24	0/0:11:11,0:40:-0.00,-3.95,-46.03	0/0:11:11,0:40:-0.00,-3.95,-46.03	0/0:21:21,0:40:-0.00,-6.96,-86.55
1060	82001	63243:63	G	T	0	PASS	NS=30;AF=0.217	GT:DP:AD:GQ:GL	0/1:30:13,17:40:-58.59,0.00,-43.05	0/0:19:19,0:40:-0.00,-6.50,-77.00	0/1:11:8,3:40:-7.98,-0.00,-28.65	0/0:16:16,0:40:-0.00,-5.60,-64.93	0/0:13:13,0:40:-0.00,-4.69,-52.86	0/1:18:6,12:40:-42.09,0.00,-18.49	0/0:21:21,0:40:-0.00,-7.10,-85.05	1/1:21:0,21:40:-83.95,-6.55,-0.00	1/1:10:0,10:39:-39.69,-3.24,-0.00	1/1:13:0,13:40:-51.76,-4.14,-0.00	1/1:5:0,5:23:-19.58,-1.74,-0.01	1/1:16:0,16:40:-63.83,-5.05,-0.00	0/0:11:11,0:40:-0.00,-4.09,-44.81	0/0:25:25,0:40:-0.00,-8.31,-101.14	0/0:14:14,0:40:-0.00,-4.99,-56.88	0/0:7:7,0:35:-0.00,-2.89,-28.72	0/0:21:21,0:40:-0.00,-7.10,-85.05	0/0:8:8,0:38:-0.00,-3.19,-32.74	0/0:11:11,0:40:-0.00,-4.09,-44.81	0/0:20:20,0:40:-0.00,-6.80,-81.02	0/0:8:8,0:38:-0.00,-3.19,-32.74	0/0:29:29,0:40:-0.00,-9.51,-117.24	0/0:16:16,0:40:-0.00,-5.60,-64.93	0/0:33:33,0:40:-0.00,-10.71,-133.33	0/0:26:26,0:40:-0.00,-8.61,-105.16	0/0:29:29,0:40:-0.00,-9.51,-117.24	0/0:8:8,0:38:-0.00,-3.19,-32.74	0/0:27:27,0:40:-0.00,-8.91,-109.19
1060	83001	63243:95	G	A	0	PASS	NS=30;AF=0.383	GT:DP:AD:GQ:GL	0/1:30:17,13:40:-42.63,0.00,-58.93	0/1:19:7,12:40:-41.91,0.00,-22.01	0/1:11:3,8:40:-28.23,-0.00,-8.32	0/0:16:16,0:40:-0.00,-5.47,-64.59	0/0:13:13,0:40:-0.00,-4.56,-52.52	0/0:18:18,0:40:-0.00,-6.07,-72.64	0/0:21:21,0:40:-0.00,-6.97,-84.71	0/0:21:21,0:40:-0.00,-6.97,-84.71	0/0:10:10,0:40:-0.00,-3.66,-40.45	0/0:13:13,0:40:-0.00,-4.56,-52.52	0/0:5:5,0:27:-0.00,-2.16,-20.33	0/0:16:16,0:40:-0.00,-5.47,-64.59	0/0:11:11,0:40:-0.00,-3.96,-44.47	0/0:25:25,0:40:-0.00,-8.18,-100.80	0/0:14:14,0:40:-0.00,-4.87,-56.54	0/0:7:7,0:34:-0.00,-2.76,-28.38	0/0:21:21,0:40:-0.00,-6.97,-84.71	0/0:8:8,0:37:-0.00,-3.06,-32.40	0/0:11:11,0:40:-0.00,-3.96,-44.47	0/0:20:20,0:40:-0.00,-6.67,-80.69	1/1:8:0,8:35:-31.98,-2.85,-0.00	1/1:29:0,29:40:-116.47,-9.17,-0.00	1/1:16:0,16:40:-64.16,-5.25,-0.00	1/1:33:0,33:40:-132.57,-10.37,-0.00	1/1:26:0,26:40:-104.40,-8.26,-0.00	1/1:29:0,29:40:-116.47,-9.17,-0.00	1/1:8:0,8:35:-31.98,-2.85,-0.00	1/1:27:0,27:40:-108.42,-8.56,-0.00
1060	84001	63243:96	C	T	0	PASS	NS=30;AF=0.050	GT:DP:AD:GQ:GL	0/1:30:17,13:40:-42.40,0.00,-59.99	0/1:19:7,12:40:-41.69,0.00,-23.06	0/1:11:3,8:40:-28.00,-0.00,-9.38	0/0:16:16,0:40:-0.00,-5.69,-65.87	0/0:13:13,0:40:-0.00,-4.79,-53.80	0/0:18:18,0:40:-0.00,-6.29,-73.91	0/0:21:21,0:40:-0.00,-7.19,-85.99	0/0:21:21,0:40:-0.00,-7.19,-85.99	0/0:10:10,0:40:-0.00,-3.88,-41.73	0/0:13:13,0:40:-0.00,-4.79,-53.80	0/0:5:5,0:30:-0.00,-2.38,-21.61	0/0:16:16,0:40:-0.00,-5.69,-65.87	0/0:11:11,0:40:-0.00,-4.19,-45.75	0/0:25:25,0:40:-0.00,-8.40,-102.08	0/0:14:14,0:40:-0.00,-5.09,-57.82	0/0:7:7,0:36:-0.00,-2.98,-29.66	0/0:21:21,0:40:-0.00,-7.19,-85.99	0/0:8:8,0:39:-0.00,-3.28,-33.68	0/0:11:11,0:40:-0.00,-4.19,-45.75	0/0:20:20,0:40:-0.00,-6.89,-81.96	0/0:8:8,0:39:-0.00,-3.28,-33.68	0/0:29:29,0:40:-0.00,-9.60,-118.17	0/0:16:16,0:40:-0.00,-5.69,-65.87	0/0:33:33,0:40:-0.00,-10.81,-134.27	0/0:26:26,0:40:-0.00,-8.70,-106.10	0/0:29:29,0:40:-0.00,-9.60,-118.17	0/0:8:8,0:39:-0.00,-3.28,-33.68	0/0:27:27,0:40:-0.00,-9.00,-110.13
1061	85001	63259:36	G	C	0	PASS	NS=26;AF=0.058	GT:DP:AD:GQ:GL	0/0:15:15,0:40:-0.00,-5.27,-43.90	0/0:28:28,0:40:-0.00,-9.18,-80.93	0/0:15:15,0:40:-0.00,-5.27,-43.90	0/0:5:5,0:29:-0.00,-2.27,-15.41	0/0:17:17,0:40:-0.00,-5.87,-49.59	0/0:13:13,0:40:-0.00,-4.67,-38.20	0/0:13:13,0:40:-0.00,-4.67,-38.20	0/1:15:8,7:40:-14.67,-0.00,-18.68	0/1:6:2,4:40:-8.83,-0.00,-4.29	0/1:12:9,3:40:-4.18,-0.00,-22.43	./.	0/0:25:25,0:40:-0.00,-8.28,-72.39	0/0:18:18,0:40:-0.00,-6.17,-52.44	0/0:23:23,0:40:-0.00,-7.68,-66.69	0/0:7:7,0:35:-0.00,-2.87,-21.11	./.	0/0:9:9,0:40:-0.00,-3.47,-26.80	0/0:19:19,0:40:-0.00,-6.47,-55.29	0/0:10:10,0:40:-0.00,-3.77,-29.65	0/0:14:14,0:40:-0.00,-4.97,-41.05	0/0:14:14,0:40:-0.00,-4.97,-41.05	0/0:28:28,0:40:-0.00,-9.18,-80.93	0/0:14:14,0:40:-0.00,-4.97,-41.05	0/0:21:21,0:40:-0.00,-7.07,-60.99	0/0:11:11,0:40:-0.00,-4.07,-32.50	0/0:10:10,0:40:-0.00,-3.77,-29.65	0/0:8:8,0:38:-0.00,-3.17,-23.95	0/0:16:15,0:40:-0.00,-5.27,-43.90
1061	86001	63259:83	C	T	0	PASS	NS=27;AF=0.204	GT:DP:AD:GQ:GL	0/0:15:15,0:40:-0.00,-5.57,-58.96	0/0:28:28,0:40:-0.00,-9.48,-109.56	0/0:15:15,0:40:-0.00,-5.57,-58.96	0/0:5:5,0:32:-0.00,-2.56,-20.04	0/0:17:17,0:40:-0.00,-6.17,-66.75	0/0:13:13,0:40:-0.00,-4.97,-51.18	0/0:13:13,0:40:-0.00,-4.97,-51.18	1/1:15:0,15:40:-57.80,-4.99,-0.00	1/1:6:0,6:29:-22.77,-2.28,-0.00	1/1:12:0,12:40:-46.12,-4.09,-0.00	1/1:4:0,4:22:-15.00,-1.69,-0.01	1/1:25:0,25:40:-96.72,-8.00,-0.00	0/0:18:18,0:40:-0.00,-6.47,-70.64	0/0:23:23,0:40:-0.00,-7.98,-90.10	0/0:7:7,0:38:-0.00,-3.16,-27.83	./.	0/0:9:9,0:40:-0.00,-3.77,-35.61	0/0:19:19,0:40:-0.00,-6.78,-74.53	0/0:10:10,0:40:-0.00,-4.07,-39.50	0/1:14:9,5:40:-14.19,-0.00,-30.34	0/0:14:14,0:40:-0.00,-5.27,-55.07	0/0:28:28,0:40:-0.00,-9.48,-109.56	0/0:14:14,0:40:-0.00,-5.27,-55.07	0/0:21:21,0:40:-0.00,-7.38,-82.31	0/0:11:11,0:40:-0.00,-4.37,-43.39	0/0:10:10,0:40:-0.00,-4.07,-39.50	0/0:8:8,0:40:-0.00,-3.46,-31.72	0/0:16:16,0:40:-0.00,-5.87,-62.85
1062	87001	63267:50	G	C	0	PASS	NS=28;AF=0.036	GT:DP:AD:GQ:GL	0/0:20:20,0:40:-0.00,-7.04,-79.97	0/0:20:20,0:40:-0.00,-7.04,-79.97	0/0:5:5,0:31:-0.00,-2.53,-21.12	./.	0/1:10:2,8:40:-27.36,-0.00,-5.32	0/1:9:4,5:40:-15.89,-0.00,-13.47	0/0:12:12,0:40:-0.00,-4.63,-48.58	0/0:5:5,0:31:-0.00,-2.53,-21.12	0/0:24:24,0:40:-0.00,-8.24,-95.66	0/0:10:10,0:40:-0.00,-4.03,-40.74	0/0:8:8,0:40:-0.00,-3.43,-32.89	0/0:29:29,0:40:-0.00,-9.75,-115.28	0/0:14:14,0:40:-0.00,-5.23,-56.43	0/0:24:24,0:40:-0.00,-8.24,-95.66	0/0:7:7,0:38:-0.00,-3.13,-28.97	0/0:7:7,0:38:-0.00,-3.13,-28.97	0/0:19:19,0:40:-0.00,-6.74,-76.05	0/0:8:8,0:40:-0.00,-3.43,-32.89	./.	0/0:14:14,0:40:-0.00,-5.23,-56.43	0/0:12:12,0:40:-0.00,-4.63,-48.58	0/0:28:28,0:40:-0.00,-9.45,-111.35	0/0:11:11,0:40:-0.00,-4.33,-44.66	0/0:40:40,0:40:-0.00,-13.06,-158.43	0/0:23:23,0:40:-0.00,-7.94,-91.74	0/0:14:14,0:40:-0.00,-5.23,-56.43	0/0:7:7,0:38:-0.00,-3.13,-28.97	0/0:15:15,0:40:-0.00,-5.54,-60.35
1062	88001	63267:88	C	T	0	PASS	NS=28;AF=0.107	GT:DP:AD:GQ:GL	0/0:20:20,0:40:-0.00,-6.93,-79.45	0/0:20:20,0:40:-0.00,-6.93,-79.45	0/0:5:5,0:30:-0.00,-2.42,-20.61	./.	0/0:10:10,0:40:-0.00,-3.92,-40.22	0/0:9:9,0:40:-0.00,-3.62,-36.30	0/0:12:12,0:40:-0.00,-4.52,-48.07	0/1:5:4,1:20:-1.52,-0.01,-14.28	1/1:24:0,24:40:-93.17,-7.14,-0.00	1/1:10:0,10:36:-38.24,-2.93,-0.00	0/1:8:1,7:21:-24.16,-0.01,-1.61	0/0:29:29,0:40:-0.00,-9.64,-114.76	0/0:14:14,0:40:-0.00,-5.12,-55.92	0/0:24:24,0:40:-0.00,-8.13,-95.15	0/0:7:7,0:37:-0.00,-3.02,-28.45	0/0:7:7,0:37:-0.00,-3.02,-28.45	0/0:19:19,0:40:-0.00,-6.63,-75.53	0/0:8:8,0:40:-0.00,-3.32,-32.38	./.	0/0:14:14,0:40:-0.00,-5.12,-55.92	0/0:12:12,0:40:-0.00,-4.52,-48.07	0/0:28:28,0:40:-0.00,-9.34,-110.84	0/0:11:11,0:40:-0.00,-4.22,-44.15	0/0:40:40,0:40:-0.00,-12.95,-157.92	0/0:23:23,0:40:-0.00,-7.83,-91.22	0/0:14:14,0:40:-0.00,-5.12,-55.92	0/0:7:7,0:37:-0.00,-3.02,-28.45	0/0:15:15,0:40:-0.00,-5.42,-59.84
1062	89001	63267:89	G	T	0	PASS	NS=28;AF=0.232	GT:DP:AD:GQ:GL	1/1:20:0,20:40:-77.92,-6.23,-0.00	0/1:20:7,13:40:-44.22,0.00,-21.23	0/0:5:5,0:29:-0.00,-2.26,-20.17	./.	0/1:10:2,8:40:-27.62,-0.00,-4.63	0/1:9:4,5:40:-16.15,-0.00,-12.77	0/0:12:12,0:40:-0.00,-4.37,-47.63	0/0:5:5,0:29:-0.00,-2.26,-20.17	0/0:24:24,0:40:-0.00,-7.98,-94.70	0/0:10:10,0:40:-0.00,-3.77,-39.78	0/0:8:8,0:38:-0.00,-3.17,-31.93	0/0:29:29,0:40:-0.00,-9.49,-114.32	0/0:14:14,0:40:-0.00,-4.97,-55.47	0/0:24:24,0:40:-0.00,-7.98,-94.70	0/0:7:7,0:35:-0.00,-2.87,-28.01	0/0:7:7,0:35:-0.00,-2.87,-28.01	0/0:19:19,0:40:-0.00,-6.48,-75.09	0/0:8:8,0:38:-0.00,-3.17,-31.93	./.	0/0:14:14,0:40:-0.00,-4.97,-55.47	0/0:12:12,0:40:-0.00,-4.37,-47.63	1/1:28:0,28:40:-109.30,-8.64,-0.00	1/1:11:0,11:40:-42.61,-3.52,-0.00	1/1:40:0,40:40:-156.38,-12.25,-0.00	1/1:23:0,23:40:-89.69,-7.13,-0.00	0/0:14:14,0:40:-0.00,-4.97,-55.47	0/0:7:7,0:35:-0.00,-2.87,-28.01	0/0:15:15,0:40:-0.00,-5.27,-59.40
1063	90001	63269:52	G	A	0	PASS	NS=25;AF=0.080	GT:DP:AD:GQ:GL	0/0:27:27,0:40:-0.00,-9.02,-108.92	0/1:25:17,8:40:-23.51,0.00,-60.60	./.	0/0:4:4,0:27:-0.00,-2.10,-17.14	0/1:23:7,16:40:-56.03,0.00,-21.30	1/1:27:0,27:40:-106.56,-7.84,-0.00	0/0:14:14,0:40:-0.00,-5.10,-57.04	0/0:10:10,0:40:-0.00,-3.90,-41.08	0/0:17:17,0:40:-0.00,-6.01,-69.01	0/0:17:17,0:40:-0.00,-6.01,-69.01	0/0:12:12,0:40:-0.00,-4.50,-49.06	0/0:33:33,0:40:-0.00,-10.82,-132.86	0/0:25:25,0:40:-0.00,-8.41,-100.94	0/0:9:9,0:40:-0.00,-3.60,-37.09	0/0:15:15,0:40:-0.00,-5.40,-61.03	0/0:15:15,0:40:-0.00,-5.40,-61.03	0/0:13:13,0:40:-0.00,-4.80,-53.05	0/0:10:10,0:40:-0.00,-3.90,-41.08	0/0:7:7,0:36:-0.00,-3.00,-29.11	0/0:14:14,0:40:-0.00,-5.10,-57.04	./.	0/0:41:41,0:40:-0.00,-13.23,-164.78	0/0:21:21,0:40:-0.00,-7.21,-84.97	0/0:46:46,0:40:-0.00,-14.73,-184.73	0/0:21:21,0:40:-0.00,-7.21,-84.97	0/0:16:16,0:40:-0.00,-5.71,-65.02	./.	0/0:27:27,0:40:-0.00,-9.02,-108.92
1064	91001	63281:82	C	T	0	PASS	NS=25;AF=0.080	GT:DP:AD:GQ:GL	0/0:29:29,0:40:-0.00,-9.40,-90.92	0/0:32:32,0:40:-0.00,-10.30,-100.17	./.	0/0:11:10,0:40:-0.00,-3.68,-32.31	0/0:28:28,0:40:-0.00,-9.10,-87.83	0/0:21:21,0:40:-0.00,-6.99,-66.24	0/0:18:18,0:40:-0.00,-6.09,-56.99	0/0:25:25,0:40:-0.00,-8.19,-78.58	0/0:31:31,0:40:-0.00,-10.00,-97.09	0/0:53:53,0:40:0.00,-16.61,-164.95	0/0:24:24,0:40:-0.00,-7.89,-75.49	0/0:47:47,0:40:-0.00,-14.81,-146.44	0/0:11:11,0:40:-0.00,-3.98,-35.39	0/0:10:10,0:40:-0.00,-3.68,-32.31	0/0:4:4,0:24:-0.01,-1.88,-13.81	./.	0/0:6:6,0:31:-0.00,-2.48,-19.97	0/0:14:14,0:40:-0.00,-4.89,-44.65	0/0:8:8,0:37:-0.00,-3.08,-26.14	0/0:24:24,0:40:-0.00,-7.89,-75.49	./.	0/1:77:26,51:40:-133.49,0.00,-57.84	0/1:34:10,24:40:-63.13,0.00,-21.41	0/1:46:11,35:40:-93.46,0.00,-20.89	0/1:32:9,23:40:-60.65,0.00,-18.93	0/0:47:47,0:40:-0.00,-14.81,-146.44	0/0:5:5,0:28:-0.00,-2.18,-16.89	0/0:33:33,0:40:-0.00,-10.60,-103.26
1065	92001	63294:18	G	T	0	PASS	NS=25;AF=0.080	GT:DP:AD:GQ:GL	0/0:20:20,0:40:-0.00,-6.86,-77.38	0/0:28:28,0:40:-0.00,-9.27,-107.86	0/0:8:8,0:39:-0.00,-3.25,-31.65	./.	0/0:13:13,0:40:-0.00,-4.75,-50.70	0/0:26:26,0:40:-0.00,-8.67,-100.24	0/0:9:9,0:40:-0.00,-3.55,-35.46	1/1:5:0,5:16:-17.91,-1.20,-0.03	0/1:9:3,6:40:-19.31,-0.00,-9.05	0/1:13:3,10:40:-33.35,-0.00,-7.85	./.	0/0:8:8,0:39:-0.00,-3.25,-31.65	0/0:15:15,0:40:-0.00,-5.35,-58.32	0/0:13:13,0:40:-0.00,-4.75,-50.70	./.	0/0:5:5,0:29:-0.00,-2.35,-20.22	0/0:8:8,0:39:-0.00,-3.25,-31.65	0/0:4:4,0:26:-0.00,-2.05,-16.42	0/0:9:9,0:40:-0.00,-3.55,-35.46	0/0:4:4,0:26:-0.00,-2.05,-16.42	0/0:8:8,0:39:-0.00,-3.25,-31.65	0/0:27:27,0:40:-0.00,-8.97,-104.05	0/0:9:9,0:40:-0.00,-3.55,-35.46	0/0:19:19,0:40:-0.00,-6.56,-73.56	0/0:19:19,0:40:-0.00,-6.56,-73.56	0/0:8:8,0:39:-0.00,-3.25,-31.65	0/0:7:7,0:36:-0.00,-2.95,-27.84	0/0:29:29,0:40:-0.00,-9.57,-111.67
1066	93001	63304:49	C	T	0	PASS	NS=29;AF=0.052	GT:DP:AD:GQ:GL	0/0:27:27,0:40:-0.00,-9.32,-111.63	0/0:39:39,0:40:-0.00,-12.93,-160.71	0/0:15:15,0:40:-0.00,-5.71,-62.55	0/0:12:12,0:40:-0.00,-4.81,-50.28	0/0:26:26,0:40:-0.00,-9.02,-107.54	0/0:14:14,0:40:-0.00,-5.41,-58.46	0/0:30:30,0:40:-0.00,-10.23,-123.90	0/0:19:19,0:40:-0.00,-6.91,-78.91	0/1:16:10,6:40:-18.53,0.00,-36.09	1/1:13:0,13:40:-51.96,-3.90,-0.00	./.	0/0:29:29,0:40:-0.00,-9.92,-119.81	0/0:23:23,0:40:-0.00,-8.12,-95.27	0/0:17:17,0:40:-0.00,-6.31,-70.73	0/0:6:6,0:36:-0.00,-3.00,-25.74	0/0:12:12,0:40:-0.00,-4.81,-50.28	0/0:13:13,0:40:-0.00,-5.11,-54.37	0/0:10:10,0:40:-0.00,-4.21,-42.10	0/0:13:13,0:40:-0.00,-5.11,-54.37	0/0:44:44,0:40:-0.00,-14.44,-181.16	0/0:6:6,0:36:-0.00,-3.00,-25.74	0/0:50:50,0:40:-0.00,-16.24,-205.70	0/0:19:19,0:40:-0.00,-6.91,-78.91	0/0:25:25,0:40:-0.00,-8.72,-103.45	0/0:19:19,0:40:-0.00,-6.91,-78.91	0/0:26:26,0:40:-0.00,-9.02,-107.54	0/0:10:10,0:40:-0.00,-4.21,-42.10	0/0:32:32,0:40:-0.00,-10.83,-132.08
1067	94001	63309:41	C	T	0	PASS	NS=27;AF=0.074	GT:DP:AD:GQ:GL	0/0:37:36,0:40:-0.00,-11.53,-113.07	0/0:64:64,0:40:-0.00,-19.95,-199.87	0/0:15:15,0:40:-0.00,-5.22,-47.97	0/0:12:12,0:40:-0.00,-4.31,-38.67	0/0:25:25,0:40:-0.00,-8.22,-78.97	0/0:16:16,0:40:-0.00,-5.52,-51.07	0/0:22:22,0:40:-0.00,-7.32,-69.67	0/0:21:21,0:40:-0.00,-7.02,-66.57	0/0:22:22,0:40:-0.00,-7.32,-69.67	0/0:12:12,0:40:-0.00,-4.31,-38.67	./.	0/0:39:39,0:40:-0.00,-12.43,-122.37	0/1:21:9,12:40:-30.18,0.00,-22.35	0/1:32:12,20:40:-51.67,0.00,-28.34	./.	0/1:8:5,3:40:-6.19,-0.00,-13.86	0/1:22:17,5:40:-8.18,-0.00,-46.85	0/0:11:11,0:40:-0.00,-4.01,-35.57	./.	0/0:31:31,0:40:-0.00,-10.03,-97.57	0/0:48:48,0:40:-0.00,-15.14,-150.27	0/0:68:68,0:40:0.00,-21.15,-212.27	0/0:7:7,0:34:-0.00,-2.81,-23.17	0/0:36:36,0:40:-0.00,-11.53,-113.07	0/0:14:14,0:40:-0.00,-4.91,-44.87	0/0:29:29,0:40:-0.00,-9.42,-91.37	0/0:9:9,0:40:-0.00,-3.41,-29.37	0/0:29:29,0:40:-0.00,-9.42,-91.37
1068	95001	63310:14	T	A	0	PASS	NS=28;AF=0.321	GT:DP:AD:GQ:GL	0/1:32:21,11:40:-35.63,0.00,-77.39	0/1:72:44,28:40:-93.88,0.00,-160.45	0/1:13:8,5:40:-16.54,0.00,-29.36	0/0:10:10,0:39:-0.00,-3.23,-41.76	0/1:25:18,7:40:-21.20,0.00,-67.09	0/0:32:32,0:40:-0.00,-9.85,-132.73	0/1:24:21,3:40:-4.96,-0.00,-79.80	0/1:24:17,7:40:-21.50,0.00,-63.26	0/1:32:14,18:40:-64.57,0.00,-48.45	0/1:23:13,10:40:-34.20,0.00,-47.02	./.	0/0:23:23,0:40:-0.00,-7.14,-95.51	1/1:8:0,8:28:-32.67,-2.22,-0.00	1/1:23:0,23:40:-94.69,-6.73,-0.00	1/1:7:0,7:25:-28.54,-1.92,-0.01	1/1:22:0,22:40:-90.55,-6.43,-0.00	1/1:15:0,15:40:-61.61,-4.32,-0.00	0/0:8:8,0:32:-0.00,-2.63,-33.49	0/0:6:6,0:26:-0.00,-2.03,-25.23	0/0:9:9,0:36:-0.00,-2.93,-37.63	./.	0/0:35:35,0:40:-0.00,-10.75,-145.13	0/0:35:35,0:40:-0.00,-10.75,-145.13	0/0:45:45,0:40:-0.00,-13.76,-186.48	0/0:24:24,0:40:-0.00,-7.44,-99.65	0/0:31:31,0:40:-0.00,-9.55,-128.59	0/0:7:7,0:29:-0.00,-2.33,-29.36	0/0:18:18,0:40:-0.00,-5.64,-74.84
1068	96001	63310:38	C	T	0	PASS	NS=28;AF=0.071	GT:DP:AD:GQ:GL	0/0:32:32,0:40:-0.00,-10.23,-135.06	0/0:72:72,0:40:0.00,-22.27,-302.08	0/0:13:13,0:40:-0.00,-4.51,-55.73	0/0:10:10,0:40:-0.00,-3.60,-43.20	0/0:25:25,0:40:-0.00,-8.12,-105.83	0/0:32:32,0:40:-0.00,-10.23,-135.06	0/0:24:24,0:40:-0.00,-7.82,-101.66	0/0:24:24,0:40:-0.00,-7.82,-101.66	0/0:32:32,0:40:-0.00,-10.23,-135.06	0/0:23:23,0:40:-0.00,-7.52,-97.48	0/0:38:38,0:40:-0.00,-12.03,-160.11	0/0:23:23,0:40:-0.00,-7.52,-97.48	0/1:24:16,8:40:-25.59,0.00,-60.44	0/1:53:30,23:40:-79.49,0.00,-110.16	0/1:14:7,7:40:-24.42,0.00,-25.87	./.	0/1:24:9,15:40:-54.81,0.00,-31.21	0/0:8:8,0:36:-0.00,-3.00,-34.85	0/0:6:6,0:30:-0.00,-2.40,-26.50	0/0:9:9,0:40:-0.00,-3.30,-39.02	./.	0/0:35:35,0:40:-0.00,-11.13,-147.59	0/0:35:35,0:40:-0.00,-11.13,-147.59	0/0:45:45,0:40:-0.00,-14.14,-189.34	0/0:24:24,0:40:-0.00,-7.82,-101.66	0/0:31:31,0:40:-0.00,-9.92,-130.89	0/0:7:7,0:33:-0.00,-2.70,-30.67	0/0:18:18,0:40:-0.00,-6.01,-76.60
1068	97001	63310:39	T	G	0	PASS	NS=28;AF=0.107	GT:DP:AD:GQ:GL	0/0:32:32,0:40:-0.00,-10.36,-92.22	0/0:72:72,0:40:-0.00,-22.38,-206.28	0/0:13:13,0:40:-0.00,-4.66,-38.04	0/0:10:10,0:40:-0.00,-3.75,-29.49	0/0:25:25,0:40:-0.00,-8.26,-72.26	0/0:32:32,0:40:-0.00,-10.36,-92.22	0/0:24:24,0:40:-0.00,-7.96,-69.41	0/1:24:17,6:40:-9.45,-0.00,-41.79	0/1:32:14,18:40:-40.96,0.00,-30.53	0/0:23:23,0:40:-0.00,-7.66,-66.56	./.	0/0:23:23,0:40:-0.00,-7.66,-66.56	0/0:24:24,0:40:-0.00,-7.96,-69.41	0/0:53:53,0:40:-0.00,-16.67,-152.10	0/0:14:14,0:40:-0.00,-4.96,-40.89	0/0:27:25,1:40:-0.00,-5.71,-69.41	0/0:24:24,0:40:-0.00,-7.96,-69.41	1/1:8:0,8:28:-21.84,-2.19,-0.00	1/1:6:0,6:21:-16.15,-1.59,-0.01	0/0:9:9,0:40:-0.00,-3.45,-26.63	./.	0/0:35:35,0:40:-0.00,-11.26,-100.77	0/0:35:35,0:40:-0.00,-11.26,-100.77	0/0:45:45,0:40:-0.00,-14.27,-129.29	0/0:24:24,0:40:-0.00,-7.96,-69.41	0/0:31:31,0:40:-0.00,-10.06,-89.37	0/0:7:7,0:35:-0.00,-2.85,-20.93	0/0:18:18,0:40:-0.00,-6.16,-52.30
1068	98001	63310:49	C	A	0	PASS	NS=29;AF=0.052	GT:DP:AD:GQ:GL	0/0:21:21,0:40:-0.00,-7.58,-60.43	1/1:44:0,44:40:-122.88,-13.28,-0.00	0/0:8:8,0:40:-0.00,-3.68,-23.77	0/0:10:10,0:40:-0.00,-4.28,-29.41	0/0:20:20,0:40:-0.00,-7.28,-57.61	0/1:32:15,17:40:-37.06,0.00,-32.62	0/0:21:21,0:40:-0.00,-7.58,-60.43	0/0:24:24,0:40:-0.00,-8.48,-68.89	0/0:32:32,0:40:-0.00,-10.89,-91.45	0/0:23:23,0:40:-0.00,-8.18,-66.07	0/0:38:38,0:40:-0.00,-12.69,-108.37	0/0:23:23,0:40:-0.00,-8.18,-66.07	0/0:24:24,0:40:-0.00,-8.48,-68.89	0/0:53:53,0:40:-0.00,-17.19,-150.68	0/0:14:14,0:40:-0.00,-5.48,-40.69	0/0:27:25,0:40:-0.00,-8.78,-71.71	0/0:24:24,0:40:-0.00,-8.48,-68.89	0/0:8:8,0:40:-0.00,-3.68,-23.77	0/0:6:6,0:37:-0.00,-3.08,-18.13	0/0:9:9,0:40:-0.00,-3.98,-26.59	./.	0/0:35:35,0:40:-0.00,-11.79,-99.91	0/0:35:35,0:40:-0.00,-11.79,-99.91	0/0:45:45,0:40:-0.00,-14.79,-128.11	0/0:24:24,0:40:-0.00,-8.48,-68.89	0/0:31:31,0:40:-0.00,-10.59,-88.63	0/0:7:7,0:40:-0.00,-3.38,-20.95	0/0:18:18,0:40:-0.00,-6.68,-51.97
1069	99001	63319:44	T	A	0	PASS	NS=25;AF=0.100	GT:DP:AD:GQ:GL	0/0:22:22,0:40:-0.00,-7.41,-90.35	0/0:26:26,0:40:-0.00,-8.61,-106.56	0/0:11:11,0:40:-0.00,-4.10,-45.76	0/0:20:20,0:40:-0.00,-6.81,-82.24	0/0:18:18,0:40:-0.00,-6.20,-74.13	0/0:27:27,0:40:-0.00,-8.91,-110.62	0/0:20:20,0:40:-0.00,-6.81,-82.24	0/1:20:8,12:40:-41.84,0.00,-26.79	1/1:16:0,16:40:-63.70,-4.44,-0.00	0/1:18:12,6:40:-18.12,0.00,-43.61	0/1:12:5,7:40:-23.98,0.00,-17.04	0/0:24:24,0:40:-0.00,-8.01,-98.46	0/0:13:13,0:40:-0.00,-4.70,-53.86	0/0:16:16,0:40:-0.00,-5.60,-66.03	0/0:7:7,0:35:-0.00,-2.89,-29.54	0/0:10:10,0:40:-0.00,-3.80,-41.70	0/0:11:11,0:40:-0.00,-4.10,-45.76	0/0:48:48,0:40:-0.00,-15.23,-195.75	./.	0/0:20:20,0:40:-0.00,-6.81,-82.24	./.	./.	0/0:14:14,0:40:-0.00,-5.00,-57.92	0/0:37:37,0:40:-0.00,-11.92,-151.16	0/0:22:22,0:40:-0.00,-7.41,-90.35	0/0:20:20,0:40:-0.00,-6.81,-82.24	0/0:17:17,0:40:-0.00,-5.90,-70.08	0/0:27:27,0:40:-0.00,-8.91,-110.62
1069	100001	63319:46	A	C	0	PASS	NS=25;AF=0.100	GT:DP:AD:GQ:GL	0/1:22:8,14:40:-25.16,-0.00,-11.98	1/1:26:0,26:40:-59.99,-7.94,-0.00	1/1:11:0,11:40:-24.88,-3.45,-0.00	0/0:20:19,0:40:-0.00,-6.71,-45.33	0/0:18:18,0:40:-0.00,-6.41,-42.99	0/0:27:27,0:40:-0.00,-9.10,-64.06	0/0:20:20,0:40:-0.00,-7.01,-47.67	0/0:20:20,0:40:-0.00,-7.01,-47.67	0/0:16:16,0:40:-0.00,-5.81,-38.31	0/0:18:18,0:40:-0.00,-6.41,-42.99	0/0:12:12,0:40:-0.00,-4.61,-28.95	0/0:24:24,0:40:-0.00,-8.20,-57.03	0/0:13:13,0:40:-0.00,-4.91,-31.29	0/0:16:16,0:40:-0.00,-5.81,-38.31	0/0:7:7,0:38:-0.00,-3.12,-17.25	0/0:10:10,0:40:-0.00,-4.02,-24.27	0/0:11:11,0:40:-0.00,-4.32,-26.61	0/0:48:48,0:40:-0.00,-15.38,-113.21	./.	0/0:20:20,0:40:-0.00,-7.01,-47.67	./.	./.	0/0:14:14,0:40:-0.00,-5.21,-33.63	0/0:37:37,0:40:-0.00,-12.09,-87.46	0/0:22:22,0:40:-0.00,-7.60,-52.35	0/0:20:20,0:40:-0.00,-7.01,-47.67	0/0:17:15,0:40:-0.00,-5.51,-35.97	0/0:27:26,0:40:-0.00,-8.80,-61.72
1069	101001	63319:74	A	C	0	PASS	NS=25;AF=0.180	GT:DP:AD:GQ:GL	0/0:22:22,0:40:-0.00,-6.81,-90.38	0/0:26:26,0:40:-0.00,-8.02,-106.57	0/0:11:11,0:40:-0.00,-3.50,-45.85	0/1:19:11,8:40:-26.47,0.00,-39.94	0/1:18:12,6:40:-18.68,0.00,-44.29	0/1:26:23,3:40:-4.13,-0.00,-86.41	0/0:20:20,0:40:-0.00,-6.21,-82.28	0/0:20:20,0:40:-0.00,-6.21,-82.28	0/0:16:16,0:40:-0.00,-5.01,-66.09	0/0:18:18,0:40:-0.00,-5.61,-74.19	0/0:12:12,0:40:-0.00,-3.80,-49.90	0/0:24:24,0:40:-0.00,-7.41,-98.47	0/0:13:13,0:40:-0.00,-4.10,-53.95	0/0:16:16,0:40:-0.00,-5.01,-66.09	0/0:7:7,0:29:-0.00,-2.30,-29.66	0/0:10:10,0:39:-0.00,-3.20,-41.80	0/0:11:11,0:40:-0.00,-3.50,-45.85	0/1:47:23,24:40:-82.81,0.00,-80.09	./.	0/0:20:20,0:40:-0.00,-6.21,-82.28	./.	./.	0/1:14:11,3:40:-7.74,-0.00,-41.45	0/0:37:37,0:40:-0.00,-11.33,-151.09	0/1:21:19,2:21:-1.60,-0.01,-71.73	0/1:20:18,2:24:-1.89,-0.01,-67.98	0/1:17:10,7:40:-23.03,0.00,-36.50	0/1:25:16,9:40:-28.71,0.00,-58.37
1070	102001	63322:29	G	A	0	PASS	NS=25;AF=0.420	GT:DP:AD:GQ:GL	0/0:24:24,0:40:-0.00,-8.14,-94.61	0/0:46:46,0:40:-0.00,-14.76,-181.24	0/0:13:13,0:40:-0.00,-4.83,-51.30	0/0:12:12,0:40:-0.00,-4.53,-47.36	0/0:12:12,0:40:-0.00,-4.53,-47.36	0/1:23:11,12:40:-39.41,0.00,-35.59	0/0:9:9,0:40:-0.00,-3.62,-35.55	1/1:20:0,20:40:-78.64,-6.82,-0.00	1/1:20:0,20:40:-78.64,-6.82,-0.00	1/1:13:0,13:40:-51.08,-4.72,-0.00	1/1:6:0,6:32:-23.51,-2.61,-0.00	1/1:25:0,25:40:-98.32,-8.33,-0.00	0/0:13:13,0:40:-0.00,-4.83,-51.30	0/0:13:13,0:40:-0.00,-4.83,-51.30	0/0:8:8,0:40:-0.00,-3.32,-31.61	0/0:13:13,0:40:-0.00,-4.83,-51.30	0/0:10:10,0:40:-0.00,-3.92,-39.49	0/0:9:9,0:40:-0.00,-3.62,-35.55	0/0:9:9,0:40:-0.00,-3.62,-35.55	1/1:8:0,8:39:-31.39,-3.21,-0.00	0/0:10:10,0:40:-0.00,-3.92,-39.49	1/1:52:0,52:40:-204.64,-16.45,-0.00	1/1:16:0,16:40:-62.89,-5.62,-0.00	1/1:23:0,23:40:-90.45,-7.73,-0.00	1/1:26:0,26:40:-102.26,-8.63,-0.00	./.	./.	./.
1070	103001	63322:76	C	T	0	PASS	NS=25;AF=0.100	GT:DP:AD:GQ:GL	0/1:24:11,13:40:-42.95,0.00,-35.94	1/1:46:1,45:40:-172.39,-10.06,-0.00	1/1:13:0,13:40:-50.32,-4.06,-0.00	0/0:12:12,0:40:-0.00,-4.63,-48.11	0/0:12:12,0:40:-0.00,-4.63,-48.11	0/0:23:23,0:40:-0.00,-7.94,-91.42	0/0:9:9,0:40:-0.00,-3.72,-36.30	0/0:20:20,0:40:-0.00,-7.03,-79.61	0/0:20:20,0:40:-0.00,-7.03,-79.61	0/0:13:13,0:40:-0.00,-4.93,-52.05	0/0:6:6,0:35:-0.00,-2.82,-24.49	0/0:25:25,0:40:-0.00,-8.54,-99.30	0/0:13:13,0:40:-0.00,-4.93,-52.05	0/0:13:13,0:40:-0.00,-4.93,-52.05	0/0:8:8,0:40:-0.00,-3.42,-32.36	0/0:13:13,0:40:-0.00,-4.93,-52.05	0/0:10:10,0:40:-0.00,-4.02,-40.24	0/0:9:9,0:40:-0.00,-3.72,-36.30	0/0:9:9,0:40:-0.00,-3.72,-36.30	0/0:8:8,0:40:-0.00,-3.42,-32.36	0/0:10:10,0:40:-0.00,-4.02,-40.24	0/0:52:52,0:40:0.00,-16.67,-205.61	0/0:16:16,0:40:-0.00,-5.83,-63.86	0/0:23:23,0:40:-0.00,-7.94,-91.42	0/0:26:26,0:40:-0.00,-8.84,-103.24	./.	./.	./.
1071	104001	63324:45	C	T	0	PASS	NS=26;AF=0.038	GT:DP:AD:GQ:GL	0/0:54:54,0:40:0.00,-17.13,-234.93	./.	0/0:14:14,0:40:-0.00,-5.09,-62.01	0/0:19:19,0:40:-0.00,-6.60,-83.63	0/0:51:51,0:40:0.00,-16.23,-221.96	0/0:45:45,0:40:-0.00,-14.43,-196.03	0/0:35:35,0:40:-0.00,-11.42,-152.80	0/0:40:40,0:40:-0.00,-12.92,-174.41	0/0:37:37,0:40:-0.00,-12.02,-161.44	0/0:8:8,0:40:-0.00,-3.29,-36.07	0/0:16:16,0:40:-0.00,-5.70,-70.66	./.	0/0:4:4,0:27:-0.00,-2.09,-18.79	0/0:14:14,0:40:-0.00,-5.09,-62.01	0/0:6:6,0:33:-0.00,-2.69,-27.43	0/0:4:4,0:27:-0.00,-2.09,-18.79	0/0:9:9,0:40:-0.00,-3.59,-40.40	0/0:6:6,0:33:-0.00,-2.69,-27.43	0/0:21:20,1:35:-0.00,-2.88,-83.63	0/0:33:33,0:40:-0.00,-10.81,-144.15	0/0:42:42,0:40:-0.00,-13.52,-183.06	0/1:156:132,24:40:-55.91,0.00,-524.29	0/0:38:38,0:40:-0.00,-12.32,-165.77	0/0:133:133,0:40:0.00,-40.91,-576.45	0/0:74:74,0:40:-0.00,-23.15,-321.39	0/0:32:32,0:40:-0.00,-10.51,-139.83	0/0:28:28,0:40:-0.00,-9.31,-122.54	0/1:34:17,17:40:-62.38,0.00,-63.87
1072	105001	63341:60	C	T	0	PASS	NS=27;AF=0.093	GT:DP:AD:GQ:GL	0/0:76:76,0:40:0.00,-23.49,-337.39	0/0:95:95,0:40:0.00,-29.21,-421.38	0/0:24:24,0:40:-0.00,-7.84,-107.54	0/0:24:24,0:40:-0.00,-7.84,-107.54	0/0:40:40,0:40:-0.00,-12.66,-178.26	0/0:46:46,0:40:-0.00,-14.46,-204.78	0/0:48:48,0:40:-0.00,-15.06,-213.62	0/0:57:57,0:40:0.00,-17.77,-253.41	0/0:48:48,0:40:-0.00,-15.06,-213.62	0/0:54:54,0:40:-0.00,-16.87,-240.14	0/0:37:37,0:40:-0.00,-11.75,-165.00	0/0:63:63,0:40:-0.00,-19.58,-279.93	0/0:22:22,0:40:-0.00,-7.24,-98.70	0/0:19:19,0:40:-0.00,-6.33,-85.43	./.	0/0:6:6,0:30:-0.00,-2.42,-27.97	0/0:4:4,0:24:-0.01,-1.83,-19.14	0/0:37:37,0:40:-0.00,-11.75,-165.00	0/0:24:24,0:40:-0.00,-7.84,-107.54	0/0:68:68,0:40:0.00,-21.08,-302.03	0/1:67:41,26:40:-94.14,0.00,-161.90	0/1:124:68,56:40:-209.59,0.00,-264.09	0/1:66:22,44:40:-174.01,0.00,-78.21	0/1:102:43,59:40:-229.48,0.00,-160.20	0/1:53:22,31:40:-120.46,0.00,-82.13	0/0:44:44,0:40:-0.00,-13.86,-195.94	0/0:24:24,0:40:-0.00,-7.84,-107.54	0/0:44:44,0:40:-0.00,-13.86,-195.94
1072	106001	63341:61	G	A	0	PASS	NS=27;AF=0.167	GT:DP:AD:GQ:GL	0/0:76:75,0:40:0.00,-23.75,-254.05	0/0:95:95,0:40:0.00,-29.76,-321.62	0/0:24:24,0:40:-0.00,-8.40,-81.75	0/0:24:24,0:40:-0.00,-8.40,-81.75	0/0:40:40,0:40:-0.00,-13.22,-135.81	0/0:46:46,0:40:-0.00,-15.02,-156.08	0/0:48:48,0:40:-0.00,-15.62,-162.83	0/0:57:57,0:40:0.00,-18.33,-193.24	0/0:48:48,0:40:-0.00,-15.62,-162.83	0/0:54:54,0:40:-0.00,-17.43,-183.10	0/0:37:37,0:40:-0.00,-12.32,-125.67	0/0:63:63,0:40:-0.00,-20.14,-213.51	1/1:22:0,22:40:-73.65,-7.13,-0.00	1/1:19:0,19:40:-63.52,-6.23,-0.00	./.	1/1:6:0,6:29:-19.60,-2.32,-0.00	1/1:4:0,4:23:-12.85,-1.72,-0.01	0/0:37:37,0:40:-0.00,-12.32,-125.67	0/0:24:24,0:40:-0.00,-8.40,-81.75	0/0:68:68,0:40:0.00,-21.64,-230.40	0/1:67:41,26:40:-66.50,0.00,-117.84	0/0:124:124,0:40:0.00,-38.49,-419.59	0/0:66:66,0:40:0.00,-21.04,-223.64	0/0:102:102,0:40:0.00,-31.87,-345.27	0/0:53:53,0:40:0.00,-17.13,-179.73	0/0:44:44,0:40:-0.00,-14.42,-149.32	0/0:24:24,0:40:-0.00,-8.40,-81.75	0/0:44:44,0:40:-0.00,-14.42,-149.32
1072	107001	63341:71	T	C	0	PASS	NS=23;AF=0.304	GT:DP:AD:GQ:GL	0/0:76:76,0:40:0.00,-22.76,-336.62	./.	0/0:24:24,0:40:-0.00,-7.10,-106.76	0/1:24:6,18:40:-72.46,0.00,-20.09	./.	0/1:46:22,24:40:-92.36,0.00,-84.20	0/1:48:25,23:40:-87.34,0.00,-96.85	0/0:57:57,0:40:0.00,-17.04,-252.63	0/0:48:48,0:40:-0.00,-14.33,-212.85	0/0:54:54,0:40:-0.00,-16.13,-239.37	0/0:37:37,0:40:-0.00,-11.02,-164.23	0/0:63:63,0:40:0.00,-18.84,-279.15	0/0:22:22,0:40:-0.00,-6.50,-97.92	0/0:19:19,0:40:-0.00,-5.60,-84.66	./.	0/0:6:6,0:22:-0.01,-1.69,-27.21	0/0:4:4,0:15:-0.03,-1.12,-18.39	./.	./.	1/1:68:0,68:40:-299.90,-19.67,0.00	1/1:67:0,67:40:-295.48,-19.37,0.00	0/1:124:68,56:40:-210.33,0.00,-264.05	0/1:66:22,44:40:-174.75,0.00,-78.18	0/1:102:43,59:40:-230.21,0.00,-160.16	0/1:53:22,31:40:-121.20,0.00,-82.09	0/1:44:18,26:40:-101.80,0.00,-67.12	0/1:24:7,17:40:-68.04,0.00,-24.51	0/1:44:16,28:40:-110.64,0.00,-58.28
1073	108001	63352:8	C	A	0	PASS	NS=27;AF=0.056	GT:DP:AD:GQ:GL	0/0:79:79,0:40:0.00,-24.59,-258.77	0/0:74:73,0:40:0.00,-22.79,-239.23	0/0:14:14,0:40:-0.00,-5.04,-47.08	./.	0/0:47:47,0:40:-0.00,-14.97,-154.55	0/0:40:40,0:40:-0.00,-12.86,-131.76	0/0:59:59,0:40:0.00,-18.58,-193.63	0/0:20:20,0:40:-0.00,-6.85,-66.62	0/0:54:54,0:40:0.00,-17.07,-177.35	0/0:36:36,0:40:-0.00,-11.66,-118.73	0/0:19:19,0:40:-0.00,-6.55,-63.36	0/0:56:55,1:40:-0.00,-14.42,-177.35	0/0:41:41,0:40:-0.00,-13.16,-135.01	0/0:53:53,0:40:0.00,-16.77,-174.09	0/0:14:14,0:40:-0.00,-5.04,-47.08	0/0:12:12,0:40:-0.00,-4.44,-40.57	0/0:24:24,0:40:-0.00,-8.05,-79.65	0/0:30:30,0:40:-0.00,-9.86,-99.19	0/0:12:12,0:40:-0.00,-4.44,-40.57	0/0:15:15,0:40:-0.00,-5.34,-50.34	0/0:22:22,0:40:-0.00,-7.45,-73.13	0/0:74:73,1:40:0.00,-19.83,-235.97	0/0:31:31,0:40:-0.00,-10.16,-102.44	0/0:43:43,0:40:-0.00,-13.77,-141.53	0/0:44:44,0:40:-0.00,-14.07,-144.78	0/1:35:14,21:40:-57.03,0.00,-35.72	0/1:17:5,12:40:-33.14,-0.00,-11.82	0/1:30:12,18:40:-48.77,0.00,-30.71
1073	109001	63352:43	G	A	0	PASS	NS=24;AF=0.083	GT:DP:AD:GQ:GL	0/0:79:79,0:40:0.00,-24.24,-236.47	0/0:74:74,0:40:-0.00,-22.74,-221.60	0/0:14:14,0:40:-0.00,-4.70,-43.08	./.	./.	./.	./.	0/0:20:20,0:40:-0.00,-6.51,-60.93	0/0:54:54,0:40:0.00,-16.73,-162.09	0/0:36:36,0:40:-0.00,-11.32,-108.53	0/0:19:19,0:40:-0.00,-6.21,-57.95	0/0:56:54,1:40:-0.00,-14.05,-159.11	0/0:41:40,0:40:-0.00,-12.52,-120.44	0/0:53:53,0:40:0.00,-16.43,-159.11	0/0:14:14,0:40:-0.00,-4.70,-43.08	0/0:12:12,0:40:-0.00,-4.10,-37.13	0/0:24:24,0:40:-0.00,-7.71,-72.83	0/0:30:30,0:40:-0.00,-9.51,-90.68	0/0:12:12,0:40:-0.00,-4.10,-37.13	0/0:15:15,0:40:-0.00,-5.01,-46.05	0/0:22:22,0:40:-0.00,-7.11,-66.88	0/1:74:40,34:40:-78.42,0.00,-97.70	0/1:31:9,22:40:-55.64,0.00,-18.39	0/1:43:26,17:40:-37.16,0.00,-65.36	0/1:44:21,23:40:-54.71,0.00,-50.18	0/0:35:35,0:40:-0.00,-11.02,-105.56	0/0:17:17,0:40:-0.00,-5.61,-52.00	0/0:30:30,0:40:-0.00,-9.51,-90.68
1073	110001	63352:65	G	A	0	PASS	NS=27;AF=0.093	GT:DP:AD:GQ:GL	0/0:79:79,0:40:0.00,-24.36,-341.05	0/0:74:74,0:40:0.00,-22.86,-319.56	0/0:14:14,0:40:-0.00,-4.80,-61.63	./.	0/0:47:47,0:40:-0.00,-14.73,-203.49	0/0:40:40,0:40:-0.00,-12.62,-173.40	0/0:59:59,0:40:0.00,-18.34,-255.07	0/0:20:20,0:40:-0.00,-6.60,-87.42	0/0:54:54,0:40:0.00,-16.84,-233.58	0/0:36:36,0:40:-0.00,-11.42,-156.20	0/0:19:19,0:40:-0.00,-6.30,-83.12	0/0:56:56,0:40:0.00,-17.44,-242.18	0/1:41:20,21:40:-77.35,0.00,-74.50	0/1:53:26,27:40:-99.53,0.00,-96.68	0/1:14:4,10:40:-38.19,-0.00,-13.84	0/1:12:6,6:40:-21.60,0.00,-23.04	0/1:24:9,15:40:-56.67,0.00,-32.33	0/0:30:30,0:40:-0.00,-9.61,-130.41	0/0:12:12,0:40:-0.00,-4.20,-53.03	0/0:15:15,0:40:-0.00,-5.10,-65.93	0/0:22:22,0:40:-0.00,-7.21,-96.02	0/0:74:74,0:40:0.00,-22.86,-319.56	0/0:31:31,0:40:-0.00,-9.91,-134.71	0/0:43:43,0:40:-0.00,-13.53,-186.29	0/0:44:44,0:40:-0.00,-13.83,-190.59	0/0:35:35,0:40:-0.00,-11.12,-151.90	0/0:17:17,0:40:-0.00,-5.70,-74.52	0/0:30:30,0:40:-0.00,-9.61,-130.41
1074	111001	63357:14	C	T	0	PASS	NS=23;AF=0.109	GT:DP:AD:GQ:GL	1/1:19:0,19:40:-70.78,-5.94,-0.00	0/1:14:6,8:40:-24.86,0.00,-18.19	1/1:6:0,6:26:-21.76,-2.03,-0.00	./.	0/0:10:10,0:40:-0.00,-4.10,-38.58	0/0:13:13,0:40:-0.00,-5.01,-49.89	0/0:10:10,0:40:-0.00,-4.10,-38.58	0/0:10:10,0:40:-0.00,-4.10,-38.58	0/0:7:7,0:39:-0.00,-3.20,-27.27	0/0:15:15,0:40:-0.00,-5.61,-57.43	./.	0/0:8:8,0:40:-0.00,-3.50,-31.04	0/0:11:11,0:40:-0.00,-4.40,-42.35	0/0:6:6,0:35:-0.00,-2.90,-23.49	./.	./.	./.	0/0:8:8,0:40:-0.00,-3.50,-31.04	0/0:6:6,0:35:-0.00,-2.90,-23.49	0/0:10:10,0:40:-0.00,-4.10,-38.58	0/0:6:6,0:35:-0.00,-2.90,-23.49	0/0:35:35,0:40:-0.00,-11.63,-132.85	0/0:16:16,0:40:-0.00,-5.91,-61.20	0/0:22:22,0:40:-0.00,-7.72,-83.83	0/0:20:20,0:40:-0.00,-7.11,-76.29	0/0:15:15,0:40:-0.00,-5.61,-57.43	0/0:6:6,0:35:-0.00,-2.90,-23.49	0/0:18:18,0:40:-0.00,-6.51,-68.74
1074	112001	63357:75	C	T	0	PASS	NS=23;AF=0.043	GT:DP:AD:GQ:GL	0/1:19:8,11:40:-15.14,-0.00,-10.72	0/1:14:6,8:40:-10.70,-0.00,-8.25	0/0:6:6,0:33:-0.00,-2.70,-13.33	./.	0/0:10:10,0:40:-0.00,-3.89,-21.22	0/0:13:13,0:40:-0.00,-4.78,-27.13	0/0:10:10,0:40:-0.00,-3.89,-21.22	0/0:10:10,0:40:-0.00,-3.89,-21.22	0/0:7:7,0:36:-0.00,-3.00,-15.30	0/0:15:15,0:40:-0.00,-5.37,-31.07	./.	0/0:8:8,0:40:-0.00,-3.29,-17.27	0/0:11:11,0:40:-0.00,-4.18,-23.19	0/0:6:6,0:33:-0.00,-2.70,-13.33	./.	./.	./.	0/0:8:8,0:40:-0.00,-3.29,-17.27	0/0:6:6,0:33:-0.00,-2.70,-13.33	0/0:10:10,0:40:-0.00,-3.89,-21.22	0/0:6:0,0:14:-0.06,-0.98,-1.56	0/0:35:35,0:40:-0.00,-11.30,-70.51	0/0:16:16,0:40:-0.00,-5.67,-33.05	0/0:22:22,0:40:-0.00,-7.44,-44.88	0/0:20:20,0:40:-0.00,-6.85,-40.93	0/0:15:15,0:40:-0.00,-5.37,-31.07	0/0:6:6,0:33:-0.00,-2.70,-13.33	0/0:18:18,0:40:-0.00,-6.26,-36.99
1075	113001	63369:35	C	T	0	PASS	NS=25;AF=0.120	GT:DP:AD:GQ:GL	./.	0/1:37:19,18:40:-61.71,0.00,-66.91	0/0:10:10,0:40:-0.00,-3.57,-41.90	0/1:18:8,10:40:-34.80,0.00,-27.77	0/0:19:19,0:40:-0.00,-6.27,-78.60	0/0:12:12,0:40:-0.00,-4.17,-50.06	0/0:17:17,0:40:-0.00,-5.67,-70.44	0/0:34:34,0:40:-0.00,-10.79,-139.77	0/0:22:22,0:40:-0.00,-7.18,-90.83	0/0:24:24,0:40:-0.00,-7.78,-98.99	0/0:6:6,0:30:-0.00,-2.36,-25.59	0/0:33:33,0:40:-0.00,-10.49,-135.69	0/0:28:28,0:40:-0.00,-8.98,-115.30	0/0:12:12,0:40:-0.00,-4.17,-50.06	0/0:19:19,0:40:-0.00,-6.27,-78.60	0/0:20:20,0:40:-0.00,-6.58,-82.68	./.	0/1:16:7,9:40:-31.33,0.00,-24.30	0/1:9:2,7:40:-25.28,-0.00,-6.01	./.	1/1:11:0,11:34:-43.73,-2.74,-0.00	0/0:48:48,0:40:-0.00,-15.00,-196.85	0/0:22:22,0:40:-0.00,-7.18,-90.83	0/0:31:31,0:40:-0.00,-9.89,-127.53	0/0:25:25,0:40:-0.00,-8.08,-103.07	0/0:26:26,0:40:-0.00,-8.38,-107.14	0/0:20:20,0:40:-0.00,-6.58,-82.68	0/0:34:34,0:40:-0.00,-10.79,-139.77
1075	114001	63369:54	T	C	0	PASS	NS=26;AF=0.058	GT:DP:AD:GQ:GL	0/0:45:45,0:40:-0.00,-14.73,-184.70	0/0:37:37,0:40:-0.00,-12.32,-152.08	0/0:10:10,0:40:-0.00,-4.20,-41.98	0/0:18:18,0:40:-0.00,-6.60,-74.60	0/0:19:19,0:40:-0.00,-6.91,-78.68	0/0:12:12,0:40:-0.00,-4.80,-50.14	0/0:17:17,0:40:-0.00,-6.30,-70.52	0/0:34:33,1:40:-0.00,-7.34,-131.69	0/0:22:22,0:40:-0.00,-7.81,-90.91	0/1:24:12,12:40:-40.52,0.00,-41.72	0/0:6:6,0:36:-0.00,-2.99,-25.67	1/1:33:0,33:40:-133.36,-9.92,-0.00	0/0:28:28,0:40:-0.00,-9.61,-115.38	0/0:12:12,0:40:-0.00,-4.80,-50.14	0/0:19:19,0:40:-0.00,-6.91,-78.68	0/0:20:20,0:40:-0.00,-7.21,-82.76	./.	0/0:16:16,0:40:-0.00,-6.00,-66.45	0/0:9:9,0:40:-0.00,-3.90,-37.90	./.	0/0:11:11,0:40:-0.00,-4.50,-46.06	0/0:48:48,0:40:-0.00,-15.63,-196.93	0/0:22:22,0:40:-0.00,-7.81,-90.91	0/0:31:31,0:40:-0.00,-10.52,-127.61	0/0:25:25,0:40:-0.00,-8.71,-103.15	0/0:26:26,0:40:-0.00,-9.01,-107.22	0/0:20:20,0:40:-0.00,-7.21,-82.76	0/0:34:34,0:40:-0.00,-11.42,-139.84
1075	115001	63369:85	A	T	0	PASS	NS=25;AF=0.060	GT:DP:AD:GQ:GL	./.	0/1:37:18,19:40:-45.62,0.00,-43.77	1/1:10:0,10:34:-29.17,-2.75,-0.00	0/0:18:18,0:40:-0.00,-6.34,-55.82	0/0:19:18,0:40:-0.00,-6.34,-55.82	0/0:12:12,0:40:-0.00,-4.53,-37.60	0/0:17:17,0:40:-0.00,-6.04,-52.78	0/0:34:34,0:40:-0.00,-11.15,-104.38	0/0:22:22,0:40:-0.00,-7.54,-67.96	0/0:24:24,0:40:-0.00,-8.14,-74.03	0/0:6:6,0:34:-0.00,-2.73,-19.39	0/0:33:33,0:40:-0.00,-10.85,-101.34	0/0:28:28,0:40:-0.00,-9.34,-86.17	0/0:12:12,0:40:-0.00,-4.53,-37.60	0/0:19:19,0:40:-0.00,-6.64,-58.85	0/0:20:20,0:40:-0.00,-6.94,-61.89	./.	0/0:16:16,0:40:-0.00,-5.74,-49.75	0/0:9:9,0:40:-0.00,-3.63,-28.50	./.	0/0:11:11,0:40:-0.00,-4.23,-34.57	0/0:48:48,0:40:-0.00,-15.36,-146.87	0/0:22:22,0:40:-0.00,-7.54,-67.96	0/0:31:31,0:40:-0.00,-10.25,-95.27	0/0:25:25,0:40:-0.00,-8.44,-77.06	0/0:26:26,0:40:-0.00,-8.74,-80.10	0/0:20:20,0:40:-0.00,-6.94,-61.89	0/0:34:34,0:40:-0.00,-11.15,-104.38
1076	116001	63370:38	T	C	0	PASS	NS=27;AF=0.315	GT:DP:AD:GQ:GL	0/0:22:22,0:40:-0.00,-7.27,-88.75	0/0:37:37,0:40:-0.00,-11.79,-148.99	0/0:16:16,0:40:-0.00,-5.47,-64.65	./.	0/0:17:17,0:40:-0.00,-5.77,-68.66	0/0:16:16,0:40:-0.00,-5.47,-64.65	0/0:6:6,0:31:-0.00,-2.46,-24.49	0/1:12:10,2:40:-3.77,-0.00,-36.29	1/1:22:0,22:40:-87.97,-6.88,-0.00	0/1:26:15,11:40:-35.70,0.00,-52.15	0/1:9:2,7:40:-24.75,-0.00,-5.06	1/1:25:0,25:40:-100.01,-7.79,-0.00	1/1:15:0,15:40:-59.85,-4.78,-0.00	1/1:22:0,22:40:-87.97,-6.88,-0.00	1/1:8:0,8:33:-31.74,-2.67,-0.00	1/1:7:0,7:30:-27.73,-2.37,-0.00	1/1:14:0,14:40:-55.84,-4.48,-0.00	0/0:11:11,0:40:-0.00,-3.96,-44.57	0/0:11:11,0:40:-0.00,-3.96,-44.57	0/0:10:10,0:40:-0.00,-3.66,-40.55	0/0:15:15,0:40:-0.00,-5.17,-60.63	0/0:40:40,0:40:-0.00,-12.69,-161.04	0/0:31:31,0:40:-0.00,-9.98,-124.89	0/0:47:47,0:40:-0.00,-14.80,-189.15	0/0:27:27,0:40:-0.00,-8.78,-108.83	0/0:11:11,0:40:-0.00,-3.96,-44.57	0/0:11:11,0:40:-0.00,-3.96,-44.57	0/0:31:31,0:40:-0.00,-9.98,-124.89
1077	117001	63371:84	C	T	0	PASS	NS=29;AF=0.276	GT:DP:AD:GQ:GL	0/0:17:17,0:40:-0.00,-5.94,-66.56	0/0:25:25,0:40:-0.00,-8.34,-97.69	0/0:5:5,0:29:-0.00,-2.33,-19.87	0/0:10:10,0:40:-0.00,-3.83,-39.33	0/1:10:5,5:40:-15.62,0.00,-16.04	0/1:14:3,11:40:-37.77,-0.00,-7.05	0/0:12:12,0:40:-0.00,-4.43,-47.11	0/0:5:5,0:29:-0.00,-2.33,-19.87	0/0:10:10,0:40:-0.00,-3.83,-39.33	0/0:13:13,0:40:-0.00,-4.73,-51.00	0/0:5:5,0:29:-0.00,-2.33,-19.87	0/0:24:24,0:40:-0.00,-8.04,-93.80	1/1:7:0,7:31:-26.82,-2.51,-0.00	1/1:18:0,18:40:-69.62,-5.82,-0.00	1/1:16:0,16:40:-61.84,-5.22,-0.00	./.	1/1:7:0,7:31:-26.82,-2.51,-0.00	0/0:8:8,0:39:-0.00,-3.23,-31.54	0/0:7:7,0:36:-0.00,-2.93,-27.65	0/0:10:10,0:40:-0.00,-3.83,-39.33	1/1:14:0,14:40:-54.06,-4.62,-0.00	0/0:27:27,0:40:-0.00,-8.95,-105.47	0/0:11:11,0:40:-0.00,-4.13,-43.22	0/0:26:26,0:40:-0.00,-8.65,-101.58	0/0:11:11,0:40:-0.00,-4.13,-43.22	0/0:9:9,0:40:-0.00,-3.53,-35.43	0/0:5:5,0:29:-0.00,-2.33,-19.87	0/0:14:14,0:40:-0.00,-5.03,-54.89
1078	118001	63373:7	A	T	0	PASS	NS=24;AF=0.062	GT:DP:AD:GQ:GL	0/1:69:47,22:40:-49.75,0.00,-131.91	0/0:16:16,0:40:-0.00,-5.36,-53.10	./.	0/0:9:9,0:39:-0.00,-3.25,-30.50	0/1:43:34,9:40:-15.59,0.00,-97.75	0/0:12:12,0:40:-0.00,-4.15,-40.19	./.	0/0:10:10,0:40:-0.00,-3.55,-33.73	0/0:36:36,0:40:-0.00,-11.37,-117.69	0/0:36:36,0:40:-0.00,-11.37,-117.69	0/0:17:17,0:40:-0.00,-5.66,-56.33	0/0:98:98,0:40:0.00,-30.02,-317.90	0/0:119:119,0:40:-0.00,-36.34,-385.72	0/0:91:90,1:40:0.00,-24.69,-288.84	0/0:35:35,0:40:-0.00,-11.07,-114.46	0/0:37:37,0:40:-0.00,-11.67,-120.92	0/0:46:46,0:40:-0.00,-14.38,-149.98	0/0:19:19,0:40:-0.00,-6.26,-62.79	0/0:15:15,0:40:-0.00,-5.06,-49.87	./.	./.	0/0:42:42,0:40:-0.00,-13.18,-137.06	0/0:12:12,0:40:-0.00,-4.15,-40.19	0/1:44:22,21:40:-54.34,0.00,-59.00	0/0:17:17,0:40:-0.00,-5.66,-56.33	0/0:16:16,0:40:-0.00,-5.36,-53.10	0/0:5:5,0:26:-0.00,-2.05,-17.59	0/0:15:15,0:40:-0.00,-5.06,-49.87
1078	119001	63373:24	C	G	0	PASS	NS=26;AF=0.077	GT:DP:AD:GQ:GL	0/0:69:69,0:40:0.00,-20.86,-107.76	0/0:16:16,0:40:-0.00,-5.55,-25.90	0/0:51:51,0:40:0.00,-15.66,-79.96	0/0:9:9,0:40:-0.00,-3.53,-15.08	0/0:43:43,0:40:-0.00,-13.35,-67.60	0/1:12:7,5:40:-3.33,-0.00,-7.60	0/0:24:24,0:40:-0.00,-7.86,-38.25	1/1:10:0,10:33:-14.27,-2.63,-0.00	0/0:36:30,6:26:-0.00,-2.06,-38.26	0/0:36:31,5:40:-0.00,-3.60,-41.34	0/0:17:16,1:40:-0.00,-4.29,-24.35	0/1:98:55,43:40:-37.19,0.00,-56.91	0/0:119:103,0:40:0.00,-30.68,-160.28	0/0:91:84,0:40:0.00,-25.19,-130.93	0/0:35:27,0:40:-0.00,-8.73,-42.89	0/0:37:27,0:40:-0.00,-8.73,-42.89	0/0:46:38,0:40:-0.00,-11.90,-59.88	0/0:19:19,0:40:-0.00,-6.42,-30.53	0/0:15:15,0:40:-0.00,-5.26,-24.35	./.	./.	0/0:42:42,0:40:-0.00,-13.06,-66.06	0/0:12:12,0:40:-0.00,-4.39,-19.72	0/0:44:44,0:40:-0.00,-13.64,-69.15	0/0:17:17,0:40:-0.00,-5.84,-27.44	0/0:16:16,0:40:-0.00,-5.55,-25.90	0/0:5:5,0:30:-0.00,-2.37,-8.91	0/0:15:15,0:40:-0.00,-5.26,-24.35
1078	120001	63373:75	C	T	0	PASS	NS=25;AF=0.060	GT:DP:AD:GQ:GL	0/0:69:69,0:40:-0.00,-21.43,-294.29	0/0:16:16,0:40:-0.00,-5.47,-69.36	0/0:51:48,3:39:-0.00,-3.28,-192.44	0/1:9:3,6:40:-22.10,-0.00,-10.82	0/0:43:43,0:40:-0.00,-13.60,-183.95	0/1:12:7,5:40:-16.95,0.00,-26.90	./.	0/0:10:10,0:40:-0.00,-3.67,-43.90	0/0:36:36,0:40:-0.00,-11.49,-154.24	0/0:36:36,0:40:-0.00,-11.49,-154.24	0/0:17:17,0:40:-0.00,-5.77,-73.61	0/0:98:98,0:40:0.00,-30.15,-417.37	0/0:100:100,0:40:-0.00,-30.76,-425.86	0/0:78:78,0:40:-0.00,-24.13,-332.49	0/0:29:29,0:40:-0.00,-9.38,-124.53	0/0:28:28,0:40:-0.00,-9.08,-120.29	0/0:36:36,0:40:-0.00,-11.49,-154.24	0/0:19:18,1:27:-0.00,-2.13,-73.61	0/1:15:7,8:40:-28.78,0.00,-25.99	./.	./.	0/0:42:42,0:40:-0.00,-13.30,-179.71	0/0:12:12,0:40:-0.00,-4.27,-52.39	0/0:44:44,0:40:-0.00,-13.90,-188.19	0/0:17:17,0:40:-0.00,-5.77,-73.61	0/0:16:16,0:40:-0.00,-5.47,-69.36	0/0:5:5,0:27:-0.00,-2.16,-22.68	0/0:15:15,0:40:-0.00,-5.17,-65.12
1078	121001	63373:98	T	G	0	PASS	NS=26;AF=0.154	GT:DP:AD:GQ:GL	0/0:69:69,0:40:0.00,-21.63,-295.46	0/0:16:16,0:40:-0.00,-5.68,-69.08	0/0:51:51,0:40:-0.00,-16.21,-218.58	0/0:9:9,0:40:-0.00,-3.57,-39.18	0/0:43:43,0:40:-0.00,-13.81,-184.40	0/0:12:12,0:40:-0.00,-4.48,-51.99	0/0:24:24,0:40:-0.00,-8.09,-103.25	0/0:10:10,0:40:-0.00,-3.87,-43.45	0/0:36:36,0:40:-0.00,-11.70,-154.51	0/0:36:36,0:40:-0.00,-11.70,-154.51	0/0:17:17,0:40:-0.00,-5.98,-73.35	0/0:98:98,0:40:0.00,-30.36,-419.33	0/0:119:119,0:40:0.00,-36.68,-509.03	0/0:91:91,0:40:0.00,-28.25,-389.43	0/0:35:35,0:40:-0.00,-11.40,-150.23	0/0:37:37,0:40:-0.00,-12.00,-158.78	0/0:46:46,0:40:-0.00,-14.71,-197.22	0/0:19:19,0:40:-0.00,-6.58,-81.89	0/0:15:15,0:40:-0.00,-5.38,-64.81	./.	./.	0/1:42:16,26:40:-97.55,0.00,-55.57	0/1:12:7,5:40:-16.88,0.00,-26.16	0/0:44:44,0:40:-0.00,-14.11,-188.68	0/0:17:17,0:40:-0.00,-5.98,-73.35	1/1:16:0,16:40:-67.61,-4.94,-0.00	1/1:5:0,5:22:-20.63,-1.64,-0.01	1/1:15:0,15:40:-63.33,-4.64,-0.00
1079	122001	63375:70	C	T	0	PASS	NS=27;AF=0.074	GT:DP:AD:GQ:GL	0/1:15:10,5:40:-14.77,-0.00,-36.11	0/1:33:10,23:40:-81.96,-0.00,-30.70	1/1:12:0,12:40:-47.23,-3.32,-0.00	0/0:14:14,0:40:-0.00,-5.10,-57.66	0/0:17:17,0:40:-0.00,-6.01,-69.76	0/0:22:22,0:40:-0.00,-7.51,-89.93	0/0:21:21,0:40:-0.00,-7.21,-85.90	0/0:18:18,0:40:-0.00,-6.31,-73.79	0/0:7:7,0:36:-0.00,-3.00,-29.42	0/0:12:12,0:40:-0.00,-4.50,-49.59	0/0:14:14,0:40:-0.00,-5.10,-57.66	0/0:25:25,0:40:-0.00,-8.41,-102.03	0/0:24:24,0:40:-0.00,-8.11,-98.00	0/0:14:14,0:40:-0.00,-5.10,-57.66	0/0:9:9,0:40:-0.00,-3.60,-37.49	0/0:5:5,0:30:-0.00,-2.40,-21.35	0/0:21:21,0:40:-0.00,-7.21,-85.90	0/0:17:17,0:40:-0.00,-6.01,-69.76	0/0:14:14,0:40:-0.00,-5.10,-57.66	./.	0/0:10:10,0:40:-0.00,-3.90,-41.52	0/0:51:51,0:40:-0.00,-16.24,-206.92	0/0:22:22,0:40:-0.00,-7.51,-89.93	0/0:29:29,0:40:-0.00,-9.62,-118.17	0/0:30:30,0:40:-0.00,-9.92,-122.20	0/0:34:34,0:40:-0.00,-11.12,-138.34	0/0:11:11,0:40:-0.00,-4.20,-45.55	0/0:40:40,0:40:-0.00,-12.93,-162.55
1080	123001	63376:95	T	C	0	PASS	NS=28;AF=0.143	GT:DP:AD:GQ:GL	./.	0/0:63:63,0:40:0.00,-19.71,-267.92	0/0:27:27,0:40:-0.00,-8.88,-115.30	0/1:20:12,8:40:-27.14,0.00,-44.94	0/0:28:28,0:40:-0.00,-9.18,-119.54	0/0:30:30,0:40:-0.00,-9.78,-128.02	0/1:42:28,14:40:-45.96,0.00,-106.15	0/0:32:32,0:40:-0.00,-10.38,-136.50	0/0:16:16,0:40:-0.00,-5.57,-68.66	0/0:39:39,0:40:-0.00,-12.49,-166.17	0/0:8:8,0:38:-0.00,-3.16,-34.75	0/0:29:29,0:40:-0.00,-9.48,-123.78	0/0:17:17,0:40:-0.00,-5.87,-72.90	0/0:16:16,0:40:-0.00,-5.57,-68.66	0/0:11:11,0:40:-0.00,-4.06,-47.47	0/0:9:9,0:40:-0.00,-3.46,-38.99	0/0:10:10,0:40:-0.00,-3.76,-43.23	0/0:25:25,0:40:-0.00,-8.28,-106.82	0/0:20:20,0:40:-0.00,-6.77,-85.62	1/1:28:0,28:40:-117.87,-8.35,-0.00	./.	0/0:73:73,0:40:0.00,-22.72,-310.32	0/0:34:34,0:40:-0.00,-10.99,-144.98	0/0:51:51,0:40:-0.00,-16.10,-217.05	0/0:42:42,0:40:-0.00,-13.39,-178.89	0/0:25:25,0:40:-0.00,-8.28,-106.82	0/0:24:24,0:40:-0.00,-7.98,-102.58	0/0:55:55,0:40:0.00,-17.31,-234.01
1081	124001	63377:10	G	A	0	PASS	NS=29;AF=0.052	GT:DP:AD:GQ:GL	0/0:70:70,0:40:0.00,-22.29,-296.65	0/0:34:34,0:40:-0.00,-11.45,-144.71	0/0:21:21,0:40:-0.00,-7.54,-89.84	0/0:31:31,0:40:-0.00,-10.55,-132.04	0/0:14:14,0:40:-0.00,-5.43,-60.29	0/0:26:26,0:40:-0.00,-9.04,-110.94	0/0:15:15,0:40:-0.00,-5.73,-64.51	0/1:15:7,8:40:-28.03,0.00,-25.02	0/0:14:14,0:40:-0.00,-5.43,-60.29	0/0:19:19,0:40:-0.00,-6.93,-81.40	1/1:4:0,4:17:-15.70,-1.24,-0.03	0/0:23:23,0:40:-0.00,-8.14,-98.28	0/0:24:24,0:40:-0.00,-8.44,-102.50	0/0:19:19,0:40:-0.00,-6.93,-81.40	0/0:11:11,0:40:-0.00,-4.53,-47.63	./.	0/0:11:11,0:40:-0.00,-4.53,-47.63	0/0:53:53,0:40:0.00,-17.17,-224.90	0/0:23:23,0:40:-0.00,-8.14,-98.28	0/0:8:8,0:40:-0.00,-3.62,-34.97	0/0:20:20,0:40:-0.00,-7.24,-85.62	0/0:62:62,0:40:-0.00,-19.88,-262.88	0/0:43:43,0:40:-0.00,-14.16,-182.69	0/0:73:73,0:40:0.00,-23.19,-309.31	0/0:66:66,0:40:-0.00,-21.08,-279.76	0/0:20:20,0:40:-0.00,-7.24,-85.62	0/0:18:18,0:40:-0.00,-6.63,-77.18	0/0:47:47,0:40:-0.00,-15.36,-199.57
1081	125001	63377:88	A	G	0	PASS	NS=29;AF=0.052	GT:DP:AD:GQ:GL	0/0:70:70,0:40:0.00,-21.86,-296.92	0/1:34:14,20:40:-73.39,0.00,-49.54	0/0:21:21,0:40:-0.00,-7.11,-90.11	0/0:31:31,0:40:-0.00,-10.12,-132.32	0/1:14:7,7:40:-24.54,0.00,-26.02	0/0:26:26,0:40:-0.00,-8.62,-111.21	0/1:15:6,9:40:-32.68,0.00,-21.50	0/0:15:15,0:40:-0.00,-5.31,-64.79	0/0:14:14,0:40:-0.00,-5.01,-60.57	0/0:19:19,0:40:-0.00,-6.51,-81.67	0/0:4:4,0:26:-0.00,-2.00,-18.37	0/0:23:23,0:40:-0.00,-7.72,-98.55	0/0:24:24,0:40:-0.00,-8.02,-102.77	0/0:19:19,0:40:-0.00,-6.51,-81.67	0/0:11:11,0:40:-0.00,-4.10,-47.91	./.	0/0:11:11,0:40:-0.00,-4.10,-47.91	0/0:53:53,0:40:0.00,-16.75,-225.17	0/0:23:23,0:40:-0.00,-7.72,-98.55	0/0:8:8,0:39:-0.00,-3.20,-35.24	0/0:20:20,0:40:-0.00,-6.81,-85.89	0/0:62:62,0:40:-0.00,-19.45,-263.16	0/0:43:43,0:40:-0.00,-13.74,-182.97	0/0:73:73,0:40:0.00,-22.77,-309.58	0/0:66:66,0:40:-0.00,-20.66,-280.04	0/0:20:20,0:40:-0.00,-6.81,-85.89	0/0:18:18,0:40:-0.00,-6.21,-77.45	0/0:47:47,0:40:-0.00,-14.94,-199.85
1082	126001	63378:19	C	T	0	PASS	NS=24;AF=0.167	GT:DP:AD:GQ:GL	0/1:26:12,14:40:-45.83,0.00,-38.89	0/0:29:29,0:40:-0.00,-9.32,-113.18	0/1:16:4,12:40:-41.09,-0.00,-10.90	./.	0/0:7:7,0:33:-0.00,-2.70,-27.93	0/0:26:26,0:40:-0.00,-8.42,-101.55	0/0:11:11,0:40:-0.00,-3.90,-43.43	0/0:20:20,0:40:-0.00,-6.61,-78.30	0/0:15:15,0:40:-0.00,-5.11,-58.93	0/0:20:20,0:40:-0.00,-6.61,-78.30	0/0:12:12,0:40:-0.00,-4.20,-47.30	0/0:16:16,0:40:-0.00,-5.41,-62.80	0/0:21:21,0:40:-0.00,-6.91,-82.18	0/0:10:10,0:40:-0.00,-3.60,-39.55	./.	./.	./.	0/1:10:5,5:40:-15.77,0.00,-16.58	1/1:5:0,5:18:-18.59,-1.32,-0.02	0/1:11:8,3:40:-7.72,-0.00,-27.90	1/1:15:0,15:40:-57.32,-4.30,-0.00	0/0:34:34,0:40:-0.00,-10.83,-132.55	0/0:9:9,0:40:-0.00,-3.30,-35.68	0/0:17:17,0:40:-0.00,-5.71,-66.68	0/0:23:23,0:40:-0.00,-7.52,-89.93	0/0:4:4,0:23:-0.01,-1.80,-16.31	0/0:6:6,0:30:-0.00,-2.40,-24.06	0/0:12:12,0:40:-0.00,-4.20,-47.30
1083	127001	63380:56	T	C	0	PASS	NS=25;AF=0.060	GT:DP:AD:GQ:GL	0/1:19:11,8:40:-24.53,0.00,-37.64	0/0:31:31,0:40:-0.00,-10.09,-121.63	0/0:8:8,0:38:-0.00,-3.17,-32.48	./.	0/1:16:7,9:40:-29.31,0.00,-23.03	0/0:15:15,0:40:-0.00,-5.27,-59.62	0/1:19:12,7:40:-20.66,0.00,-41.51	0/0:14:14,0:40:-0.00,-4.97,-55.74	0/0:14:14,0:40:-0.00,-4.97,-55.74	0/0:10:10,0:40:-0.00,-3.77,-40.24	0/0:17:17,0:40:-0.00,-5.87,-67.37	0/0:17:17,0:40:-0.00,-5.87,-67.37	0/0:16:16,0:40:-0.00,-5.57,-63.49	0/0:7:7,0:35:-0.00,-2.86,-28.61	0/0:7:7,0:35:-0.00,-2.86,-28.61	0/0:7:7,0:35:-0.00,-2.86,-28.61	0/0:11:11,0:40:-0.00,-4.07,-44.11	0/0:10:10,0:40:-0.00,-3.77,-40.24	./.	0/0:5:5,0:29:-0.00,-2.26,-20.86	./.	0/0:24:24,0:40:-0.00,-7.98,-94.50	0/0:12:12,0:40:-0.00,-4.37,-47.99	0/0:14:14,0:40:-0.00,-4.97,-55.74	0/0:26:26,0:40:-0.00,-8.58,-102.25	0/0:16:16,0:40:-0.00,-5.57,-63.49	0/0:14:14,0:40:-0.00,-4.97,-55.74	0/0:27:27,0:40:-0.00,-8.88,-106.13
1084	128001	63387:28	C	A	0	PASS	NS=28;AF=0.071	GT:DP:AD:GQ:GL	0/0:74:74,0:40:-0.00,-22.99,-323.47	0/0:65:65,0:40:-0.00,-20.28,-284.31	0/0:32:32,0:40:-0.00,-10.34,-140.71	0/0:33:32,1:40:-0.00,-6.29,-136.36	0/0:62:62,0:40:0.00,-19.37,-271.25	0/0:25:25,0:40:-0.00,-8.24,-110.25	0/0:41:40,1:40:-0.00,-8.70,-171.17	0/0:18:18,0:40:-0.00,-6.13,-79.79	0/0:19:19,0:40:-0.00,-6.43,-84.14	0/0:45:45,0:40:-0.00,-14.26,-197.28	0/0:12:12,0:40:-0.00,-4.32,-53.68	./.	0/1:29:17,12:40:-42.78,0.00,-66.00	0/1:45:24,21:40:-77.12,0.00,-91.64	0/0:10:10,0:40:-0.00,-3.72,-44.98	0/1:17:13,4:40:-11.58,-0.00,-52.21	0/1:34:10,24:40:-93.49,0.00,-34.04	0/0:25:25,0:40:-0.00,-8.24,-110.25	0/0:45:45,0:40:-0.00,-14.26,-197.28	0/0:45:45,0:40:-0.00,-14.26,-197.28	0/0:80:80,0:40:0.00,-24.79,-349.58	0/0:48:48,0:40:-0.00,-15.16,-210.33	0/0:14:14,0:40:-0.00,-4.92,-62.39	0/0:36:36,0:40:-0.00,-11.55,-158.12	0/0:30:30,0:40:-0.00,-9.74,-132.01	0/0:9:9,0:40:-0.00,-3.42,-40.63	./.	0/0:47:47,0:40:-0.00,-14.86,-205.98
1085	129001	63389:35	C	T	0	PASS	NS=28;AF=0.071	GT:DP:AD:GQ:GL	0/0:10:10,0:40:-0.00,-3.93,-39.71	0/0:29:29,0:40:-0.00,-9.65,-112.90	0/0:8:8,0:40:-0.00,-3.33,-32.00	0/0:4:4,0:27:-0.00,-2.13,-16.59	0/0:7:7,0:37:-0.00,-3.03,-28.15	0/0:19:19,0:40:-0.00,-6.64,-74.38	0/0:14:14,0:40:-0.00,-5.14,-55.12	0/0:12:12,0:40:-0.00,-4.53,-47.41	0/1:18:6,12:40:-39.89,0.00,-17.96	0/1:8:4,4:40:-12.08,-0.00,-13.26	./.	0/0:17:17,0:40:-0.00,-6.04,-66.67	0/0:21:21,0:40:-0.00,-7.24,-82.08	0/0:13:13,0:40:-0.00,-4.83,-51.26	0/0:6:6,0:34:-0.00,-2.73,-24.30	./.	0/0:8:8,0:40:-0.00,-3.33,-32.00	0/0:9:9,0:40:-0.00,-3.63,-35.85	0/0:8:8,0:40:-0.00,-3.33,-32.00	0/0:5:5,0:30:-0.00,-2.43,-20.45	1/1:9:0,9:31:-33.49,-2.45,-0.00	0/0:32:32,0:40:-0.00,-10.55,-124.46	0/0:13:13,0:40:-0.00,-4.83,-51.26	0/0:11:11,0:40:-0.00,-4.23,-43.56	0/0:6:6,0:34:-0.00,-2.73,-24.30	0/0:14:14,0:40:-0.00,-5.14,-55.12	0/0:11:11,0:40:-0.00,-4.23,-43.56	0/0:11:11,0:40:-0.00,-4.23,-43.56
1085	130001	63389:55	C	T	0	PASS	NS=28;AF=0.196	GT:DP:AD:GQ:GL	0/1:10:6,4:40:-11.63,-0.00,-19.96	0/1:29:14,15:40:-48.29,0.00,-45.07	0/1:8:4,4:40:-12.23,-0.00,-12.86	0/0:4:4,0:25:-0.00,-1.98,-16.05	0/0:7:7,0:35:-0.00,-2.88,-27.60	0/0:19:19,0:40:-0.00,-6.49,-73.83	0/0:14:13,1:16:-0.03,-1.16,-46.89	0/0:12:12,0:40:-0.00,-4.38,-46.86	0/0:18:18,0:40:-0.00,-6.19,-69.97	0/0:8:8,0:38:-0.00,-3.18,-31.45	./.	0/0:17:17,0:40:-0.00,-5.89,-66.12	1/1:21:0,21:40:-80.27,-6.46,-0.00	1/1:13:0,13:40:-49.45,-4.05,-0.00	1/1:6:0,6:25:-22.49,-1.95,-0.00	./.	1/1:8:0,8:32:-30.19,-2.55,-0.00	0/0:9:9,0:40:-0.00,-3.48,-35.30	0/0:8:8,0:38:-0.00,-3.18,-31.45	0/0:5:5,0:29:-0.00,-2.28,-19.90	0/0:9:9,0:40:-0.00,-3.48,-35.30	0/0:32:32,0:40:-0.00,-10.40,-123.91	0/0:13:13,0:40:-0.00,-4.68,-50.71	0/0:11:11,0:40:-0.00,-4.08,-43.01	0/0:6:6,0:32:-0.00,-2.58,-23.75	0/0:14:14,0:40:-0.00,-4.98,-54.56	0/0:11:11,0:40:-0.00,-4.08,-43.01	0/0:11:11,0:40:-0.00,-4.08,-43.01
1086	131001	63398:10	A	C	0	PASS	NS=23;AF=0.217	GT:DP:AD:GQ:GL	1/1:22:0,22:40:-86.39,-6.88,-0.00	1/1:29:0,29:40:-114.06,-8.99,-0.00	0/1:9:6,3:40:-8.33,-0.00,-20.74	0/0:15:15,0:40:-0.00,-5.33,-59.84	1/1:17:0,17:40:-66.63,-5.38,-0.00	1/1:20:0,20:40:-78.49,-6.28,-0.00	0/0:15:15,0:40:-0.00,-5.33,-59.84	./.	./.	./.	./.	./.	0/0:11:11,0:40:-0.00,-4.13,-44.03	0/0:17:17,0:40:-0.00,-5.93,-67.74	0/0:7:7,0:36:-0.00,-2.92,-28.22	0/0:4:4,0:26:-0.00,-2.02,-16.37	0/0:12:12,0:40:-0.00,-4.43,-47.98	0/1:16:13,3:40:-6.23,-0.00,-46.30	0/0:6:6,0:32:-0.00,-2.62,-24.27	0/0:30:30,0:40:-0.00,-9.84,-119.12	0/0:11:11,0:40:-0.00,-4.13,-44.03	0/0:43:43,0:40:-0.00,-13.76,-170.50	0/0:15:15,0:40:-0.00,-5.33,-59.84	0/0:40:40,0:40:-0.00,-12.85,-158.65	0/0:15:15,0:40:-0.00,-5.33,-59.84	0/0:48:48,0:40:-0.00,-15.26,-190.26	0/0:24:24,0:40:-0.00,-8.04,-95.41	0/0:22:22,0:40:-0.00,-7.44,-87.51
1086	132001	63398:98	G	A	0	PASS	NS=23;AF=0.261	GT:DP:AD:GQ:GL	0/1:22:13,9:40:-28.62,0.00,-45.06	0/0:29:29,0:40:-0.00,-9.05,-115.24	0/1:9:3,6:40:-20.68,-0.00,-9.45	1/1:15:0,15:40:-58.66,-4.22,-0.00	0/1:17:7,10:40:-34.08,0.00,-22.85	0/1:20:10,10:40:-33.18,0.00,-33.80	0/1:15:9,6:40:-18.87,0.00,-31.36	./.	./.	./.	./.	./.	0/0:11:11,0:40:-0.00,-3.64,-44.10	0/0:17:17,0:40:-0.00,-5.44,-67.81	0/0:7:7,0:30:-0.00,-2.43,-28.29	0/0:4:4,0:20:-0.01,-1.54,-16.45	0/0:12:12,0:40:-0.00,-3.94,-48.05	1/1:16:0,16:40:-62.61,-4.52,-0.00	1/1:6:0,6:20:-23.10,-1.52,-0.01	0/1:30:20,10:40:-30.17,0.00,-70.32	0/0:11:11,0:40:-0.00,-3.64,-44.10	0/0:43:43,0:40:-0.00,-13.27,-170.57	0/0:15:15,0:40:-0.00,-4.84,-59.91	0/0:40:40,0:40:-0.00,-12.36,-158.71	0/0:15:15,0:40:-0.00,-4.84,-59.91	0/0:48:48,0:40:-0.00,-14.77,-190.33	0/0:24:24,0:40:-0.00,-7.55,-95.48	0/0:22:22,0:40:-0.00,-6.95,-87.57
1087	133001	63400:97	G	A	0	PASS	NS=29;AF=0.086	GT:DP:AD:GQ:GL	0/1:29:11,18:40:-43.18,0.00,-23.54	1/1:16:0,16:40:-46.20,-5.02,-0.00	1/1:9:0,9:36:-25.54,-2.92,-0.00	0/0:6:6,0:37:-0.00,-3.03,-18.72	0/0:15:15,0:40:-0.00,-5.74,-45.28	0/0:18:18,0:40:-0.00,-6.64,-54.14	0/0:7:7,0:40:-0.00,-3.33,-21.67	0/0:28:28,0:40:-0.00,-9.64,-83.65	0/0:18:17,0:40:-0.00,-6.34,-51.19	0/0:26:26,0:40:-0.00,-9.04,-77.75	0/0:10:10,0:40:-0.00,-4.23,-30.53	0/0:26:26,0:40:-0.00,-9.04,-77.75	0/0:22:22,0:40:-0.00,-7.84,-65.94	0/0:20:20,0:40:-0.00,-7.24,-60.04	0/0:9:9,0:40:-0.00,-3.93,-27.58	0/0:6:6,0:37:-0.00,-3.03,-18.72	0/0:18:18,0:40:-0.00,-6.64,-54.14	0/0:7:7,0:40:-0.00,-3.33,-21.67	./.	0/0:6:6,0:37:-0.00,-3.03,-18.72	0/0:14:14,0:40:-0.00,-5.43,-42.33	0/0:25:25,0:40:-0.00,-8.74,-74.79	0/0:17:17,0:40:-0.00,-6.34,-51.19	0/0:40:40,0:40:-0.00,-13.25,-119.06	0/0:27:27,0:40:-0.00,-9.34,-80.70	0/0:5:5,0:34:-0.00,-2.73,-15.77	0/0:8:8,0:40:-0.00,-3.63,-24.63	0/0:16:16,0:40:-0.00,-6.04,-48.23
1088	134001	63408:45	G	A	0	PASS	NS=24;AF=0.042	GT:DP:AD:GQ:GL	0/0:31:31,0:40:-0.00,-10.30,-127.95	0/0:32:32,0:40:-0.00,-10.60,-132.03	0/0:12:12,0:40:-0.00,-4.58,-50.45	0/0:15:15,0:40:-0.00,-5.48,-62.69	0/0:38:38,0:40:-0.00,-12.40,-156.51	0/0:18:18,0:40:-0.00,-6.38,-74.92	0/0:22:22,0:40:-0.00,-7.59,-91.24	0/1:29:15,14:40:-47.41,0.00,-52.99	0/1:17:9,8:40:-26.55,0.00,-32.13	0/0:35:35,0:40:-0.00,-11.50,-144.27	0/0:21:21,0:40:-0.00,-7.29,-87.16	0/0:33:33,0:40:-0.00,-10.90,-136.11	0/0:25:25,0:40:-0.00,-8.49,-103.48	0/0:18:18,0:40:-0.00,-6.38,-74.92	0/0:22:22,0:40:-0.00,-7.59,-91.24	0/0:14:14,0:40:-0.00,-5.18,-58.61	0/0:30:30,0:40:-0.00,-10.00,-123.87	./.	./.	./.	./.	0/0:49:49,0:40:-0.00,-15.71,-201.38	0/0:14:14,0:40:-0.00,-5.18,-58.61	0/0:52:52,0:40:0.00,-16.62,-213.61	0/0:19:19,0:40:-0.00,-6.68,-79.00	0/0:16:16,0:40:-0.00,-5.78,-66.77	0/0:17:17,0:40:-0.00,-6.08,-70.84	0/0:21:21,0:40:-0.00,-7.29,-87.16
1088	135001	63408:56	G	A	0	PASS	NS=24;AF=0.083	GT:DP:AD:GQ:GL	0/0:31:31,0:40:-0.00,-10.22,-95.32	0/0:32:32,0:40:-0.00,-10.52,-98.35	0/0:12:12,0:40:-0.00,-4.51,-37.62	0/0:15:15,0:40:-0.00,-5.41,-46.73	0/0:38:38,0:40:-0.00,-12.32,-116.57	0/0:18:18,0:40:-0.00,-6.31,-55.84	0/0:22:22,0:40:-0.00,-7.51,-67.99	0/0:29:29,0:40:-0.00,-9.62,-89.24	0/0:17:16,0:40:-0.00,-5.71,-49.77	0/0:35:35,0:40:-0.00,-11.42,-107.46	0/0:21:21,0:40:-0.00,-7.21,-64.95	0/0:33:33,0:40:-0.00,-10.82,-101.39	0/0:25:25,0:40:-0.00,-8.41,-77.10	0/0:18:18,0:40:-0.00,-6.31,-55.84	0/0:22:22,0:40:-0.00,-7.51,-67.99	0/0:14:14,0:40:-0.00,-5.11,-43.69	0/0:30:30,0:40:-0.00,-9.92,-92.28	./.	./.	./.	./.	0/0:49:49,0:40:-0.00,-15.63,-149.98	0/0:14:14,0:40:-0.00,-5.11,-43.69	0/0:52:52,0:40:0.00,-16.53,-159.09	0/0:19:19,0:40:-0.00,-6.61,-58.88	0/1:16:11,5:40:-9.47,-0.00,-28.87	1/1:17:0,17:40:-50.44,-4.83,-0.00	0/1:21:17,4:40:-4.94,-0.00,-45.59
1089	136001	63410:42	C	T	0	PASS	NS=23;AF=0.065	GT:DP:AD:GQ:GL	0/0:15:15,0:40:-0.00,-5.61,-61.25	0/0:35:35,0:40:-0.00,-11.63,-141.32	0/0:14:14,0:40:-0.00,-5.31,-57.24	0/0:13:13,0:40:-0.00,-5.01,-53.24	0/0:22:22,0:40:-0.00,-7.72,-89.27	0/0:23:23,0:40:-0.00,-8.02,-93.28	0/0:24:23,1:40:-0.00,-4.31,-89.27	0/0:21:21,0:40:-0.00,-7.41,-85.27	0/0:26:26,0:40:-0.00,-8.92,-105.29	0/1:16:9,7:40:-22.11,0.00,-31.32	0/0:14:13,1:18:-0.02,-1.33,-49.26	1/1:18:0,18:40:-70.86,-5.31,-0.00	0/0:21:21,0:40:-0.00,-7.41,-85.27	0/0:12:12,0:40:-0.00,-4.71,-49.24	0/0:10:10,0:40:-0.00,-4.10,-41.23	0/0:6:6,0:35:-0.00,-2.90,-25.22	0/0:23:23,0:40:-0.00,-8.02,-93.28	0/0:21:21,0:40:-0.00,-7.41,-85.27	./.	0/0:12:12,0:40:-0.00,-4.71,-49.24	./.	0/0:46:46,0:40:-0.00,-14.94,-185.35	0/0:29:29,0:40:-0.00,-9.82,-117.30	0/0:56:56,0:40:-0.00,-17.95,-225.39	0/0:27:27,0:40:-0.00,-9.22,-109.29	./.	./.	./.
1090	137001	63411:97	T	C	0	PASS	NS=23;AF=0.043	GT:DP:AD:GQ:GL	0/1:13:6,7:40:-21.37,0.00,-19.12	0/0:19:19,0:40:-0.00,-6.62,-72.56	0/0:9:9,0:40:-0.00,-3.61,-35.16	./.	0/0:4:4,0:27:-0.00,-2.11,-16.46	0/1:8:3,5:40:-15.39,-0.00,-9.40	0/0:10:10,0:40:-0.00,-3.91,-38.90	0/0:10:10,0:40:-0.00,-3.91,-38.90	0/0:4:4,0:27:-0.00,-2.11,-16.46	./.	0/0:12:12,0:40:-0.00,-4.52,-46.38	0/0:23:23,0:40:-0.00,-7.83,-87.52	0/0:10:10,0:40:-0.00,-3.91,-38.90	0/0:7:7,0:37:-0.00,-3.01,-27.68	./.	0/0:5:5,0:30:-0.00,-2.41,-20.20	0/0:7:7,0:37:-0.00,-3.01,-27.68	0/0:14:14,0:40:-0.00,-5.12,-53.86	0/0:9:9,0:40:-0.00,-3.61,-35.16	./.	./.	0/0:32:32,0:40:-0.00,-10.53,-121.18	0/0:12:12,0:40:-0.00,-4.52,-46.38	0/0:29:29,0:40:-0.00,-9.63,-109.96	0/0:5:5,0:30:-0.00,-2.41,-20.20	0/0:7:7,0:37:-0.00,-3.01,-27.68	0/0:11:11,0:40:-0.00,-4.21,-42.64	0/0:15:15,0:40:-0.00,-5.42,-57.60
1091	138001	63418:98	T	G	0	PASS	NS=29;AF=0.069	GT:DP:AD:GQ:GL	0/1:46:24,22:40:-75.60,0.00,-85.00	0/0:33:33,0:40:-0.00,-10.91,-136.81	0/0:19:19,0:40:-0.00,-6.69,-79.27	0/0:12:12,0:40:-0.00,-4.59,-50.51	0/1:18:8,10:40:-34.71,0.00,-27.67	0/0:28:27,1:40:-0.00,-5.29,-108.04	0/0:19:19,0:40:-0.00,-6.69,-79.27	0/0:13:13,0:40:-0.00,-4.89,-54.62	0/0:18:18,0:40:-0.00,-6.39,-75.16	0/0:24:24,0:40:-0.00,-8.20,-99.82	0/0:14:14,0:40:-0.00,-5.19,-58.73	0/0:22:22,0:40:-0.00,-7.60,-91.60	0/0:25:25,0:40:-0.00,-8.50,-103.93	0/0:19:19,0:40:-0.00,-6.69,-79.27	./.	0/0:16:16,0:40:-0.00,-5.79,-66.94	0/0:13:13,0:40:-0.00,-4.89,-54.62	0/0:9:9,0:40:-0.00,-3.68,-38.18	0/0:6:6,0:34:-0.00,-2.78,-25.85	1/1:28:0,28:40:-113.89,-8.22,-0.00	0/0:12:12,0:40:-0.00,-4.59,-50.51	0/0:54:54,0:40:-0.00,-17.23,-223.12	0/0:30:30,0:40:-0.00,-10.01,-124.48	0/0:51:51,0:40:0.00,-16.33,-210.79	0/0:29:29,0:40:-0.00,-9.70,-120.37	0/0:16:16,0:40:-0.00,-5.79,-66.94	0/0:11:11,0:40:-0.00,-4.29,-46.40	0/0:28:28,0:40:-0.00,-9.40,-116.26
1092	139001	63419:28	A	T	0	PASS	NS=28;AF=0.071	GT:DP:AD:GQ:GL	0/0:68:68,0:40:-0.00,-21.19,-294.49	./.	0/0:17:17,0:40:-0.00,-5.84,-74.73	0/0:10:10,0:40:-0.00,-3.73,-44.56	0/0:43:43,0:40:-0.00,-13.67,-186.76	0/0:36:36,0:40:-0.00,-11.56,-156.60	0/0:50:50,0:40:-0.00,-15.77,-216.93	0/0:29:29,0:40:-0.00,-9.45,-126.44	0/0:38:38,0:40:-0.00,-12.16,-165.22	0/0:55:55,0:40:-0.00,-17.28,-238.47	0/0:17:17,0:40:-0.00,-5.84,-74.73	0/0:55:55,0:40:-0.00,-17.28,-238.47	0/1:37:22,15:40:-52.78,0.00,-84.41	0/1:44:25,19:40:-67.91,0.00,-95.23	./.	0/1:19:11,8:40:-28.03,0.00,-42.43	0/1:23:10,13:40:-48.37,0.00,-36.91	0/0:39:39,0:40:-0.00,-12.46,-169.53	0/0:9:9,0:40:-0.00,-3.43,-40.25	0/0:19:19,0:40:-0.00,-6.44,-83.34	0/0:22:22,0:40:-0.00,-7.35,-96.27	0/0:104:104,0:40:-0.00,-32.03,-449.62	0/0:36:36,0:40:-0.00,-11.56,-156.60	0/0:73:73,0:40:0.00,-22.70,-316.04	0/0:33:33,0:40:-0.00,-10.66,-143.67	0/0:33:33,0:40:-0.00,-10.66,-143.67	0/0:11:11,0:40:-0.00,-4.03,-48.87	0/0:39:39,0:40:-0.00,-12.46,-169.53
1093	140001	63430:53	C	A	0	PASS	NS=27;AF=0.389	GT:DP:AD:GQ:GL	1/1:58:0,58:40:-255.44,-17.47,0.00	1/1:63:0,63:40:-277.48,-18.98,0.00	1/1:22:0,22:40:-96.76,-6.64,-0.00	./.	1/1:40:0,40:40:-176.10,-12.05,-0.00	1/1:40:0,40:40:-176.10,-12.05,-0.00	1/1:53:0,53:40:-233.41,-15.97,-0.00	0/0:25:25,0:40:-0.00,-7.75,-110.41	0/0:25:25,0:40:-0.00,-7.75,-110.41	0/0:43:43,0:40:-0.00,-13.17,-189.75	0/0:8:8,0:33:-0.00,-2.64,-35.48	0/0:85:85,0:40:0.00,-25.81,-374.88	0/1:36:13,23:40:-90.32,-0.00,-46.45	0/1:38:12,26:40:-102.94,0.00,-41.44	0/1:23:14,9:40:-32.52,0.00,-54.77	0/1:14:7,7:40:-26.41,0.00,-26.63	0/1:22:8,14:40:-54.86,0.00,-28.63	1/1:37:0,37:40:-162.88,-11.15,-0.00	./.	0/0:51:48,3:30:-0.00,-2.36,-198.57	1/1:22:0,22:40:-96.76,-6.64,-0.00	0/0:110:110,0:40:-0.00,-33.34,-485.08	0/0:51:51,0:40:-0.00,-15.58,-225.01	0/0:87:87,0:40:-0.00,-26.41,-383.70	0/0:60:60,0:40:0.00,-18.29,-264.69	0/0:41:41,0:40:-0.00,-12.57,-180.94	./.	0/0:50:50,0:40:-0.00,-15.28,-220.61
1094	141001	63451:24	T	A	0	PASS	NS=23;AF=0.065	GT:DP:AD:GQ:GL	0/0:65:65,0:40:0.00,-20.28,-266.89	0/0:56:56,0:40:-0.00,-17.57,-230.14	0/0:11:11,0:40:-0.00,-4.02,-46.39	0/0:8:8,0:38:-0.00,-3.12,-34.14	0/0:32:32,0:40:-0.00,-10.34,-132.14	0/0:39:39,0:40:-0.00,-12.45,-160.72	0/0:34:34,0:40:-0.00,-10.95,-140.30	0/0:5:5,0:28:-0.00,-2.22,-21.89	0/0:12:12,0:40:-0.00,-4.32,-50.47	./.	0/0:13:13,0:40:-0.00,-4.63,-54.55	0/0:33:33,0:40:-0.00,-10.65,-136.22	0/0:26:26,0:40:-0.00,-8.54,-107.64	0/0:23:23,0:40:-0.00,-7.64,-95.39	./.	./.	./.	0/0:30:30,0:40:-0.00,-9.74,-123.97	0/0:11:11,0:40:-0.00,-4.02,-46.39	0/0:7:7,0:35:-0.00,-2.82,-30.05	./.	0/0:65:65,0:40:0.00,-20.28,-266.89	0/0:10:10,0:40:-0.00,-3.72,-42.30	0/0:29:29,0:40:-0.00,-9.44,-119.89	0/0:37:37,0:40:-0.00,-11.85,-152.56	0/1:20:5,15:40:-54.52,0.00,-15.15	0/1:12:4,8:40:-28.34,-0.00,-13.48	0/1:28:8,20:40:-72.53,0.00,-24.99
1094	142001	63451:52	G	A	0	PASS	NS=24;AF=0.042	GT:DP:AD:GQ:GL	0/0:105:105,0:40:0.00,-32.47,-448.39	0/0:110:110,0:40:0.00,-33.98,-469.67	0/0:37:37,0:40:-0.00,-12.01,-158.97	0/0:9:9,0:40:-0.00,-3.58,-39.79	0/0:54:54,0:40:-0.00,-17.12,-231.32	0/0:74:74,0:40:0.00,-23.14,-316.45	0/0:37:37,0:40:-0.00,-12.01,-158.97	0/0:40:40,0:40:-0.00,-12.91,-171.74	0/0:34:34,0:40:-0.00,-11.10,-146.20	0/0:32:32,0:40:-0.00,-10.50,-137.69	0/0:28:28,0:40:-0.00,-9.30,-120.66	0/0:33:33,0:40:-0.00,-10.80,-141.94	0/1:26:13,13:40:-46.64,0.00,-48.12	0/1:23:20,3:40:-4.98,-0.00,-78.82	./.	./.	./.	0/0:34:34,0:40:-0.00,-11.10,-146.20	0/0:11:11,0:40:-0.00,-4.18,-48.31	0/0:14:14,0:40:-0.00,-5.08,-61.08	./.	0/0:65:65,0:40:0.00,-20.43,-278.14	0/0:10:10,0:40:-0.00,-3.88,-44.05	0/0:29:29,0:40:-0.00,-9.60,-124.92	0/0:37:37,0:40:-0.00,-12.01,-158.97	0/0:20:20,0:40:-0.00,-6.89,-86.61	0/0:12:12,0:40:-0.00,-4.48,-52.56	0/0:28:28,0:40:-0.00,-9.30,-120.66
1095	143001	63453:17	A	G	0	PASS	NS=25;AF=0.100	GT:DP:AD:GQ:GL	0/0:94:94,0:40:0.00,-28.70,-255.30	0/0:78:78,0:40:0.00,-23.89,-212.09	./.	0/0:19:19,0:40:-0.00,-6.18,-52.74	0/0:40:40,0:40:-0.00,-12.49,-109.46	0/0:11:11,0:40:-0.00,-3.78,-31.13	./.	0/0:25:25,0:40:-0.00,-7.98,-68.94	0/0:16:15,1:32:-0.00,-2.58,-39.23	0/0:4:4,0:22:-0.01,-1.69,-12.23	./.	0/0:27:27,0:40:-0.00,-8.58,-74.34	0/1:39:19,20:40:-41.83,0.00,-40.55	0/1:59:30,27:40:-55.33,0.00,-64.86	0/1:19:11,8:40:-15.42,0.00,-24.95	0/1:25:12,13:40:-27.13,0.00,-25.85	0/1:37:19,18:40:-37.03,0.00,-41.15	0/0:15:15,0:40:-0.00,-4.98,-41.93	0/0:11:10,1:15:-0.03,-1.12,-25.76	0/0:12:12,0:40:-0.00,-4.08,-33.83	0/0:11:11,0:40:-0.00,-3.78,-31.13	0/0:28:28,0:40:-0.00,-8.88,-77.05	0/0:17:16,1:35:-0.00,-2.88,-41.93	0/0:56:56,0:40:0.00,-17.29,-152.67	0/0:13:13,0:40:-0.00,-4.38,-36.53	0/0:12:12,0:40:-0.00,-4.08,-33.83	0/0:12:12,0:40:-0.00,-4.08,-33.83	0/0:24:24,0:40:-0.00,-7.68,-66.24
1096	144001	63454:29	G	T	0	PASS	NS=23;AF=0.087	GT:DP:AD:GQ:GL	0/0:61:59,0:40:0.00,-17.82,-97.62	0/0:132:98,1:40:0.00,-27.83,-159.56	0/0:31:31,0:40:-0.00,-9.68,-51.99	0/0:16:9,0:39:-0.00,-3.28,-16.13	0/0:42:42,0:40:-0.00,-12.88,-69.92	0/0:40:39,0:40:-0.00,-12.00,-65.03	0/0:38:30,0:40:-0.00,-9.39,-50.36	0/0:32:32,0:40:-0.00,-9.97,-53.62	0/0:33:33,0:40:-0.00,-10.26,-55.25	0/0:28:27,0:40:-0.00,-8.51,-45.47	0/0:23:23,0:40:-0.00,-7.35,-38.95	0/0:70:70,0:40:0.00,-21.02,-115.55	0/1:50:19,31:40:-35.32,0.00,-17.22	0/1:46:20,26:40:-28.34,0.00,-20.02	0/1:34:11,23:40:-26.94,-0.00,-8.84	0/0:8:8,0:36:-0.00,-2.98,-14.50	0/1:30:13,17:40:-18.32,-0.00,-13.26	0/0:37:36,0:40:-0.00,-11.13,-60.14	./.	0/0:23:23,0:40:-0.00,-7.35,-38.95	./.	0/0:151:151,0:40:0.00,-44.59,-247.58	0/0:62:62,0:40:0.00,-18.70,-102.51	0/0:127:127,0:40:0.00,-37.61,-208.46	0/0:73:72,1:40:0.00,-20.27,-117.18	./.	./.	./.
1097	145001	63455:87	T	A	0	PASS	NS=25;AF=0.100	GT:DP:AD:GQ:GL	0/0:21:21,0:40:-0.00,-7.38,-84.38	0/0:39:39,0:40:-0.00,-12.80,-155.85	0/0:8:8,0:40:-0.00,-3.47,-32.77	./.	./.	./.	./.	0/0:12:12,0:40:-0.00,-4.67,-48.65	0/0:8:8,0:40:-0.00,-3.47,-32.77	1/1:11:0,11:40:-42.67,-3.37,-0.00	0/1:13:6,7:40:-22.82,0.00,-19.85	1/1:29:0,29:40:-114.13,-8.78,-0.00	0/0:10:10,0:40:-0.00,-4.07,-40.71	0/0:16:16,0:40:-0.00,-5.88,-64.53	0/0:5:5,0:32:-0.00,-2.57,-20.86	0/0:12:12,0:40:-0.00,-4.67,-48.65	0/0:13:13,0:40:-0.00,-4.97,-52.62	0/0:6:6,0:35:-0.00,-2.87,-24.83	0/0:13:13,0:40:-0.00,-4.97,-52.62	./.	0/0:14:14,0:40:-0.00,-5.27,-56.59	0/0:35:35,0:40:-0.00,-11.59,-139.97	0/0:22:22,0:40:-0.00,-7.68,-88.35	0/0:65:65,0:40:0.00,-20.62,-259.07	0/0:24:24,0:40:-0.00,-8.28,-96.29	0/0:6:6,0:35:-0.00,-2.87,-24.83	0/0:8:8,0:40:-0.00,-3.47,-32.77	0/0:21:21,0:40:-0.00,-7.38,-84.38
1098	146001	63457:95	A	C	0	PASS	NS=23;AF=0.065	GT:DP:AD:GQ:GL	0/0:27:27,0:40:-0.00,-8.85,-109.09	0/0:34:34,0:40:-0.00,-10.96,-136.99	0/0:8:8,0:38:-0.00,-3.13,-33.36	0/0:8:8,0:38:-0.00,-3.13,-33.36	0/0:16:16,0:40:-0.00,-5.54,-65.24	0/0:27:27,0:40:-0.00,-8.85,-109.09	0/0:17:17,0:40:-0.00,-5.84,-69.23	0/0:29:29,0:40:-0.00,-9.45,-117.06	0/0:30:30,0:40:-0.00,-9.75,-121.04	0/1:22:10,12:40:-40.48,0.00,-33.98	0/1:12:6,6:40:-19.58,0.00,-21.05	0/0:24:24,0:40:-0.00,-7.95,-97.13	./.	./.	./.	./.	./.	0/0:13:13,0:40:-0.00,-4.64,-53.28	0/0:5:5,0:28:-0.00,-2.23,-21.40	0/0:12:12,0:40:-0.00,-4.34,-49.30	0/1:17:9,8:40:-26.04,0.00,-31.50	0/0:42:42,0:40:-0.00,-13.37,-168.87	0/0:24:24,0:40:-0.00,-7.95,-97.13	0/0:30:30,0:40:-0.00,-9.75,-121.04	0/0:24:24,0:40:-0.00,-7.95,-97.13	0/0:25:25,0:40:-0.00,-8.25,-101.11	0/0:15:15,0:40:-0.00,-5.24,-61.26	0/0:23:23,0:40:-0.00,-7.65,-93.14
1099	147001	63458:26	T	G	0	PASS	NS=27;AF=0.037	GT:DP:AD:GQ:GL	0/0:20:20,0:40:-0.00,-7.00,-80.09	0/1:26:13,13:40:-42.28,0.00,-43.78	0/1:9:7,2:40:-4.17,-0.00,-25.32	0/0:5:5,0:31:-0.00,-2.48,-21.15	0/0:15:15,0:40:-0.00,-5.49,-60.44	0/0:16:16,0:40:-0.00,-5.79,-64.37	0/0:12:12,0:40:-0.00,-4.59,-48.65	0/0:11:11,0:40:-0.00,-4.29,-44.72	0/0:12:12,0:40:-0.00,-4.59,-48.65	0/0:11:11,0:40:-0.00,-4.29,-44.72	0/0:8:8,0:40:-0.00,-3.39,-32.94	0/0:20:20,0:40:-0.00,-7.00,-80.09	0/0:17:17,0:40:-0.00,-6.09,-68.30	0/0:9:9,0:40:-0.00,-3.69,-36.87	0/0:7:7,0:37:-0.00,-3.09,-29.01	0/0:6:6,0:34:-0.00,-2.78,-25.08	0/0:15:15,0:40:-0.00,-5.49,-60.44	0/0:12:12,0:40:-0.00,-4.59,-48.65	0/0:9:9,0:40:-0.00,-3.69,-36.87	0/0:18:18,0:40:-0.00,-6.40,-72.23	0/0:9:9,0:40:-0.00,-3.69,-36.87	0/0:42:42,0:40:-0.00,-13.62,-166.53	0/0:10:10,0:40:-0.00,-3.99,-40.79	0/0:50:50,0:40:-0.00,-16.03,-197.97	0/0:23:23,0:40:-0.00,-7.90,-91.88	0/0:20:20,0:40:-0.00,-7.00,-80.09	./.	0/0:13:13,0:40:-0.00,-4.89,-52.58
1100	148001	63459:5	G	A	0	PASS	NS=28;AF=0.054	GT:DP:AD:GQ:GL	0/0:38:38,0:40:-0.00,-12.21,-115.64	0/0:28:28,0:40:-0.00,-9.20,-85.60	0/0:16:16,0:40:-0.00,-5.60,-49.55	0/0:6:6,0:32:-0.00,-2.59,-19.51	0/0:23:23,0:40:-0.00,-7.70,-70.58	0/0:24:24,0:40:-0.00,-8.00,-73.58	0/0:19:19,0:40:-0.00,-6.50,-58.56	0/1:25:12,13:40:-30.75,0.00,-29.23	0/0:22:22,0:40:-0.00,-7.40,-67.57	0/1:21:11,10:40:-22.94,0.00,-27.43	0/1:10:8,2:28:-2.22,-0.00,-21.72	0/0:18:18,0:40:-0.00,-6.20,-55.56	0/0:30:30,0:40:-0.00,-9.80,-91.61	0/0:19:19,0:40:-0.00,-6.50,-58.56	0/0:8:8,0:38:-0.00,-3.19,-25.51	0/0:6:6,0:32:-0.00,-2.59,-19.51	0/0:19:18,0:40:-0.00,-6.20,-55.56	0/0:7:7,0:35:-0.00,-2.89,-22.51	0/0:10:10,0:40:-0.00,-3.79,-31.52	0/0:8:8,0:38:-0.00,-3.19,-25.51	0/0:18:18,0:40:-0.00,-6.20,-55.56	0/0:56:56,0:40:-0.00,-17.62,-169.72	0/0:14:14,0:40:-0.00,-5.00,-43.54	0/0:34:34,0:40:-0.00,-11.01,-103.62	0/0:33:33,0:40:-0.00,-10.71,-100.62	0/0:15:15,0:40:-0.00,-5.30,-46.54	0/0:11:11,0:40:-0.00,-4.09,-34.53	0/0:19:19,0:40:-0.00,-6.50,-58.56
1101	149001	63463:97	G	T	0	PASS	NS=23;AF=0.065	GT:DP:AD:GQ:GL	0/1:13:9,4:40:-10.27,-0.00,-30.65	1/1:23:0,23:40:-87.00,-6.88,-0.00	./.	./.	0/0:9:9,0:40:-0.00,-3.87,-35.72	0/0:12:12,0:40:-0.00,-4.77,-47.22	0/0:20:20,0:40:-0.00,-7.18,-77.90	0/0:11:11,0:40:-0.00,-4.47,-43.39	0/0:10:10,0:40:-0.00,-4.17,-39.55	0/0:13:13,0:40:-0.00,-5.07,-51.06	0/0:12:12,0:40:-0.00,-4.77,-47.22	0/0:12:12,0:40:-0.00,-4.77,-47.22	0/0:14:14,0:40:-0.00,-5.37,-54.89	0/0:18:18,0:40:-0.00,-6.58,-70.23	0/0:8:8,0:40:-0.00,-3.57,-31.88	0/0:11:11,0:40:-0.00,-4.47,-43.39	0/0:7:7,0:39:-0.00,-3.26,-28.05	0/0:7:7,0:39:-0.00,-3.26,-28.05	0/0:10:10,0:40:-0.00,-4.17,-39.55	./.	./.	0/0:29:29,0:40:-0.00,-9.89,-112.42	0/0:14:14,0:40:-0.00,-5.37,-54.89	0/0:33:33,0:40:-0.00,-11.09,-127.76	0/0:23:23,0:40:-0.00,-8.08,-89.41	0/0:14:14,0:40:-0.00,-5.37,-54.89	./.	0/0:19:19,0:40:-0.00,-6.88,-74.07
1102	150001	63464:17	C	A	0	PASS	NS=27;AF=0.056	GT:DP:AD:GQ:GL	0/0:34:34,0:40:-0.00,-11.06,-139.05	0/1:36:22,14:40:-44.98,0.00,-78.83	0/0:6:6,0:33:-0.00,-2.64,-25.76	0/0:11:11,0:40:-0.00,-4.14,-45.99	0/1:18:6,12:40:-42.31,0.00,-19.51	0/0:24:24,0:40:-0.00,-8.05,-98.59	0/0:19:19,0:40:-0.00,-6.55,-78.36	./.	0/0:23:23,0:40:-0.00,-7.75,-94.54	0/0:11:11,0:40:-0.00,-4.14,-45.99	0/0:6:6,0:33:-0.00,-2.64,-25.76	0/0:33:33,0:40:-0.00,-10.76,-135.00	0/0:19:19,0:40:-0.00,-6.55,-78.36	0/0:22:22,0:40:-0.00,-7.45,-90.50	0/0:15:15,0:40:-0.00,-5.34,-62.18	0/0:9:9,0:40:-0.00,-3.54,-37.90	0/0:21:21,0:40:-0.00,-7.15,-86.45	0/0:12:12,0:40:-0.00,-4.44,-50.04	0/0:8:8,0:39:-0.00,-3.24,-33.85	0/1:18:6,12:40:-42.31,0.00,-19.51	0/0:13:13,0:40:-0.00,-4.74,-54.08	0/0:45:45,0:40:-0.00,-14.37,-183.56	0/0:24:24,0:40:-0.00,-8.05,-98.59	0/0:36:36,0:40:-0.00,-11.67,-147.14	0/0:26:26,0:40:-0.00,-8.66,-106.68	0/0:33:33,0:40:-0.00,-10.76,-135.00	0/0:9:9,0:40:-0.00,-3.54,-37.90	0/0:25:25,0:40:-0.00,-8.35,-102.64
1103	151001	63468:94	G	A	0	PASS	NS=25;AF=0.060	GT:DP:AD:GQ:GL	0/0:26:26,0:40:-0.00,-8.56,-106.75	0/0:48:48,0:40:-0.00,-15.18,-195.83	0/0:23:23,0:40:-0.00,-7.66,-94.60	0/0:4:4,0:25:-0.00,-1.95,-17.67	0/0:16:16,0:40:-0.00,-5.55,-66.26	0/0:32:32,0:40:-0.00,-10.37,-131.04	0/0:29:29,0:40:-0.00,-9.47,-118.90	0/1:23:16,7:40:-20.68,0.00,-58.60	0/1:19:7,12:40:-42.13,0.00,-23.36	0/0:16:16,0:40:-0.00,-5.55,-66.26	0/1:18:8,10:40:-34.34,0.00,-27.71	0/0:36:36,0:40:-0.00,-11.57,-147.24	0/0:23:23,0:40:-0.00,-7.66,-94.60	0/0:21:21,0:40:-0.00,-7.06,-86.50	0/0:4:4,0:25:-0.00,-1.95,-17.67	0/0:9:9,0:40:-0.00,-3.45,-37.91	0/0:14:14,0:40:-0.00,-4.95,-58.16	0/0:14:14,0:40:-0.00,-4.95,-58.16	./.	./.	./.	0/0:55:55,0:40:0.00,-17.29,-224.18	0/0:33:33,0:40:-0.00,-10.67,-135.09	0/0:31:31,0:40:-0.00,-10.07,-127.00	0/0:28:28,0:40:-0.00,-9.16,-114.85	0/0:19:19,0:40:-0.00,-6.46,-78.41	0/0:7:7,0:35:-0.00,-2.84,-29.82	0/0:12:12,0:40:-0.00,-4.35,-50.06
1104	152001	63473:73	C	T	0	PASS	NS=30;AF=0.067	GT:DP:AD:GQ:GL	0/0:31:31,0:40:-0.00,-10.26,-126.95	0/0:32:32,0:40:-0.00,-10.57,-131.00	0/0:10:10,0:40:-0.00,-3.94,-41.75	0/0:8:8,0:40:-0.00,-3.34,-33.64	0/0:16:16,0:40:-0.00,-5.75,-66.09	0/0:7:7,0:37:-0.00,-3.04,-29.58	0/0:24:24,0:40:-0.00,-8.16,-98.55	0/0:12:12,0:40:-0.00,-4.55,-49.87	0/0:10:10,0:40:-0.00,-3.94,-41.75	0/0:14:14,0:40:-0.00,-5.15,-57.98	0/0:7:7,0:37:-0.00,-3.04,-29.58	0/0:29:29,0:40:-0.00,-9.66,-118.83	0/0:18:18,0:40:-0.00,-6.35,-74.21	0/0:22:22,0:40:-0.00,-7.56,-90.43	0/0:9:9,0:40:-0.00,-3.64,-37.69	0/0:16:16,0:40:-0.00,-5.75,-66.09	0/0:19:19,0:40:-0.00,-6.65,-78.26	0/0:30:30,0:40:-0.00,-9.96,-122.89	0/0:11:11,0:40:-0.00,-4.24,-45.81	0/0:10:10,0:40:-0.00,-3.94,-41.75	0/0:9:9,0:40:-0.00,-3.64,-37.69	0/0:52:52,0:40:-0.00,-16.59,-212.14	0/0:15:15,0:40:-0.00,-5.45,-62.04	0/0:35:35,0:40:-0.00,-11.47,-143.17	0/0:29:29,0:40:-0.00,-9.66,-118.83	1/1:10:0,10:34:-39.39,-2.76,-0.00	0/1:6:2,4:40:-13.49,-0.00,-6.56	0/1:20:12,8:40:-25.50,0.00,-42.91
1105	153001	63483:17	C	A	0	PASS	NS=28;AF=0.196	GT:DP:AD:GQ:GL	0/1:26:14,12:40:-39.70,0.00,-48.37	0/0:20:20,0:40:-0.00,-6.77,-81.08	0/0:13:13,0:40:-0.00,-4.66,-52.92	./.	0/1:7:3,4:40:-13.24,-0.00,-9.84	0/0:14:14,0:40:-0.00,-4.96,-56.95	0/0:20:20,0:40:-0.00,-6.77,-81.08	0/0:21:21,0:40:-0.00,-7.07,-85.11	0/0:9:9,0:40:-0.00,-3.46,-36.83	0/0:15:15,0:40:-0.00,-5.26,-60.97	0/0:12:12,0:40:-0.00,-4.36,-48.90	0/0:27:27,0:40:-0.00,-8.88,-109.24	0/0:11:11,0:40:-0.00,-4.06,-44.88	0/0:11:11,0:40:-0.00,-4.06,-44.88	0/0:14:14,0:40:-0.00,-4.96,-56.95	0/0:11:11,0:40:-0.00,-4.06,-44.88	0/0:10:10,0:40:-0.00,-3.76,-40.86	0/0:24:24,0:40:-0.00,-7.97,-97.17	0/0:6:6,0:32:-0.00,-2.56,-24.77	0/1:18:6,12:40:-42.11,0.00,-18.60	./.	1/1:52:0,52:40:-208.56,-15.77,-0.00	1/1:12:0,12:40:-47.65,-3.73,-0.00	1/1:31:0,31:40:-124.08,-9.45,-0.00	1/1:33:0,33:40:-132.12,-10.05,-0.00	0/0:26:26,0:40:-0.00,-8.57,-105.22	0/0:11:11,0:40:-0.00,-4.06,-44.88	0/0:21:21,0:40:-0.00,-7.07,-85.11
1105	154001	63483:89	G	A	0	PASS	NS=28;AF=0.036	GT:DP:AD:GQ:GL	0/0:26:26,0:40:-0.00,-8.73,-78.98	0/0:20:20,0:40:-0.00,-6.92,-61.10	0/1:13:4,9:40:-22.00,-0.00,-8.60	./.	0/0:7:7,0:37:-0.00,-3.02,-22.36	0/0:14:14,0:40:-0.00,-5.12,-43.22	0/0:20:20,0:40:-0.00,-6.92,-61.10	0/0:21:21,0:40:-0.00,-7.22,-64.08	0/0:9:9,0:40:-0.00,-3.62,-28.32	0/0:15:15,0:40:-0.00,-5.42,-46.20	0/0:12:12,0:40:-0.00,-4.52,-37.26	0/0:27:27,0:40:-0.00,-9.03,-81.96	0/0:11:11,0:40:-0.00,-4.22,-34.28	0/0:11:11,0:40:-0.00,-4.22,-34.28	0/0:14:14,0:40:-0.00,-5.12,-43.22	0/0:11:11,0:40:-0.00,-4.22,-34.28	0/0:10:10,0:40:-0.00,-3.92,-31.30	0/0:24:24,0:40:-0.00,-8.13,-73.02	0/0:6:6,0:33:-0.00,-2.72,-19.38	0/1:18:12,6:40:-11.56,-0.00,-30.93	./.	0/0:52:52,0:40:0.00,-16.54,-156.46	0/0:12:12,0:40:-0.00,-4.52,-37.26	0/0:31:31,0:40:-0.00,-10.23,-93.88	0/0:33:33,0:40:-0.00,-10.83,-99.84	0/0:26:26,0:40:-0.00,-8.73,-78.98	0/0:11:11,0:40:-0.00,-4.22,-34.28	0/0:21:21,0:40:-0.00,-7.22,-64.08
1106	155001	63484:40	C	A	0	PASS	NS=25;AF=0.080	GT:DP:AD:GQ:GL	0/0:17:17,0:40:-0.00,-5.76,-67.49	0/0:23:23,0:40:-0.00,-7.57,-90.79	0/0:8:8,0:37:-0.00,-3.05,-32.53	0/0:7:7,0:34:-0.00,-2.75,-28.65	0/0:14:14,0:40:-0.00,-4.86,-55.83	0/0:10:10,0:40:-0.00,-3.66,-40.30	0/0:20:20,0:40:-0.00,-6.67,-79.14	0/1:8:3,5:40:-16.37,-0.00,-10.05	0/1:8:4,4:40:-12.48,-0.00,-13.94	0/1:14:4,10:40:-33.98,-0.00,-12.13	0/1:5:4,1:23:-1.74,-0.01,-14.85	0/0:25:25,0:40:-0.00,-8.17,-98.56	0/0:16:16,0:40:-0.00,-5.46,-63.60	0/0:11:11,0:40:-0.00,-3.96,-44.18	./.	./.	./.	0/0:14:14,0:40:-0.00,-4.86,-55.83	0/0:6:6,0:31:-0.00,-2.45,-24.76	0/0:4:4,0:24:-0.01,-1.86,-17.00	0/0:10:10,0:40:-0.00,-3.66,-40.30	0/0:40:40,0:40:-0.00,-12.69,-156.82	0/0:18:18,0:40:-0.00,-6.06,-71.37	0/0:39:39,0:40:-0.00,-12.38,-152.94	0/0:23:23,0:40:-0.00,-7.57,-90.79	0/0:12:12,0:40:-0.00,-4.26,-48.07	0/0:11:11,0:40:-0.00,-3.96,-44.18	0/0:14:14,0:40:-0.00,-4.86,-55.83
1106	156001	63484:96	C	A	0	PASS	NS=25;AF=0.320	GT:DP:AD:GQ:GL	0/0:17:17,0:40:-0.00,-5.90,-66.32	0/0:23:23,0:40:-0.00,-7.71,-89.63	0/0:8:8,0:38:-0.00,-3.19,-31.36	0/0:7:7,0:35:-0.00,-2.89,-27.48	0/0:14:14,0:40:-0.00,-5.00,-54.67	0/0:10:10,0:40:-0.00,-3.79,-39.13	0/1:20:6,14:40:-47.58,0.00,-16.79	0/0:8:8,0:38:-0.00,-3.19,-31.36	0/0:8:8,0:38:-0.00,-3.19,-31.36	0/0:14:14,0:40:-0.00,-5.00,-54.67	0/0:5:5,0:29:-0.00,-2.29,-19.71	0/0:25:25,0:40:-0.00,-8.31,-97.39	1/1:16:0,16:40:-61.86,-5.31,-0.00	1/1:11:0,11:40:-42.44,-3.80,-0.00	./.	./.	./.	0/1:14:8,6:40:-18.31,0.00,-26.37	0/0:6:6,0:32:-0.00,-2.59,-23.60	0/0:4:4,0:26:-0.00,-1.99,-15.83	1/1:10:0,10:40:-38.55,-3.50,-0.00	1/1:40:0,40:40:-155.08,-12.53,-0.00	1/1:18:0,18:40:-69.62,-5.91,-0.00	1/1:39:0,39:40:-151.19,-12.23,-0.00	1/1:23:0,23:40:-89.05,-7.42,-0.00	0/0:12:12,0:40:-0.00,-4.40,-46.90	0/0:11:11,0:40:-0.00,-4.09,-43.02	0/0:14:14,0:40:-0.00,-5.00,-54.67
1106	157001	63484:97	G	A	0	PASS	NS=25;AF=0.040	GT:DP:AD:GQ:GL	0/1:17:12,5:40:-13.36,-0.00,-42.04	0/0:23:23,0:40:-0.00,-7.87,-90.83	0/0:8:8,0:40:-0.00,-3.36,-32.57	0/0:7:7,0:37:-0.00,-3.05,-28.69	0/0:14:14,0:40:-0.00,-5.16,-55.88	0/1:10:6,4:40:-11.58,-0.00,-20.85	0/0:20:20,0:40:-0.00,-6.97,-79.18	0/0:8:8,0:40:-0.00,-3.36,-32.57	0/0:8:8,0:40:-0.00,-3.36,-32.57	0/0:14:14,0:40:-0.00,-5.16,-55.88	0/0:5:5,0:31:-0.00,-2.45,-20.92	0/0:25:25,0:40:-0.00,-8.47,-98.60	0/0:16:16,0:40:-0.00,-5.76,-63.64	0/0:11:11,0:40:-0.00,-4.26,-44.22	./.	./.	./.	0/0:14:14,0:40:-0.00,-5.16,-55.88	0/0:6:6,0:34:-0.00,-2.75,-24.80	0/0:4:4,0:27:-0.00,-2.15,-17.04	0/0:10:10,0:40:-0.00,-3.96,-40.34	0/0:40:40,0:40:-0.00,-12.99,-156.86	0/0:18:18,0:40:-0.00,-6.36,-71.41	0/0:39:39,0:40:-0.00,-12.69,-152.98	0/0:23:23,0:40:-0.00,-7.87,-90.83	0/0:12:12,0:40:-0.00,-4.56,-48.11	0/0:11:11,0:40:-0.00,-4.26,-44.22	0/0:14:14,0:40:-0.00,-5.16,-55.88
1107	158001	63485:15	C	T	0	PASS	NS=25;AF=0.060	GT:DP:AD:GQ:GL	./.	./.	./.	0/0:8:8,0:40:-0.00,-3.53,-32.07	0/0:11:11,0:40:-0.00,-4.43,-43.64	0/0:8:8,0:40:-0.00,-3.53,-32.07	0/0:10:10,0:40:-0.00,-4.13,-39.78	0/0:6:6,0:36:-0.00,-2.93,-24.35	0/0:7:7,0:39:-0.00,-3.23,-28.21	0/1:16:9,7:40:-21.07,0.00,-29.99	1/1:6:0,6:23:-21.96,-1.74,-0.01	0/0:20:20,0:40:-0.00,-7.14,-78.37	0/0:16:16,0:40:-0.00,-5.94,-62.93	0/0:23:23,0:40:-0.00,-8.05,-89.94	0/0:10:10,0:40:-0.00,-4.13,-39.78	./.	0/0:17:17,0:40:-0.00,-6.24,-66.79	0/0:8:8,0:40:-0.00,-3.53,-32.07	0/0:11:11,0:40:-0.00,-4.43,-43.64	0/0:13:13,0:40:-0.00,-5.04,-51.36	0/0:11:11,0:40:-0.00,-4.43,-43.64	0/0:27:27,0:40:-0.00,-9.25,-105.38	0/0:13:13,0:40:-0.00,-5.04,-51.36	0/0:21:21,0:40:-0.00,-7.44,-82.23	0/0:12:12,0:40:-0.00,-4.74,-47.50	0/0:10:10,0:40:-0.00,-4.13,-39.78	./.	0/0:15:15,0:40:-0.00,-5.64,-59.08
1108	159001	63491:49	T	G	0	PASS	NS=28;AF=0.089	GT:DP:AD:GQ:GL	0/0:60:60,0:40:0.00,-18.66,-193.17	0/0:58:58,0:40:0.00,-18.06,-186.78	0/0:35:35,0:40:-0.00,-11.15,-113.29	0/0:13:13,0:40:-0.00,-4.53,-42.99	0/0:25:25,0:40:-0.00,-8.14,-81.33	0/0:50:50,0:40:-0.00,-15.66,-161.22	0/0:49:49,0:40:-0.00,-15.36,-158.02	0/0:12:12,0:40:-0.00,-4.23,-39.79	0/0:20:20,0:40:-0.00,-6.63,-65.36	0/0:14:14,0:40:-0.00,-4.83,-46.19	0/0:4:4,0:24:-0.01,-1.83,-14.24	0/0:13:13,0:40:-0.00,-4.53,-42.99	0/1:33:15,18:40:-46.97,0.00,-38.84	0/1:44:18,26:40:-69.23,0.00,-45.12	0/1:16:6,10:40:-26.52,0.00,-15.19	0/1:8:4,4:40:-9.76,-0.00,-11.21	0/1:18:13,5:40:-9.94,-0.00,-36.96	0/0:27:26,0:40:-0.00,-8.44,-84.53	0/0:8:8,0:37:-0.00,-3.03,-27.01	0/0:9:9,0:40:-0.00,-3.33,-30.21	0/0:8:8,0:37:-0.00,-3.03,-27.01	0/0:66:66,0:40:0.00,-20.47,-212.34	0/0:27:27,0:40:-0.00,-8.74,-87.73	0/0:65:65,0:40:0.00,-20.17,-209.15	0/0:78:78,0:40:0.00,-24.08,-250.69	0/0:32:32,0:40:-0.00,-10.24,-103.70	0/0:25:25,0:40:-0.00,-8.14,-81.33	0/0:47:47,0:40:-0.00,-14.75,-151.63
1109	160001	63492:82	A	G	0	PASS	NS=26;AF=0.308	GT:DP:AD:GQ:GL	0/0:19:19,0:40:-0.00,-6.57,-75.93	0/0:33:33,0:40:-0.00,-10.78,-131.62	0/1:13:6,7:40:-23.08,0.00,-19.46	1/1:17:0,17:40:-67.26,-5.61,-0.00	0/0:6:6,0:33:-0.00,-2.66,-24.22	0/0:24:24,0:40:-0.00,-8.07,-95.82	0/0:15:15,0:40:-0.00,-5.36,-60.02	1/1:23:0,23:40:-91.13,-7.41,-0.00	1/1:13:0,13:40:-51.35,-4.40,-0.00	1/1:14:0,14:40:-55.33,-4.70,-0.00	1/1:6:0,6:29:-23.51,-2.30,-0.00	1/1:25:0,25:40:-99.08,-8.02,-0.00	0/0:26:26,0:40:-0.00,-8.67,-103.78	0/0:24:24,0:40:-0.00,-8.07,-95.82	0/0:12:12,0:40:-0.00,-4.46,-48.09	0/0:6:6,0:33:-0.00,-2.66,-24.22	0/0:10:10,0:40:-0.00,-3.86,-40.13	0/1:17:10,7:40:-21.88,0.00,-34.17	./.	1/1:12:0,12:40:-47.37,-4.10,-0.00	./.	0/0:22:22,0:40:-0.00,-7.47,-87.87	0/0:15:15,0:40:-0.00,-5.36,-60.02	0/0:54:54,0:40:-0.00,-17.10,-215.15	0/0:28:28,0:40:-0.00,-9.28,-111.73	0/0:13:13,0:40:-0.00,-4.76,-52.07	0/0:8:8,0:39:-0.00,-3.26,-32.18	0/0:20:20,0:40:-0.00,-6.87,-79.91
1110	161001	63497:22	G	A	0	PASS	NS=26;AF=0.327	GT:DP:AD:GQ:GL	0/0:11:11,0:40:-0.00,-4.03,-43.30	0/0:24:24,0:40:-0.00,-7.94,-94.06	0/0:20:20,0:40:-0.00,-6.74,-78.44	0/1:5:4,1:22:-1.69,-0.01,-13.75	0/0:9:9,0:40:-0.00,-3.43,-35.49	0/0:20:20,0:40:-0.00,-6.74,-78.44	0/1:11:7,4:40:-11.59,-0.00,-23.65	1/1:15:0,15:40:-58.24,-4.89,-0.00	0/1:13:8,5:40:-14.90,0.00,-26.95	0/0:10:10,0:40:-0.00,-3.73,-39.39	1/1:10:0,10:40:-38.71,-3.39,-0.00	0/0:19:19,0:40:-0.00,-6.44,-74.54	0/0:17:17,0:40:-0.00,-5.83,-66.73	0/0:18:18,0:40:-0.00,-6.14,-70.63	./.	./.	./.	0/0:18:18,0:40:-0.00,-6.14,-70.63	./.	1/1:7:0,7:31:-27.00,-2.49,-0.00	0/0:10:10,0:40:-0.00,-3.73,-39.39	1/1:22:0,22:40:-85.58,-7.00,-0.00	1/1:9:0,9:37:-34.81,-3.09,-0.00	1/1:35:0,35:40:-136.34,-10.91,-0.00	1/1:21:0,21:40:-81.67,-6.70,-0.00	0/0:9:9,0:40:-0.00,-3.43,-35.49	0/0:12:12,0:40:-0.00,-4.33,-47.20	0/0:21:21,0:40:-0.00,-7.04,-82.35
1110	162001	63497:89	T	C	0	PASS	NS=26;AF=0.154	GT:DP:AD:GQ:GL	0/1:11:4,7:40:-23.41,-0.00,-12.64	0/1:24:12,12:40:-39.02,0.00,-39.97	0/0:20:20,0:40:-0.00,-6.64,-79.05	1/1:5:0,5:17:-18.61,-1.20,-0.03	0/1:9:3,6:40:-20.10,-0.00,-9.34	0/1:20:16,4:40:-8.98,-0.00,-56.79	1/1:11:0,11:36:-42.01,-2.98,-0.00	0/0:15:15,0:40:-0.00,-5.13,-59.53	0/0:13:13,0:40:-0.00,-4.53,-51.72	0/0:10:10,0:40:-0.00,-3.63,-40.00	0/0:10:10,0:40:-0.00,-3.63,-40.00	0/0:19:19,0:40:-0.00,-6.34,-75.15	0/0:17:17,0:40:-0.00,-5.74,-67.34	0/0:18:18,0:40:-0.00,-6.04,-71.24	./.	./.	./.	0/0:18:18,0:40:-0.00,-6.04,-71.24	./.	0/0:7:7,0:34:-0.00,-2.73,-28.29	0/0:10:10,0:40:-0.00,-3.63,-40.00	0/0:22:22,0:40:-0.00,-7.24,-86.86	0/0:9:9,0:40:-0.00,-3.33,-36.09	0/0:35:35,0:40:-0.00,-11.15,-137.63	0/0:21:21,0:40:-0.00,-6.94,-82.96	0/0:9:9,0:40:-0.00,-3.33,-36.09	0/0:12:12,0:40:-0.00,-4.23,-47.81	0/0:21:21,0:40:-0.00,-6.94,-82.96
1110	163001	63497:98	G	A	0	PASS	NS=26;AF=0.115	GT:DP:AD:GQ:GL	0/1:11:7,4:40:-11.67,-0.00,-24.53	0/1:24:12,12:40:-39.00,0.00,-40.14	0/1:20:6,14:40:-48.02,0.00,-17.92	0/0:5:5,0:27:-0.00,-2.14,-20.67	0/1:9:6,3:40:-8.37,-0.00,-21.23	0/0:20:20,0:40:-0.00,-6.66,-79.24	0/0:11:11,0:40:-0.00,-3.95,-44.10	0/0:15:15,0:40:-0.00,-5.15,-59.72	0/0:13:13,0:40:-0.00,-4.55,-51.91	0/0:10:10,0:40:-0.00,-3.65,-40.19	0/0:10:10,0:40:-0.00,-3.65,-40.19	0/0:19:19,0:40:-0.00,-6.36,-75.34	0/0:17:17,0:40:-0.00,-5.75,-67.53	0/0:18:18,0:40:-0.00,-6.05,-71.43	./.	./.	./.	1/1:18:0,18:40:-69.15,-4.91,-0.00	./.	0/0:7:7,0:34:-0.00,-2.74,-28.48	0/0:10:10,0:40:-0.00,-3.65,-40.19	0/0:22:22,0:40:-0.00,-7.26,-87.05	0/0:9:9,0:40:-0.00,-3.35,-36.29	0/0:35:35,0:40:-0.00,-11.17,-137.82	0/0:21:21,0:40:-0.00,-6.96,-83.15	0/0:9:9,0:40:-0.00,-3.35,-36.29	0/0:12:12,0:40:-0.00,-4.25,-48.00	0/0:21:21,0:40:-0.00,-6.96,-83.15
1111	164001	63505:49	T	A	0	PASS	NS=27;AF=0.074	GT:DP:AD:GQ:GL	0/0:30:30,0:40:-0.00,-9.75,-124.16	0/0:34:34,0:40:-0.00,-10.96,-140.52	0/1:10:4,6:40:-20.81,-0.00,-14.10	0/0:7:7,0:35:-0.00,-2.83,-30.10	0/0:14:14,0:40:-0.00,-4.94,-58.73	0/0:18:18,0:40:-0.00,-6.14,-75.09	0/1:17:11,6:40:-18.70,0.00,-40.62	0/0:21:21,0:40:-0.00,-7.04,-87.36	0/0:22:22,0:40:-0.00,-7.34,-91.45	0/0:16:16,0:40:-0.00,-5.54,-66.91	0/0:16:16,0:40:-0.00,-5.54,-66.91	0/0:16:16,0:40:-0.00,-5.54,-66.91	0/0:20:20,0:40:-0.00,-6.74,-83.27	0/0:38:38,0:40:-0.00,-12.16,-156.88	0/0:26:26,0:40:-0.00,-8.55,-107.81	0/0:11:11,0:40:-0.00,-4.03,-46.46	0/0:16:16,0:40:-0.00,-5.54,-66.91	0/1:11:3,8:40:-28.69,-0.00,-9.70	0/1:11:7,4:40:-12.33,-0.00,-26.06	0/0:11:11,0:40:-0.00,-4.03,-46.46	./.	0/0:44:44,0:40:-0.00,-13.97,-181.42	0/0:21:21,0:40:-0.00,-7.04,-87.36	0/0:61:61,0:40:-0.00,-19.08,-250.95	0/0:36:36,0:40:-0.00,-11.56,-148.70	0/0:19:19,0:40:-0.00,-6.44,-79.18	0/0:19:19,0:40:-0.00,-6.44,-79.18	0/0:50:50,0:40:-0.00,-15.77,-205.96
1111	165001	63505:81	A	G	0	PASS	NS=27;AF=0.204	GT:DP:AD:GQ:GL	0/0:30:30,0:40:-0.00,-10.05,-123.29	0/0:34:34,0:40:-0.00,-11.25,-139.66	0/0:10:10,0:40:-0.00,-4.03,-41.48	0/0:7:7,0:38:-0.00,-3.13,-29.21	0/1:14:8,6:40:-19.31,0.00,-28.07	0/0:18:18,0:40:-0.00,-6.44,-74.21	0/0:17:17,0:40:-0.00,-6.14,-70.12	0/0:21:21,0:40:-0.00,-7.34,-86.48	0/0:22:22,0:40:-0.00,-7.64,-90.57	0/0:16:16,0:40:-0.00,-5.83,-66.03	0/0:16:16,0:40:-0.00,-5.83,-66.03	0/0:16:16,0:40:-0.00,-5.83,-66.03	1/1:20:0,20:40:-81.23,-6.46,-0.00	1/1:38:0,38:40:-154.86,-11.88,-0.00	1/1:26:0,26:40:-105.78,-8.27,-0.00	1/1:11:0,11:40:-44.42,-3.75,-0.00	1/1:16:0,16:40:-64.87,-5.26,-0.00	0/0:12:12,0:40:-0.00,-4.63,-49.66	0/0:11:11,0:40:-0.00,-4.33,-45.57	0/0:11:11,0:40:-0.00,-4.33,-45.57	./.	0/0:44:44,0:40:-0.00,-14.26,-180.56	0/0:21:21,0:40:-0.00,-7.34,-86.48	0/0:61:61,0:40:-0.00,-19.38,-250.10	0/0:36:36,0:40:-0.00,-11.85,-147.84	0/0:19:19,0:40:-0.00,-6.74,-78.30	0/0:19:19,0:40:-0.00,-6.74,-78.30	0/0:50:50,0:40:-0.00,-16.07,-205.11
1112	166001	63508:89	C	A	0	PASS	NS=26;AF=0.327	GT:DP:AD:GQ:GL	0/1:12:8,4:40:-11.95,-0.00,-28.29	0/1:34:17,17:40:-57.34,0.00,-57.68	0/0:15:15,0:40:-0.00,-4.96,-60.36	0/0:7:7,0:32:-0.00,-2.55,-28.35	0/1:19:9,10:40:-33.84,0.00,-30.19	1/1:17:0,17:40:-67.67,-5.22,-0.00	0/1:12:5,7:40:-23.95,0.00,-16.29	0/0:16:16,0:40:-0.00,-5.26,-64.36	0/0:15:15,0:40:-0.00,-4.96,-60.36	0/0:31:31,0:40:-0.00,-9.78,-124.37	0/0:5:5,0:25:-0.00,-1.96,-20.35	0/0:38:38,0:40:-0.00,-11.88,-152.38	1/1:10:0,10:38:-39.66,-3.11,-0.00	1/1:26:0,26:40:-103.68,-7.93,-0.00	1/1:9:0,9:34:-35.66,-2.81,-0.00	1/1:11:0,11:40:-43.67,-3.41,-0.00	1/1:13:0,13:40:-51.67,-4.01,-0.00	0/1:14:8,6:40:-19.35,0.00,-27.69	./.	./.	0/0:11:11,0:40:-0.00,-3.76,-44.35	0/0:42:42,0:40:-0.00,-13.09,-168.38	0/0:24:24,0:40:-0.00,-7.67,-96.36	0/0:38:38,0:40:-0.00,-11.88,-152.38	0/0:26:26,0:40:-0.00,-8.27,-104.37	0/0:25:25,0:40:-0.00,-7.97,-100.36	0/0:11:11,0:40:-0.00,-3.76,-44.35	0/0:20:20,0:40:-0.00,-6.47,-80.36
1113	167001	63510:27	T	C	0	PASS	NS=25;AF=0.140	GT:DP:AD:GQ:GL	0/1:12:5,7:40:-21.40,-0.00,-14.70	1/1:26:0,26:40:-96.16,-8.15,-0.00	./.	0/0:7:7,0:38:-0.00,-3.19,-26.85	1/1:6:0,6:27:-21.61,-2.13,-0.00	1/1:7:0,7:30:-25.34,-2.43,-0.00	0/0:10:10,0:40:-0.00,-4.09,-38.03	0/0:17:17,0:40:-0.00,-6.20,-64.12	0/0:6:6,0:35:-0.00,-2.89,-23.12	0/0:9:9,0:40:-0.00,-3.79,-34.31	0/0:5:5,0:32:-0.00,-2.59,-19.40	0/0:12:12,0:40:-0.00,-4.69,-45.49	0/0:5:5,0:32:-0.00,-2.59,-19.40	0/0:11:11,0:40:-0.00,-4.39,-41.76	0/0:8:8,0:40:-0.00,-3.49,-30.58	0/0:5:5,0:32:-0.00,-2.59,-19.40	./.	./.	./.	0/0:8:8,0:40:-0.00,-3.49,-30.58	0/0:8:8,0:40:-0.00,-3.49,-30.58	0/0:18:18,0:40:-0.00,-6.50,-67.85	0/0:5:5,0:32:-0.00,-2.59,-19.40	0/0:25:25,0:40:-0.00,-8.61,-93.94	0/0:17:17,0:40:-0.00,-6.20,-64.12	./.	0/0:12:12,0:40:-0.00,-4.69,-45.49	0/0:8:8,0:40:-0.00,-3.49,-30.58
1114	168001	63512:16	G	A	0	PASS	NS=27;AF=0.111	GT:DP:AD:GQ:GL	0/0:29:29,0:40:-0.00,-9.65,-116.66	0/0:36:36,0:40:-0.00,-11.75,-144.58	0/0:12:12,0:40:-0.00,-4.53,-48.85	0/0:6:6,0:34:-0.00,-2.72,-24.92	0/0:22:22,0:40:-0.00,-7.54,-88.74	0/0:18:18,0:40:-0.00,-6.34,-72.79	0/0:19:19,0:40:-0.00,-6.64,-76.77	0/1:22:11,11:40:-36.33,0.00,-37.33	0/1:13:4,9:40:-31.07,-0.00,-12.12	1/1:9:0,9:33:-34.91,-2.64,-0.00	./.	1/1:12:0,12:40:-46.87,-3.54,-0.00	0/0:15:15,0:40:-0.00,-5.43,-60.82	0/0:23:23,0:40:-0.00,-7.84,-92.73	0/0:12:12,0:40:-0.00,-4.53,-48.85	0/0:11:11,0:40:-0.00,-4.23,-44.87	0/0:23:23,0:40:-0.00,-7.84,-92.73	0/0:15:15,0:40:-0.00,-5.43,-60.82	0/0:8:8,0:40:-0.00,-3.33,-32.90	0/0:7:7,0:37:-0.00,-3.03,-28.91	0/0:7:7,0:37:-0.00,-3.03,-28.91	0/0:47:47,0:40:-0.00,-15.06,-188.45	0/0:13:13,0:40:-0.00,-4.83,-52.84	0/0:33:33,0:40:-0.00,-10.85,-132.61	0/0:28:28,0:40:-0.00,-9.35,-112.67	0/0:16:16,0:40:-0.00,-5.73,-64.81	0/0:5:5,0:30:-0.00,-2.42,-20.94	0/0:26:26,0:40:-0.00,-8.74,-104.69
1114	169001	63512:34	G	A	0	PASS	NS=27;AF=0.074	GT:DP:AD:GQ:GL	0/0:29:29,0:40:-0.00,-9.67,-116.85	0/0:36:36,0:40:-0.00,-11.77,-144.77	0/0:12:12,0:40:-0.00,-4.55,-49.05	0/0:6:6,0:34:-0.00,-2.74,-25.11	0/0:22:22,0:40:-0.00,-7.56,-88.93	0/0:18:18,0:40:-0.00,-6.35,-72.98	0/0:19:19,0:40:-0.00,-6.66,-76.96	0/0:22:22,0:40:-0.00,-7.56,-88.93	0/0:13:13,0:40:-0.00,-4.85,-53.03	0/0:9:9,0:40:-0.00,-3.65,-37.08	./.	0/0:12:12,0:40:-0.00,-4.55,-49.05	0/0:15:15,0:40:-0.00,-5.45,-61.01	0/0:23:23,0:40:-0.00,-7.86,-92.92	0/0:12:12,0:40:-0.00,-4.55,-49.05	0/0:11:11,0:40:-0.00,-4.25,-45.06	0/0:23:23,0:40:-0.00,-7.86,-92.92	0/0:15:15,0:40:-0.00,-5.45,-61.01	0/0:8:8,0:40:-0.00,-3.35,-33.09	0/0:7:7,0:37:-0.00,-3.04,-29.10	0/0:7:7,0:37:-0.00,-3.04,-29.10	0/0:47:47,0:40:-0.00,-15.08,-188.64	0/0:13:13,0:40:-0.00,-4.85,-53.03	0/0:33:33,0:40:-0.00,-10.87,-132.80	0/0:28:28,0:40:-0.00,-9.36,-112.86	0/1:16:10,6:40:-18.18,0.00,-35.32	1/1:5:0,5:17:-18.78,-1.28,-0.02	0/1:26:11,15:40:-51.07,0.00,-36.29
1115	170001	63521:74	C	A	0	PASS	NS=25;AF=0.100	GT:DP:AD:GQ:GL	0/1:24:13,11:40:-22.62,0.00,-29.10	1/1:31:0,31:40:-86.11,-9.47,-0.00	1/1:5:0,5:22:-13.17,-1.67,-0.01	0/0:5:5,0:31:-0.00,-2.53,-14.89	0/0:12:12,0:40:-0.00,-4.63,-34.53	0/0:21:21,0:40:-0.00,-7.34,-59.78	0/0:12:12,0:40:-0.00,-4.63,-34.53	0/0:11:11,0:40:-0.00,-4.33,-31.72	0/0:13:13,0:40:-0.00,-4.93,-37.34	0/0:12:12,0:40:-0.00,-4.63,-34.53	./.	0/0:17:17,0:40:-0.00,-6.13,-48.56	0/0:11:10,0:40:-0.00,-4.03,-28.92	0/0:22:22,0:40:-0.00,-7.64,-62.59	0/0:4:4,0:28:-0.00,-2.23,-12.09	./.	0/0:14:14,0:40:-0.00,-5.23,-40.14	./.	./.	0/0:6:6,0:35:-0.00,-2.83,-17.70	0/0:6:6,0:35:-0.00,-2.83,-17.70	0/0:31:31,0:40:-0.00,-10.34,-87.83	0/0:15:15,0:40:-0.00,-5.53,-42.95	0/0:26:26,0:40:-0.00,-8.84,-73.81	0/0:12:12,0:40:-0.00,-4.63,-34.53	./.	0/0:6:6,0:35:-0.00,-2.83,-17.70	0/0:8:8,0:40:-0.00,-3.43,-23.31
1115	171001	63521:80	T	C	0	PASS	NS=25;AF=0.040	GT:DP:AD:GQ:GL	0/0:24:24,0:40:-0.00,-8.15,-93.87	0/0:31:31,0:40:-0.00,-10.26,-120.81	0/0:5:5,0:30:-0.00,-2.44,-20.74	0/0:5:5,0:30:-0.00,-2.44,-20.74	0/0:12:12,0:40:-0.00,-4.54,-47.68	0/0:21:21,0:40:-0.00,-7.25,-82.32	0/0:12:12,0:40:-0.00,-4.54,-47.68	0/0:11:11,0:40:-0.00,-4.24,-43.83	0/0:13:13,0:40:-0.00,-4.84,-51.53	0/0:12:12,0:40:-0.00,-4.54,-47.68	./.	0/0:17:17,0:40:-0.00,-6.05,-66.92	0/0:11:11,0:40:-0.00,-4.24,-43.83	0/0:22:22,0:40:-0.00,-7.55,-86.17	0/0:4:4,0:27:-0.00,-2.14,-16.89	./.	0/0:14:14,0:40:-0.00,-5.14,-55.38	./.	./.	0/0:6:6,0:34:-0.00,-2.74,-24.59	0/0:6:6,0:34:-0.00,-2.74,-24.59	0/0:31:31,0:40:-0.00,-10.26,-120.81	0/0:15:15,0:40:-0.00,-5.44,-59.23	0/0:26:26,0:40:-0.00,-8.75,-101.56	0/0:12:12,0:40:-0.00,-4.54,-47.68	./.	0/1:6:4,2:40:-4.96,-0.00,-14.16	0/1:8:1,7:26:-23.61,-0.00,-2.01
1116	172001	63525:58	G	A	0	PASS	NS=24;AF=0.146	GT:DP:AD:GQ:GL	0/1:24:20,4:40:-7.92,-0.00,-71.59	0/1:38:13,25:40:-85.81,0.00,-40.01	0/1:12:8,4:40:-11.54,-0.00,-28.28	./.	0/1:15:10,5:40:-14.54,-0.00,-35.20	0/0:7:7,0:32:-0.00,-2.60,-28.48	0/0:22:22,0:40:-0.00,-7.11,-87.12	./.	0/0:7:7,0:32:-0.00,-2.60,-28.48	0/0:18:18,0:40:-0.00,-5.91,-71.48	./.	0/0:26:26,0:40:-0.00,-8.32,-102.76	0/0:30:30,0:40:-0.00,-9.52,-118.39	0/0:12:12,0:40:-0.00,-4.10,-48.02	0/0:5:5,0:26:-0.00,-2.00,-20.66	0/0:6:6,0:29:-0.00,-2.30,-24.57	0/0:14:14,0:40:-0.00,-4.70,-55.84	0/0:13:13,0:40:-0.00,-4.40,-51.93	0/1:7:5,2:40:-5.22,-0.00,-18.06	1/1:5:0,5:13:-18.49,-0.94,-0.05	./.	0/0:21:21,0:40:-0.00,-6.81,-83.21	0/0:28:28,0:40:-0.00,-8.92,-110.57	0/0:41:41,0:40:-0.00,-12.83,-161.40	0/0:11:11,0:40:-0.00,-3.80,-44.11	0/0:19:19,0:40:-0.00,-6.21,-75.39	0/0:7:7,0:32:-0.00,-2.60,-28.48	0/0:18:18,0:40:-0.00,-5.91,-71.48
1117	173001	63530:5	C	T	0	PASS	NS=23;AF=0.065	GT:DP:AD:GQ:GL	0/0:14:14,0:40:-0.00,-5.31,-56.60	0/0:38:38,0:40:-0.00,-12.53,-151.57	./.	0/0:17:17,0:40:-0.00,-6.21,-68.47	0/0:40:40,0:40:-0.00,-13.13,-159.48	0/0:18:18,0:40:-0.00,-6.51,-72.42	0/0:20:20,0:40:-0.00,-7.11,-80.34	0/0:24:24,0:40:-0.00,-8.32,-96.17	0/1:24:9,15:40:-51.04,0.00,-28.49	0/0:16:16,0:40:-0.00,-5.91,-64.51	0/0:11:11,0:40:-0.00,-4.40,-44.72	1/1:23:0,23:40:-89.82,-6.82,-0.00	0/0:13:13,0:40:-0.00,-5.01,-52.64	0/0:23:23,0:40:-0.00,-8.02,-92.21	0/0:10:10,0:40:-0.00,-4.10,-40.77	0/0:7:7,0:39:-0.00,-3.20,-28.90	0/0:10:10,0:40:-0.00,-4.10,-40.77	0/0:20:20,0:40:-0.00,-7.11,-80.34	0/0:4:4,0:29:-0.00,-2.30,-17.03	0/0:24:24,0:40:-0.00,-8.32,-96.17	0/0:4:4,0:29:-0.00,-2.30,-17.03	./.	./.	./.	./.	0/0:20:20,0:40:-0.00,-7.11,-80.34	0/0:14:14,0:40:-0.00,-5.31,-56.60	0/0:14:14,0:40:-0.00,-5.31,-56.60
1117	174001	63530:24	G	A	0	PASS	NS=23;AF=0.152	GT:DP:AD:GQ:GL	0/0:14:14,0:40:-0.00,-5.25,-41.55	0/0:38:38,0:40:-0.00,-12.46,-111.50	./.	0/0:17:17,0:40:-0.00,-6.15,-50.30	0/0:40:40,0:40:-0.00,-13.07,-117.32	0/0:18:18,0:40:-0.00,-6.45,-53.21	0/0:20:20,0:40:-0.00,-7.06,-59.04	1/1:24:0,24:40:-69.19,-7.50,-0.00	0/1:24:15,9:40:-17.97,0.00,-36.21	1/1:16:0,15:40:-42.96,-4.80,-0.00	1/1:11:0,11:40:-31.30,-3.60,-0.00	0/0:23:23,0:40:-0.00,-7.96,-67.78	0/0:13:13,0:40:-0.00,-4.95,-38.64	0/0:23:23,0:40:-0.00,-7.96,-67.78	0/0:10:10,0:40:-0.00,-4.05,-29.90	0/0:7:7,0:38:-0.00,-3.15,-21.15	0/0:10:10,0:40:-0.00,-4.05,-29.90	0/0:20:20,0:40:-0.00,-7.06,-59.04	0/0:4:4,0:28:-0.00,-2.25,-12.41	0/0:24:24,0:40:-0.00,-8.26,-70.70	0/0:4:4,0:28:-0.00,-2.25,-12.41	./.	./.	./.	./.	0/0:20:20,0:40:-0.00,-7.06,-59.04	0/0:14:14,0:40:-0.00,-5.25,-41.55	0/0:14:14,0:40:-0.00,-5.25,-41.55
1117	175001	63530:40	G	A	0	PASS	NS=23;AF=0.152	GT:DP:AD:GQ:GL	0/1:14:7,7:40:-22.49,0.00,-22.99	0/0:38:38,0:40:-0.00,-12.43,-150.87	./.	0/0:17:17,0:40:-0.00,-6.11,-67.77	0/0:40:40,0:40:-0.00,-13.03,-158.79	0/0:18:18,0:40:-0.00,-6.41,-71.73	0/0:20:20,0:40:-0.00,-7.02,-79.64	0/0:24:24,0:40:-0.00,-8.22,-95.47	0/0:24:24,0:40:-0.00,-8.22,-95.47	0/0:16:16,0:40:-0.00,-5.81,-63.82	0/0:11:11,0:40:-0.00,-4.31,-44.03	0/0:23:23,0:40:-0.00,-7.92,-91.52	0/0:13:13,0:40:-0.00,-4.91,-51.94	0/0:23:23,0:40:-0.00,-7.92,-91.52	0/0:10:10,0:40:-0.00,-4.01,-40.07	0/0:7:7,0:38:-0.00,-3.10,-28.20	0/0:10:10,0:40:-0.00,-4.01,-40.07	0/0:20:20,0:40:-0.00,-7.02,-79.64	0/0:4:4,0:28:-0.00,-2.20,-16.33	0/0:24:24,0:40:-0.00,-8.22,-95.47	0/0:4:4,0:28:-0.00,-2.20,-16.33	./.	./.	./.	./.	1/1:20:0,20:40:-78.64,-6.51,-0.00	1/1:14:0,14:40:-54.90,-4.71,-0.00	1/1:14:0,14:40:-54.90,-4.71,-0.00
1117	176001	63530:52	G	A	0	PASS	NS=23;AF=0.087	GT:DP:AD:GQ:GL	0/1:14:7,7:40:-22.60,0.00,-23.78	0/0:38:38,0:40:-0.00,-12.32,-151.55	./.	0/0:17:17,0:40:-0.00,-6.00,-68.45	0/0:40:40,0:40:-0.00,-12.93,-159.46	0/0:18:18,0:40:-0.00,-6.30,-72.40	0/0:20:20,0:40:-0.00,-6.91,-80.32	0/0:24:24,0:40:-0.00,-8.11,-96.15	0/0:24:24,0:40:-0.00,-8.11,-96.15	0/0:16:16,0:40:-0.00,-5.70,-64.49	0/0:11:11,0:40:-0.00,-4.20,-44.71	0/0:23:23,0:40:-0.00,-7.81,-92.19	0/0:13:13,0:40:-0.00,-4.80,-52.62	0/0:23:23,0:40:-0.00,-7.81,-92.19	0/0:10:10,0:40:-0.00,-3.90,-40.75	0/0:7:7,0:36:-0.00,-2.99,-28.88	0/0:10:10,0:40:-0.00,-3.90,-40.75	0/1:20:11,9:40:-28.71,0.00,-37.80	1/1:4:0,4:13:-14.70,-0.96,-0.05	0/0:24:24,0:40:-0.00,-8.11,-96.15	0/0:4:4,0:27:-0.00,-2.09,-17.01	./.	./.	./.	./.	0/0:20:20,0:40:-0.00,-6.91,-80.32	0/0:14:14,0:40:-0.00,-5.10,-56.58	0/0:14:14,0:40:-0.00,-5.10,-56.58
1117	177001	63530:63	A	C	0	PASS	NS=23;AF=0.174	GT:DP:AD:GQ:GL	0/0:14:14,0:40:-0.00,-4.80,-56.20	0/1:38:16,22:40:-75.03,0.00,-52.09	./.	0/1:17:11,6:40:-18.04,0.00,-38.63	1/1:40:1,39:40:-149.57,-7.87,-0.00	0/1:18:9,9:40:-29.61,0.00,-30.41	1/1:20:0,20:40:-78.34,-5.80,-0.00	0/0:24:24,0:40:-0.00,-7.81,-95.77	0/0:24:24,0:40:-0.00,-7.81,-95.77	0/0:16:16,0:40:-0.00,-5.40,-64.12	0/0:11:11,0:40:-0.00,-3.90,-44.33	0/0:23:23,0:40:-0.00,-7.51,-91.82	0/0:13:13,0:40:-0.00,-4.50,-52.25	0/0:23:23,0:40:-0.00,-7.51,-91.82	0/0:10:10,0:40:-0.00,-3.60,-40.37	0/0:7:7,0:33:-0.00,-2.69,-28.50	0/0:10:10,0:40:-0.00,-3.60,-40.37	0/1:20:9,11:40:-36.92,0.00,-29.81	0/0:4:4,0:23:-0.01,-1.80,-16.64	0/0:24:24,0:40:-0.00,-7.81,-95.77	0/0:4:4,0:23:-0.01,-1.80,-16.64	./.	./.	./.	./.	0/0:20:20,0:40:-0.00,-6.61,-79.94	0/0:14:14,0:40:-0.00,-4.80,-56.20	0/0:14:14,0:40:-0.00,-4.80,-56.20
1117	178001	63530:73	G	A	0	PASS	NS=23;AF=0.065	GT:DP:AD:GQ:GL	0/0:14:14,0:40:-0.00,-5.26,-32.59	0/0:38:38,0:40:-0.00,-12.43,-86.40	./.	0/0:17:17,0:40:-0.00,-6.16,-39.31	0/0:40:40,0:40:-0.00,-13.02,-90.89	0/0:18:18,0:40:-0.00,-6.45,-41.56	0/0:20:20,0:40:-0.00,-7.05,-46.04	0/0:24:24,0:40:-0.00,-8.25,-55.01	0/0:24:24,0:40:-0.00,-8.25,-55.01	0/0:16:16,0:40:-0.00,-5.86,-37.07	0/0:11:11,0:40:-0.00,-4.36,-25.86	0/0:23:23,0:40:-0.00,-7.95,-52.77	0/0:13:13,0:40:-0.00,-4.96,-30.35	0/0:23:23,0:40:-0.00,-7.95,-52.77	0/0:10:9,0:40:-0.00,-3.77,-21.38	0/0:7:7,0:38:-0.00,-3.17,-16.89	0/0:10:10,0:40:-0.00,-4.07,-23.62	0/0:20:19,0:40:-0.00,-6.75,-43.80	0/0:4:4,0:29:-0.00,-2.28,-10.17	0/0:24:24,0:40:-0.00,-8.25,-55.01	0/0:4:4,0:29:-0.00,-2.28,-10.17	./.	./.	./.	./.	0/0:20:18,0:40:-0.00,-6.45,-41.56	1/1:14:0,14:40:-30.20,-4.06,-0.00	0/1:14:8,6:40:-8.19,-0.00,-13.87
1118	179001	63536:83	G	A	0	PASS	NS=23;AF=0.043	GT:DP:AD:GQ:GL	0/0:32:32,0:40:-0.00,-10.59,-127.17	./.	0/0:7:7,0:37:-0.00,-3.06,-28.99	0/0:9:9,0:40:-0.00,-3.66,-36.84	0/1:11:8,3:40:-7.52,-0.00,-28.65	0/1:18:5,13:40:-44.68,-0.00,-14.76	0/0:10:10,0:40:-0.00,-3.96,-40.77	0/0:12:12,0:40:-0.00,-4.57,-48.63	0/0:15:15,0:40:-0.00,-5.47,-60.41	0/0:32:32,0:40:-0.00,-10.59,-127.17	0/0:9:9,0:40:-0.00,-3.66,-36.84	0/0:20:20,0:40:-0.00,-6.97,-80.04	0/0:18:18,0:40:-0.00,-6.37,-72.19	0/0:25:25,0:40:-0.00,-8.48,-99.68	./.	./.	./.	0/0:9:9,0:40:-0.00,-3.66,-36.84	0/0:11:11,0:40:-0.00,-4.27,-44.70	0/0:6:6,0:34:-0.00,-2.76,-25.06	./.	0/0:37:37,0:40:-0.00,-12.09,-146.81	0/0:18:18,0:40:-0.00,-6.37,-72.19	0/0:30:30,0:40:-0.00,-9.98,-119.32	0/0:22:22,0:40:-0.00,-7.58,-87.90	0/0:10:10,0:40:-0.00,-3.96,-40.77	0/0:16:16,0:40:-0.00,-5.77,-64.34	0/0:41:41,0:40:-0.00,-13.29,-162.52
1119	180001	63537:17	A	T	0	PASS	NS=23;AF=0.304	GT:DP:AD:GQ:GL	0/1:30:16,14:40:-45.50,0.00,-53.80	1/1:43:0,43:40:-168.66,-13.04,-0.00	1/1:13:0,13:40:-50.69,-4.01,-0.00	0/1:6:1,5:26:-17.34,-0.00,-2.04	0/1:17:8,9:40:-29.75,0.00,-26.25	0/1:35:19,16:40:-51.86,0.00,-64.09	1/1:33:0,33:40:-129.34,-10.03,-0.00	0/0:23:23,0:40:-0.00,-7.45,-90.88	0/0:23:23,0:40:-0.00,-7.45,-90.88	0/0:8:8,0:36:-0.00,-2.93,-31.89	0/0:8:8,0:36:-0.00,-2.93,-31.89	0/0:32:32,0:40:-0.00,-10.16,-126.27	0/0:13:13,0:40:-0.00,-4.44,-51.55	0/0:7:7,0:33:-0.00,-2.63,-27.96	./.	0/0:13:13,0:40:-0.00,-4.44,-51.55	0/0:11:11,0:40:-0.00,-3.84,-43.69	1/1:17:0,17:40:-66.42,-5.21,-0.00	1/1:15:0,15:40:-58.56,-4.61,-0.00	0/0:17:17,0:40:-0.00,-5.64,-67.28	0/0:4:4,0:23:-0.01,-1.74,-16.17	./.	./.	./.	./.	0/0:20:20,0:40:-0.00,-6.54,-79.08	0/0:15:15,0:40:-0.00,-5.04,-59.42	0/0:25:25,0:40:-0.00,-8.05,-98.74
1119	181001	63537:68	C	T	0	PASS	NS=23;AF=0.065	GT:DP:AD:GQ:GL	0/0:30:30,0:40:-0.00,-9.81,-119.45	0/0:43:43,0:40:-0.00,-13.73,-170.57	0/0:13:13,0:40:-0.00,-4.70,-52.60	0/1:6:1,5:35:-17.07,-0.00,-2.82	0/0:17:17,0:40:-0.00,-5.90,-68.33	0/1:35:19,16:40:-51.60,0.00,-64.88	0/1:33:22,11:40:-32.54,0.00,-77.27	0/0:23:23,0:40:-0.00,-7.71,-91.92	0/0:23:23,0:40:-0.00,-7.71,-91.92	0/0:8:8,0:39:-0.00,-3.19,-32.94	0/0:8:8,0:39:-0.00,-3.19,-32.94	0/0:32:32,0:40:-0.00,-10.42,-127.32	0/0:13:13,0:40:-0.00,-4.70,-52.60	0/0:7:7,0:35:-0.00,-2.89,-29.01	./.	0/0:13:13,0:40:-0.00,-4.70,-52.60	0/0:11:11,0:40:-0.00,-4.10,-44.73	0/0:17:17,0:40:-0.00,-5.90,-68.33	0/0:15:15,0:40:-0.00,-5.30,-60.46	0/0:17:17,0:40:-0.00,-5.90,-68.33	0/0:4:4,0:26:-0.00,-1.99,-17.21	./.	./.	./.	./.	0/0:20:20,0:40:-0.00,-6.80,-80.13	0/0:15:15,0:40:-0.00,-5.30,-60.46	0/0:25:25,0:40:-0.00,-8.31,-99.79
1120	182001	63547:12	T	C	0	PASS	NS=26;AF=0.115	GT:DP:AD:GQ:GL	0/0:20:20,0:40:-0.00,-6.99,-79.13	0/0:15:15,0:40:-0.00,-5.48,-59.56	0/0:12:12,0:40:-0.00,-4.58,-47.82	0/0:4:4,0:28:-0.00,-2.17,-16.52	0/0:18:18,0:40:-0.00,-6.38,-71.31	0/0:9:9,0:40:-0.00,-3.68,-36.08	0/0:19:19,0:40:-0.00,-6.69,-75.22	0/1:14:10,4:40:-10.47,-0.00,-34.82	0/1:15:7,8:40:-25.83,0.00,-22.77	1/1:17:0,17:40:-65.68,-5.22,-0.00	1/1:9:0,9:35:-34.37,-2.82,-0.00	0/0:31:31,0:40:-0.00,-10.30,-122.19	0/0:11:11,0:40:-0.00,-4.28,-43.91	0/0:22:22,0:40:-0.00,-7.59,-86.96	0/0:8:8,0:40:-0.00,-3.37,-32.17	0/0:6:6,0:34:-0.00,-2.77,-24.34	0/0:8:8,0:40:-0.00,-3.37,-32.17	0/0:5:5,0:31:-0.00,-2.47,-20.43	./.	0/0:20:20,0:40:-0.00,-6.99,-79.13	0/0:6:6,0:34:-0.00,-2.77,-24.34	0/0:36:36,0:40:-0.00,-11.80,-141.75	0/0:8:8,0:40:-0.00,-3.37,-32.17	0/0:34:34,0:40:-0.00,-11.20,-133.93	0/0:26:26,0:40:-0.00,-8.79,-102.62	0/0:11:11,0:40:-0.00,-4.28,-43.91	./.	0/0:26:26,0:40:-0.00,-8.79,-102.62
1120	183001	63547:92	A	G	0	PASS	NS=26;AF=0.173	GT:DP:AD:GQ:GL	0/1:20:13,7:40:-13.35,-0.00,-31.29	0/0:15:15,0:40:-0.00,-5.25,-43.78	0/0:12:12,0:40:-0.00,-4.34,-35.17	0/0:4:4,0:25:-0.00,-1.95,-12.21	0/1:18:7,11:40:-25.43,-0.00,-14.67	1/1:9:0,9:33:-25.12,-2.72,-0.00	0/1:19:9,10:40:-22.26,0.00,-20.11	0/0:14:14,0:40:-0.00,-4.94,-40.91	0/0:15:15,0:40:-0.00,-5.25,-43.78	0/0:17:17,0:40:-0.00,-5.85,-49.52	0/0:9:9,0:40:-0.00,-3.44,-26.56	0/0:31:31,0:40:-0.00,-10.05,-89.71	0/0:11:11,0:40:-0.00,-4.04,-32.30	0/0:22:22,0:40:-0.00,-7.35,-63.88	0/0:8:8,0:38:-0.00,-3.14,-23.69	0/0:6:6,0:32:-0.00,-2.54,-17.95	0/0:8:8,0:38:-0.00,-3.14,-23.69	1/1:5:0,4:17:-10.79,-1.25,-0.03	./.	1/1:20:0,20:40:-56.70,-6.03,-0.00	0/0:6:6,0:32:-0.00,-2.54,-17.95	0/0:36:36,0:40:-0.00,-11.55,-104.07	0/0:8:8,0:38:-0.00,-3.14,-23.69	0/0:34:34,0:40:-0.00,-10.95,-98.33	0/0:26:26,0:40:-0.00,-8.55,-75.36	0/0:11:11,0:40:-0.00,-4.04,-32.30	./.	0/0:26:26,0:40:-0.00,-8.55,-75.36
1121	184001	63550:8	C	G	0	PASS	NS=29;AF=0.103	GT:DP:AD:GQ:GL	0/0:30:30,0:40:-0.00,-9.95,-97.80	0/0:68:68,0:40:0.00,-21.38,-220.42	0/0:20:20,0:40:-0.00,-6.94,-65.53	0/0:11:11,0:40:-0.00,-4.23,-36.49	0/0:15:15,0:40:-0.00,-5.43,-49.40	0/0:30:30,0:40:-0.00,-9.95,-97.80	0/0:34:34,0:40:-0.00,-11.15,-110.71	0/0:68:68,0:40:0.00,-21.38,-220.42	0/0:49:49,0:40:-0.00,-15.66,-159.11	0/0:43:42,0:40:-0.00,-13.56,-136.52	0/0:28:28,0:40:-0.00,-9.34,-91.35	0/0:50:50,0:40:-0.00,-15.96,-162.34	0/1:32:9,23:40:-63.67,0.00,-19.49	0/1:47:16,31:40:-84.98,0.00,-37.56	1/1:6:0,6:23:-18.38,-1.74,-0.01	1/1:4:0,4:16:-11.95,-1.16,-0.03	./.	0/0:33:33,0:40:-0.00,-10.85,-107.48	0/0:11:11,0:40:-0.00,-4.23,-36.49	0/0:18:18,0:40:-0.00,-6.34,-59.08	0/0:16:16,0:40:-0.00,-5.74,-52.62	0/0:42:42,0:40:-0.00,-13.56,-136.52	0/0:19:19,0:40:-0.00,-6.64,-62.30	0/0:59:59,0:40:-0.00,-18.67,-191.38	0/0:34:34,0:40:-0.00,-11.15,-110.71	0/0:32:32,0:40:-0.00,-10.55,-104.25	0/0:18:18,0:40:-0.00,-6.34,-59.08	0/0:52:52,0:40:-0.00,-16.56,-168.79
1122	185001	63554:54	C	T	0	PASS	NS=23;AF=0.152	GT:DP:AD:GQ:GL	0/0:33:33,0:40:-0.00,-10.65,-131.32	0/0:43:43,0:40:-0.00,-13.66,-170.86	0/0:10:10,0:40:-0.00,-3.73,-40.37	0/0:9:9,0:40:-0.00,-3.43,-36.41	0/0:25:25,0:40:-0.00,-8.24,-99.68	0/0:24:24,0:40:-0.00,-7.94,-95.73	0/0:19:19,0:40:-0.00,-6.44,-75.96	0/1:17:9,8:40:-25.80,0.00,-30.58	0/1:17:8,9:40:-29.75,0.00,-26.63	0/1:24:11,13:40:-43.46,0.00,-36.38	1/1:11:0,11:39:-42.67,-3.20,-0.00	1/1:35:0,35:40:-137.57,-10.42,-0.00	./.	./.	./.	./.	./.	0/0:27:27,0:40:-0.00,-8.84,-107.59	0/0:8:8,0:38:-0.00,-3.13,-32.46	0/0:17:17,0:40:-0.00,-5.83,-68.05	0/0:8:8,0:38:-0.00,-3.13,-32.46	0/0:33:33,0:40:-0.00,-10.65,-131.32	0/0:9:9,0:40:-0.00,-3.43,-36.41	0/0:25:25,0:40:-0.00,-8.24,-99.68	0/0:24:24,0:40:-0.00,-7.94,-95.73	0/0:12:12,0:40:-0.00,-4.33,-48.28	0/0:6:6,0:31:-0.00,-2.52,-24.55	0/0:14:14,0:40:-0.00,-4.93,-56.19
1122	186001	63554:72	G	A	0	PASS	NS=23;AF=0.043	GT:DP:AD:GQ:GL	0/0:33:33,0:40:-0.00,-10.83,-131.98	0/0:43:43,0:40:-0.00,-13.84,-171.52	0/0:10:10,0:40:-0.00,-3.91,-41.03	0/1:9:4,5:40:-16.16,-0.00,-13.70	0/0:25:25,0:40:-0.00,-8.42,-100.35	0/1:24:9,15:40:-51.19,0.00,-28.96	0/0:19:19,0:40:-0.00,-6.62,-76.62	0/0:17:17,0:40:-0.00,-6.01,-68.71	0/0:17:17,0:40:-0.00,-6.01,-68.71	0/0:24:24,0:40:-0.00,-8.12,-96.39	0/0:11:11,0:40:-0.00,-4.21,-44.99	0/0:35:35,0:40:-0.00,-11.43,-139.89	./.	./.	./.	./.	./.	0/0:27:27,0:40:-0.00,-9.02,-108.26	0/0:8:8,0:40:-0.00,-3.31,-33.13	0/0:17:17,0:40:-0.00,-6.01,-68.71	0/0:8:8,0:40:-0.00,-3.31,-33.13	0/0:33:33,0:40:-0.00,-10.83,-131.98	0/0:9:9,0:40:-0.00,-3.61,-37.08	0/0:25:25,0:40:-0.00,-8.42,-100.35	0/0:24:24,0:40:-0.00,-8.12,-96.39	0/0:12:12,0:40:-0.00,-4.51,-48.94	0/0:6:6,0:33:-0.00,-2.70,-25.22	0/0:14:14,0:40:-0.00,-5.11,-56.85
1122	187001	63554:93	T	C	0	PASS	NS=23;AF=0.152	GT:DP:AD:GQ:GL	0/0:33:33,0:40:-0.00,-10.42,-131.60	0/1:43:26,17:40:-53.79,0.00,-90.48	0/1:10:5,5:40:-16.27,0.00,-17.38	0/0:9:9,0:39:-0.00,-3.20,-36.70	0/1:25:12,13:40:-43.39,0.00,-40.54	0/1:24:15,9:40:-27.87,0.00,-52.71	0/1:19:13,6:40:-17.52,0.00,-46.30	0/0:17:17,0:40:-0.00,-5.61,-68.33	0/0:17:17,0:40:-0.00,-5.61,-68.33	0/0:24:24,0:40:-0.00,-7.71,-96.01	0/0:11:11,0:40:-0.00,-3.80,-44.61	0/0:35:35,0:40:-0.00,-11.03,-139.51	./.	./.	./.	./.	./.	1/1:27:0,27:40:-105.65,-7.51,-0.00	0/0:8:8,0:35:-0.00,-2.90,-32.74	0/0:17:17,0:40:-0.00,-5.61,-68.33	0/0:8:8,0:35:-0.00,-2.90,-32.74	0/0:33:33,0:40:-0.00,-10.42,-131.60	0/0:9:9,0:39:-0.00,-3.20,-36.70	0/0:25:25,0:40:-0.00,-8.02,-99.96	0/0:24:24,0:40:-0.00,-7.71,-96.01	0/0:12:12,0:40:-0.00,-4.10,-48.56	0/0:6:6,0:29:-0.00,-2.30,-24.84	0/0:14:14,0:40:-0.00,-4.71,-56.47
1122	188001	63554:97	A	T	0	PASS	NS=23;AF=0.087	GT:DP:AD:GQ:GL	0/1:33:18,15:40:-48.73,0.00,-62.05	0/0:43:43,0:40:-0.00,-13.59,-171.49	0/1:10:5,5:40:-16.11,0.00,-17.57	0/1:9:5,4:40:-12.46,-0.00,-17.87	0/0:25:25,0:40:-0.00,-8.17,-100.31	0/0:24:24,0:40:-0.00,-7.87,-96.36	0/1:19:6,13:40:-45.04,0.00,-18.81	0/0:17:17,0:40:-0.00,-5.76,-68.68	0/0:17:17,0:40:-0.00,-5.76,-68.68	0/0:24:24,0:40:-0.00,-7.87,-96.36	0/0:11:11,0:40:-0.00,-3.96,-44.95	0/0:35:35,0:40:-0.00,-11.18,-139.85	./.	./.	./.	./.	./.	0/0:27:27,0:40:-0.00,-8.77,-108.22	0/0:8:8,0:37:-0.00,-3.06,-33.09	0/0:17:17,0:40:-0.00,-5.76,-68.68	0/0:8:8,0:37:-0.00,-3.06,-33.09	0/0:33:33,0:40:-0.00,-10.58,-131.94	0/0:9:9,0:40:-0.00,-3.36,-37.04	0/0:25:25,0:40:-0.00,-8.17,-100.31	0/0:24:24,0:40:-0.00,-7.87,-96.36	0/0:12:12,0:40:-0.00,-4.26,-48.91	0/0:6:6,0:31:-0.00,-2.46,-25.18	0/0:14:14,0:40:-0.00,-4.86,-56.81
1123	189001	63557:10	C	T	0	PASS	NS=27;AF=0.111	GT:DP:AD:GQ:GL	0/0:41:41,0:40:-0.00,-13.02,-117.28	0/0:43:43,0:40:-0.00,-13.62,-122.95	0/0:11:11,0:40:-0.00,-4.01,-32.31	0/0:13:13,0:40:-0.00,-4.61,-37.97	0/0:13:13,0:40:-0.00,-4.61,-37.97	0/0:29:27,0:40:-0.00,-8.81,-77.63	0/0:41:41,0:40:-0.00,-13.02,-117.28	0/1:42:22,20:40:-43.33,0.00,-50.15	0/1:20:4,16:40:-38.61,-0.00,-5.77	0/1:32:10,22:40:-52.00,0.00,-19.16	0/1:10:8,2:25:-1.96,-0.00,-20.11	1/1:34:0,34:40:-95.15,-9.77,-0.00	0/0:32:32,0:40:-0.00,-10.32,-91.79	0/0:30:30,0:40:-0.00,-9.72,-86.13	0/0:15:15,0:40:-0.00,-5.21,-43.64	0/0:18:18,0:40:-0.00,-6.11,-52.14	0/0:23:23,0:40:-0.00,-7.61,-66.30	0/0:18:18,0:40:-0.00,-6.11,-52.14	0/0:9:9,0:40:-0.00,-3.41,-26.64	0/0:44:44,0:40:-0.00,-13.92,-125.78	./.	0/0:41:41,0:40:-0.00,-13.02,-117.28	0/0:24:24,0:40:-0.00,-7.91,-69.13	0/0:44:44,0:40:-0.00,-13.92,-125.78	0/0:28:28,0:40:-0.00,-9.12,-80.46	0/0:23:23,0:40:-0.00,-7.61,-66.30	0/0:9:9,0:40:-0.00,-3.41,-26.64	0/0:30:30,0:40:-0.00,-9.72,-86.13
1124	190001	63572:22	C	T	0	PASS	NS=28;AF=0.089	GT:DP:AD:GQ:GL	0/0:22:22,0:40:-0.00,-7.45,-91.57	0/0:31:31,0:40:-0.00,-10.16,-128.56	0/0:18:18,0:40:-0.00,-6.25,-75.14	0/0:17:17,0:40:-0.00,-5.95,-71.03	0/0:23:23,0:40:-0.00,-7.75,-95.68	0/0:18:18,0:40:-0.00,-6.25,-75.14	0/0:15:15,0:40:-0.00,-5.35,-62.81	0/1:25:14,11:40:-36.84,0.00,-50.34	0/0:25:25,0:40:-0.00,-8.36,-103.90	0/1:15:2,13:40:-48.07,-0.00,-4.04	0/1:15:3,12:40:-43.96,-0.00,-8.15	1/1:26:0,26:40:-105.67,-7.49,-0.00	0/0:32:32,0:40:-0.00,-10.46,-132.67	0/0:47:47,0:40:-0.00,-14.98,-194.30	0/0:6:6,0:33:-0.00,-2.64,-25.83	0/0:21:21,0:40:-0.00,-7.15,-87.46	0/0:19:19,0:40:-0.00,-6.55,-79.25	0/0:11:11,0:40:-0.00,-4.14,-46.37	0/0:6:6,0:33:-0.00,-2.64,-25.83	0/0:13:13,0:40:-0.00,-4.74,-54.59	0/0:12:12,0:40:-0.00,-4.44,-50.48	0/0:58:58,0:40:0.00,-18.29,-239.50	0/0:27:27,0:40:-0.00,-8.96,-112.12	0/0:47:47,0:40:-0.00,-14.98,-194.30	0/0:42:42,0:40:-0.00,-13.47,-173.76	0/0:14:14,0:40:-0.00,-5.05,-58.70	0/0:9:9,0:40:-0.00,-3.54,-38.15	0/0:29:29,0:40:-0.00,-9.56,-120.34
1125	191001	63577:81	A	G	0	PASS	NS=27;AF=0.222	GT:DP:AD:GQ:GL	0/0:18:18,0:40:-0.00,-6.30,-72.97	0/0:42:42,0:40:-0.00,-13.52,-169.52	0/0:15:15,0:40:-0.00,-5.39,-60.91	0/0:10:10,0:40:-0.00,-3.89,-40.79	0/1:9:6,3:40:-8.48,-0.00,-21.11	0/0:22:22,0:40:-0.00,-7.50,-89.06	0/0:13:13,0:40:-0.00,-4.79,-52.86	0/0:33:33,0:40:-0.00,-10.81,-133.32	0/0:13:13,0:40:-0.00,-4.79,-52.86	0/0:21:21,0:40:-0.00,-7.20,-85.04	0/0:9:9,0:40:-0.00,-3.59,-36.77	0/0:40:40,0:40:-0.00,-12.92,-161.48	1/1:22:0,22:40:-87.94,-6.94,-0.00	1/1:18:0,18:40:-71.85,-5.73,-0.00	1/1:6:0,6:27:-23.58,-2.12,-0.00	1/1:9:0,9:37:-35.64,-3.02,-0.00	1/1:15:0,15:40:-59.78,-4.83,-0.00	0/0:13:13,0:40:-0.00,-4.79,-52.86	0/0:5:5,0:30:-0.00,-2.38,-20.68	0/1:16:6,10:40:-34.53,0.00,-19.01	./.	0/0:50:50,0:40:-0.00,-15.93,-201.70	0/0:18:18,0:40:-0.00,-6.30,-72.97	0/0:29:29,0:40:-0.00,-9.61,-117.22	0/0:30:30,0:40:-0.00,-9.91,-121.25	0/0:12:12,0:40:-0.00,-4.49,-48.84	0/0:13:13,0:40:-0.00,-4.79,-52.86	0/0:26:26,0:40:-0.00,-8.70,-105.16
1126	192001	63589:28	G	A	0	PASS	NS=27;AF=0.093	GT:DP:AD:GQ:GL	0/0:14:14,0:40:-0.00,-5.00,-57.93	0/0:22:22,0:40:-0.00,-7.41,-90.37	./.	0/0:9:9,0:40:-0.00,-3.50,-37.66	0/0:29:29,0:40:-0.00,-9.52,-118.75	0/0:19:19,0:40:-0.00,-6.51,-78.20	0/0:25:25,0:40:-0.00,-8.31,-102.53	1/1:20:0,20:40:-79.93,-5.64,-0.00	0/1:33:16,17:40:-58.21,0.00,-55.32	0/1:33:20,13:40:-41.99,0.00,-71.53	0/1:9:1,8:23:-28.95,-0.01,-1.73	0/0:40:40,0:40:-0.00,-12.83,-163.35	0/0:21:21,0:40:-0.00,-7.11,-86.31	0/0:20:20,0:40:-0.00,-6.81,-82.26	0/0:13:13,0:40:-0.00,-4.70,-53.87	0/0:6:6,0:32:-0.00,-2.60,-25.49	0/0:20:20,0:40:-0.00,-6.81,-82.26	0/0:11:11,0:40:-0.00,-4.10,-45.77	0/0:9:9,0:40:-0.00,-3.50,-37.66	0/0:8:8,0:39:-0.00,-3.20,-33.60	0/0:17:17,0:40:-0.00,-5.91,-70.09	0/0:58:58,0:40:-0.00,-18.25,-236.33	0/0:19:19,0:40:-0.00,-6.51,-78.20	0/0:42:42,0:40:-0.00,-13.43,-171.46	0/0:22:22,0:40:-0.00,-7.41,-90.37	0/0:12:12,0:40:-0.00,-4.40,-49.82	0/0:10:10,0:40:-0.00,-3.80,-41.71	0/0:26:26,0:40:-0.00,-8.62,-106.58
1127	193001	63593:20	C	G	0	PASS	NS=27;AF=0.037	GT:DP:AD:GQ:GL	0/0:23:23,0:40:-0.00,-7.86,-92.62	0/0:41:41,0:40:-0.00,-13.28,-163.93	0/0:17:17,0:40:-0.00,-6.06,-68.85	0/1:7:5,2:40:-4.88,-0.00,-18.26	0/1:31:15,16:40:-53.12,0.00,-50.65	0/0:21:21,0:40:-0.00,-7.26,-84.70	0/0:18:18,0:40:-0.00,-6.36,-72.81	0/0:8:8,0:40:-0.00,-3.35,-33.19	0/0:15:15,0:40:-0.00,-5.46,-60.92	0/0:14:14,0:40:-0.00,-5.16,-56.96	0/0:7:7,0:37:-0.00,-3.05,-29.23	./.	0/0:16:16,0:40:-0.00,-5.76,-64.89	0/0:16:16,0:40:-0.00,-5.76,-64.89	0/0:9:9,0:40:-0.00,-3.65,-37.15	0/0:4:4,0:27:-0.00,-2.15,-17.35	0/0:4:4,0:27:-0.00,-2.15,-17.35	0/0:12:12,0:40:-0.00,-4.55,-49.04	0/0:10:10,0:40:-0.00,-3.95,-41.12	0/0:10:10,0:40:-0.00,-3.95,-41.12	0/0:6:6,0:34:-0.00,-2.75,-25.27	0/0:43:43,0:40:-0.00,-13.88,-171.86	0/0:20:20,0:40:-0.00,-6.96,-80.73	0/0:31:31,0:40:-0.00,-10.27,-124.31	0/0:18:18,0:40:-0.00,-6.36,-72.81	0/0:25:25,0:40:-0.00,-8.47,-100.54	0/0:12:12,0:40:-0.00,-4.55,-49.04	0/0:20:20,0:40:-0.00,-6.96,-80.73
1127	194001	63593:39	A	G	0	PASS	NS=27;AF=0.444	GT:DP:AD:GQ:GL	0/1:23:15,8:40:-24.53,0.00,-52.35	1/1:41:0,41:40:-162.35,-12.49,-0.00	0/1:17:6,11:40:-38.22,0.00,-18.50	0/1:7:5,2:40:-5.58,-0.00,-17.55	1/1:31:0,31:40:-122.73,-9.49,-0.00	0/0:21:21,0:40:-0.00,-6.56,-83.28	0/1:18:8,10:40:-33.96,0.00,-26.12	0/0:8:8,0:33:-0.00,-2.65,-31.78	0/0:15:15,0:40:-0.00,-4.75,-59.51	0/0:14:14,0:40:-0.00,-4.45,-55.55	0/0:7:7,0:29:-0.00,-2.35,-27.82	./.	0/0:16:16,0:40:-0.00,-5.05,-63.47	0/0:16:16,0:40:-0.00,-5.05,-63.47	0/0:9:9,0:36:-0.00,-2.95,-35.74	0/0:4:4,0:20:-0.02,-1.46,-15.95	0/0:4:4,0:20:-0.02,-1.46,-15.95	0/1:12:8,4:40:-12.00,-0.00,-27.93	0/1:10:6,4:40:-12.60,-0.00,-20.61	0/0:10:10,0:39:-0.00,-3.25,-39.70	0/0:6:6,0:26:-0.00,-2.05,-23.86	1/1:43:0,43:40:-170.28,-13.10,-0.00	1/1:20:0,20:40:-79.15,-6.17,-0.00	1/1:31:0,31:40:-122.73,-9.49,-0.00	1/1:18:0,18:40:-71.23,-5.57,-0.00	1/1:25:0,25:40:-98.96,-7.68,-0.00	1/1:12:0,12:40:-47.46,-3.77,-0.00	1/1:20:0,20:40:-79.15,-6.17,-0.00
1127	195001	63593:61	G	A	0	PASS	NS=27;AF=0.093	GT:DP:AD:GQ:GL	0/0:23:23,0:40:-0.00,-7.50,-68.58	0/0:41:41,0:40:-0.00,-12.91,-121.13	0/0:17:17,0:40:-0.00,-5.70,-51.07	0/1:7:2,5:40:-11.90,-0.00,-4.59	0/0:31:30,1:40:-0.00,-6.99,-86.10	0/1:21:13,8:40:-16.45,0.00,-32.49	0/1:18:9,8:40:-17.65,0.00,-22.02	0/0:8:8,0:36:-0.00,-3.00,-24.80	0/0:15:15,0:40:-0.00,-5.10,-45.23	0/0:14:14,0:40:-0.00,-4.80,-42.31	0/0:7:7,0:33:-0.00,-2.70,-21.88	./.	0/0:16:16,0:40:-0.00,-5.40,-48.15	0/0:16:16,0:40:-0.00,-5.40,-48.15	0/0:9:9,0:40:-0.00,-3.30,-27.72	0/0:4:4,0:23:-0.01,-1.80,-13.13	0/0:4:4,0:23:-0.01,-1.80,-13.13	0/1:12:4,8:40:-19.15,-0.00,-8.92	0/1:10:4,6:40:-13.92,-0.00,-9.52	0/0:10:10,0:40:-0.00,-3.60,-30.64	0/0:6:6,0:30:-0.00,-2.40,-18.96	0/0:43:43,0:40:-0.00,-13.51,-126.96	0/0:20:20,0:40:-0.00,-6.60,-59.83	0/0:31:31,0:40:-0.00,-9.91,-91.93	0/0:18:18,0:40:-0.00,-6.00,-53.99	0/0:25:25,0:40:-0.00,-8.10,-74.42	0/0:12:12,0:40:-0.00,-4.20,-36.47	0/0:20:20,0:40:-0.00,-6.60,-59.83
1127	196001	63593:93	C	T	0	PASS	NS=27;AF=0.074	GT:DP:AD:GQ:GL	0/1:23:8,15:40:-51.56,0.00,-25.01	0/0:41:41,0:40:-0.00,-13.28,-163.62	0/0:17:17,0:40:-0.00,-6.06,-68.54	0/0:7:7,0:37:-0.00,-3.05,-28.92	0/0:31:31,0:40:-0.00,-10.27,-124.00	0/1:21:8,13:40:-44.24,0.00,-25.61	0/0:18:18,0:40:-0.00,-6.36,-72.50	0/0:8:8,0:40:-0.00,-3.35,-32.88	0/0:15:15,0:40:-0.00,-5.46,-60.61	0/0:14:14,0:40:-0.00,-5.16,-56.65	0/0:7:7,0:37:-0.00,-3.05,-28.92	./.	0/0:16:16,0:40:-0.00,-5.76,-64.57	0/0:16:16,0:40:-0.00,-5.76,-64.57	0/0:9:9,0:40:-0.00,-3.65,-36.84	0/0:4:4,0:27:-0.00,-2.15,-17.03	0/0:4:4,0:27:-0.00,-2.15,-17.03	0/0:12:12,0:40:-0.00,-4.56,-48.73	0/0:10:10,0:40:-0.00,-3.95,-40.80	1/1:10:0,10:34:-38.44,-2.77,-0.00	0/0:6:6,0:34:-0.00,-2.75,-24.96	0/0:43:43,0:40:-0.00,-13.89,-171.54	0/0:20:20,0:40:-0.00,-6.96,-80.42	0/0:31:31,0:40:-0.00,-10.27,-124.00	0/0:18:18,0:40:-0.00,-6.36,-72.50	0/0:25:25,0:40:-0.00,-8.47,-100.23	0/0:12:12,0:40:-0.00,-4.56,-48.73	0/0:20:20,0:40:-0.00,-6.96,-80.42
1128	197001	63597:82	G	C	0	PASS	NS=26;AF=0.269	GT:DP:AD:GQ:GL	0/0:101:91,10:38:-0.00,-3.12,-220.99	0/0:160:148,12:40:0.00,-15.39,-370.42	0/0:4:4,0:16:-0.03,-1.20,-11.81	0/0:14:14,0:40:-0.00,-4.17,-38.95	0/0:71:71,0:40:0.00,-21.28,-193.82	0/0:32:32,0:40:-0.00,-9.57,-87.86	0/1:85:65,20:40:-28.86,0.00,-152.03	./.	0/1:89:62,25:40:-41.84,0.00,-143.28	0/1:99:82,17:40:-16.50,0.00,-194.02	0/1:59:45,13:40:-17.94,0.00,-105.80	0/0:184:184,0:40:0.00,-55.20,-500.83	0/0:8:8,0:30:-0.00,-2.37,-22.65	0/0:24:24,0:40:-0.00,-7.17,-66.12	0/0:7:6,0:23:-0.01,-1.78,-17.22	./.	0/0:12:12,0:40:-0.00,-3.57,-33.52	./.	./.	1/1:20:0,20:40:-53.43,-5.06,-0.00	0/1:74:40,34:40:-70.20,0.00,-87.41	0/1:621:375,242:40:-472.32,0.00,-834.58	0/1:118:78,40:40:-73.29,0.00,-177.45	0/1:299:129,168:40:-367.32,0.00,-262.28	0/1:310:161,148:40:-309.38,0.00,-345.62	0/1:50:30,20:40:-39.36,0.00,-67.44	0/1:67:42,25:40:-47.84,0.00,-94.94	0/1:163:66,97:40:-214.65,0.00,-131.33
1129	198001	63606:70	G	T	0	PASS	NS=28;AF=0.036	GT:DP:AD:GQ:GL	0/0:29:29,0:40:-0.00,-9.75,-90.34	0/0:37:37,0:40:-0.00,-12.16,-114.85	0/0:9:9,0:40:-0.00,-3.74,-29.08	0/0:10:10,0:40:-0.00,-4.04,-32.14	0/0:10:10,0:40:-0.00,-4.04,-32.14	0/0:17:17,0:40:-0.00,-6.15,-53.58	0/0:27:27,0:40:-0.00,-9.15,-84.22	0/1:33:14,19:40:-47.25,0.00,-33.44	0/0:42:42,0:40:-0.00,-13.66,-130.17	0/0:34:33,0:40:-0.00,-10.96,-102.60	0/0:18:18,0:40:-0.00,-6.45,-56.65	0/0:26:26,0:40:-0.00,-8.85,-81.15	0/0:15:15,0:40:-0.00,-5.54,-47.46	0/0:24:23,1:40:-0.00,-5.19,-68.90	0/0:15:15,0:40:-0.00,-5.54,-47.46	0/0:14:14,0:40:-0.00,-5.24,-44.39	0/0:16:16,0:40:-0.00,-5.85,-50.52	0/1:15:8,7:40:-15.90,0.00,-20.47	0/0:11:11,0:40:-0.00,-4.34,-35.20	0/0:7:7,0:38:-0.00,-3.14,-22.95	0/0:34:34,0:40:-0.00,-11.26,-105.66	0/0:54:54,0:40:0.00,-17.27,-166.93	0/0:23:22,1:40:-0.00,-4.89,-65.84	0/0:52:51,1:40:-0.00,-13.61,-154.68	0/0:22:22,0:40:-0.00,-7.65,-68.90	0/0:9:9,0:40:-0.00,-3.74,-29.08	0/0:11:11,0:40:-0.00,-4.34,-35.20	0/0:24:24,0:40:-0.00,-8.25,-75.03
1130	199001	63610:22	A	C	0	PASS	NS=23;AF=0.152	GT:DP:AD:GQ:GL	0/0:33:33,0:40:-0.00,-10.78,-133.68	0/0:34:34,0:40:-0.00,-11.08,-137.70	0/0:11:11,0:40:-0.00,-4.16,-45.05	./.	0/0:24:24,0:40:-0.00,-8.07,-97.42	0/0:40:40,0:40:-0.00,-12.88,-161.88	0/0:13:13,0:40:-0.00,-4.76,-53.11	0/0:15:15,0:40:-0.00,-5.36,-61.16	0/0:26:26,0:40:-0.00,-8.67,-105.48	0/0:9:9,0:40:-0.00,-3.55,-36.99	./.	0/0:43:43,0:40:-0.00,-13.79,-173.96	0/0:14:14,0:40:-0.00,-5.06,-57.13	0/0:17:17,0:40:-0.00,-5.96,-69.22	0/0:6:6,0:33:-0.00,-2.65,-24.91	0/0:4:4,0:26:-0.00,-2.05,-16.85	0/0:14:14,0:40:-0.00,-5.06,-57.13	0/0:14:14,0:40:-0.00,-5.06,-57.13	0/0:18:18,0:40:-0.00,-6.26,-73.25	0/0:26:25,1:40:-0.00,-4.64,-97.42	0/0:16:16,0:40:-0.00,-5.66,-65.19	0/1:41:19,22:40:-75.44,0.00,-64.09	1/1:16:0,16:40:-63.72,-4.93,-0.00	1/1:32:0,32:40:-128.18,-9.74,-0.00	1/1:14:0,14:40:-55.67,-4.32,-0.00	./.	./.	./.
1130	200001	63610:68	T	C	0	PASS	NS=24;AF=0.062	GT:DP:AD:GQ:GL	0/0:33:33,0:40:-0.00,-10.69,-134.42	0/0:34:34,0:40:-0.00,-10.99,-138.44	0/0:11:11,0:40:-0.00,-4.07,-45.79	./.	0/0:24:24,0:40:-0.00,-7.98,-98.16	0/0:40:40,0:40:-0.00,-12.80,-162.62	0/0:13:13,0:40:-0.00,-4.67,-53.85	0/1:15:11,4:40:-10.84,-0.00,-40.52	0/0:26:26,0:40:-0.00,-8.58,-106.22	0/1:9:4,5:40:-16.68,-0.00,-14.12	0/0:26:26,0:40:-0.00,-8.58,-106.22	0/1:43:18,25:40:-87.01,0.00,-60.29	0/0:14:14,0:40:-0.00,-4.97,-57.87	0/0:17:17,0:40:-0.00,-5.87,-69.96	0/0:6:6,0:32:-0.00,-2.57,-25.65	0/0:4:4,0:25:-0.00,-1.97,-17.59	0/0:14:14,0:40:-0.00,-4.97,-57.87	0/0:14:14,0:40:-0.00,-4.97,-57.87	0/0:18:18,0:40:-0.00,-6.18,-73.99	0/0:26:26,0:40:-0.00,-8.58,-106.22	0/0:16:16,0:40:-0.00,-5.57,-65.93	0/0:41:41,0:40:-0.00,-13.10,-166.64	0/0:16:16,0:40:-0.00,-5.57,-65.93	0/0:32:32,0:40:-0.00,-10.39,-130.39	0/0:14:14,0:40:-0.00,-4.97,-57.87	./.	./.	./.
1131	201001	63624:98	C	G	0	PASS	NS=23;AF=0.348	GT:DP:AD:GQ:GL	0/1:17:8,9:40:-28.75,0.00,-25.19	0/0:28:28,0:40:-0.00,-9.21,-108.09	0/0:16:16,0:40:-0.00,-5.60,-61.89	0/0:5:5,0:29:-0.00,-2.29,-19.54	0/1:13:4,9:40:-29.96,-0.00,-11.00	0/0:12:12,0:40:-0.00,-4.39,-46.49	1/1:18:0,18:40:-69.01,-5.91,-0.00	1/1:10:0,10:40:-38.21,-3.50,-0.00	1/1:14:0,14:40:-53.61,-4.70,-0.00	1/1:21:0,21:40:-80.56,-6.81,-0.00	1/1:16:0,16:40:-61.31,-5.31,-0.00	1/1:15:0,15:40:-57.46,-5.00,-0.00	./.	./.	./.	./.	./.	0/0:25:25,0:40:-0.00,-8.30,-96.54	0/0:7:7,0:35:-0.00,-2.89,-27.24	0/0:8:8,0:38:-0.00,-3.19,-31.09	1/1:9:0,9:39:-34.36,-3.20,-0.00	0/0:22:22,0:40:-0.00,-7.40,-84.99	0/0:10:10,0:40:-0.00,-3.79,-38.79	0/0:46:46,0:40:-0.00,-14.62,-177.39	0/0:19:19,0:40:-0.00,-6.50,-73.44	0/0:5:5,0:29:-0.00,-2.29,-19.54	0/0:4:4,0:26:-0.00,-1.99,-15.69	0/0:14:14,0:40:-0.00,-4.99,-54.19
1132	202001	63629:56	A	T	0	PASS	NS=24;AF=0.146	GT:DP:AD:GQ:GL	0/1:17:8,9:40:-29.87,-0.00,-26.73	0/0:28:28,0:40:-0.00,-9.17,-111.97	0/1:16:11,5:40:-14.29,-0.00,-38.94	0/0:9:9,0:40:-0.00,-3.45,-36.56	0/1:25:7,18:40:-63.18,0.00,-20.35	1/1:36:0,36:40:-142.07,-10.75,-0.00	0/0:17:17,0:40:-0.00,-5.86,-68.31	0/0:7:7,0:35:-0.00,-2.85,-28.62	0/0:25:25,0:40:-0.00,-8.27,-100.07	0/0:7:7,0:35:-0.00,-2.85,-28.62	0/0:8:8,0:38:-0.00,-3.15,-32.59	0/0:29:29,0:40:-0.00,-9.47,-115.94	0/0:13:13,0:40:-0.00,-4.65,-52.43	0/0:16:16,0:40:-0.00,-5.56,-64.34	./.	./.	./.	0/0:11:11,0:40:-0.00,-4.05,-44.49	1/1:9:0,9:32:-34.89,-2.62,-0.00	0/0:14:14,0:40:-0.00,-4.96,-56.40	./.	0/0:38:38,0:40:-0.00,-12.18,-151.67	0/0:24:24,0:40:-0.00,-7.97,-96.10	0/0:35:35,0:40:-0.00,-11.28,-139.76	0/0:26:26,0:40:-0.00,-8.57,-104.03	0/0:17:17,0:40:-0.00,-5.86,-68.31	0/0:10:10,0:40:-0.00,-3.75,-40.52	0/0:22:22,0:40:-0.00,-7.36,-88.16
1132	203001	63629:69	A	T	0	PASS	NS=24;AF=0.167	GT:DP:AD:GQ:GL	0/0:17:17,0:40:-0.00,-5.69,-68.28	0/0:28:28,0:40:-0.00,-9.00,-111.94	0/0:16:16,0:40:-0.00,-5.39,-64.31	0/0:9:9,0:39:-0.00,-3.28,-36.53	0/0:25:25,0:40:-0.00,-8.10,-100.03	0/0:36:36,0:40:-0.00,-11.41,-143.70	0/0:17:17,0:40:-0.00,-5.69,-68.28	0/0:7:7,0:33:-0.00,-2.68,-28.59	0/0:25:25,0:40:-0.00,-8.10,-100.03	0/0:7:7,0:33:-0.00,-2.68,-28.59	0/0:8:8,0:36:-0.00,-2.98,-32.56	0/0:29:29,0:40:-0.00,-9.30,-115.91	0/0:13:13,0:40:-0.00,-4.49,-52.40	0/0:16:16,0:40:-0.00,-5.39,-64.31	./.	./.	./.	0/0:11:11,0:40:-0.00,-3.89,-44.46	0/0:9:9,0:39:-0.00,-3.28,-36.53	0/0:14:14,0:40:-0.00,-4.79,-56.37	./.	1/1:38:0,38:40:-150.04,-11.21,-0.00	0/1:24:12,12:40:-39.83,0.00,-40.63	0/0:35:35,0:40:-0.00,-11.11,-139.73	0/1:26:15,11:40:-35.26,0.00,-51.94	0/1:17:3,14:40:-49.88,-0.00,-7.02	0/1:10:3,7:40:-24.20,-0.00,-9.12	1/1:22:0,22:40:-86.53,-6.40,-0.00
1132	204001	63629:86	G	T	0	PASS	NS=24;AF=0.042	GT:DP:AD:GQ:GL	0/0:17:17,0:40:-0.00,-6.05,-68.98	0/1:28:10,18:40:-62.09,0.00,-31.83	0/0:16:16,0:40:-0.00,-5.75,-65.01	0/0:9:9,0:40:-0.00,-3.64,-37.22	0/1:25:18,7:40:-19.33,0.00,-64.49	0/0:36:36,0:40:-0.00,-11.77,-144.39	0/0:17:17,0:40:-0.00,-6.05,-68.98	0/0:7:7,0:37:-0.00,-3.04,-29.28	0/0:25:25,0:40:-0.00,-8.45,-100.73	0/0:7:7,0:37:-0.00,-3.04,-29.28	0/0:8:8,0:40:-0.00,-3.34,-33.25	0/0:29:29,0:40:-0.00,-9.66,-116.61	0/0:13:13,0:40:-0.00,-4.84,-53.10	0/0:16:16,0:40:-0.00,-5.75,-65.01	./.	./.	./.	0/0:11:11,0:40:-0.00,-4.24,-45.16	0/0:9:9,0:40:-0.00,-3.64,-37.22	0/0:14:14,0:40:-0.00,-5.14,-57.07	./.	0/0:38:37,1:40:-0.00,-8.40,-144.39	0/0:24:24,0:40:-0.00,-8.15,-96.76	0/0:35:35,0:40:-0.00,-11.46,-140.42	0/0:26:26,0:40:-0.00,-8.76,-104.70	0/0:17:17,0:40:-0.00,-6.05,-68.98	0/0:10:10,0:40:-0.00,-3.94,-41.19	0/0:22:22,0:40:-0.00,-7.55,-88.82
1133	205001	63643:17	A	G	0	PASS	NS=26;AF=0.058	GT:DP:AD:GQ:GL	0/1:24:14,10:40:-31.65,0.00,-48.98	0/0:37:37,0:40:-0.00,-11.91,-148.17	0/1:7:1,6:32:-20.90,-0.00,-2.56	0/0:14:14,0:40:-0.00,-4.99,-56.98	0/0:15:15,0:40:-0.00,-5.29,-60.95	0/0:13:13,0:40:-0.00,-4.69,-53.02	0/0:19:19,0:40:-0.00,-6.50,-76.81	0/0:15:15,0:40:-0.00,-5.29,-60.95	0/0:27:27,0:40:-0.00,-8.90,-108.52	0/1:16:11,5:40:-14.23,-0.00,-39.50	0/0:8:8,0:38:-0.00,-3.19,-33.19	0/0:21:21,0:40:-0.00,-7.10,-84.74	0/0:17:17,0:40:-0.00,-5.89,-68.88	0/0:17:17,0:40:-0.00,-5.89,-68.88	0/0:10:10,0:40:-0.00,-3.79,-41.12	0/0:11:11,0:40:-0.00,-4.09,-45.09	0/0:13:13,0:40:-0.00,-4.69,-53.02	0/0:13:13,0:40:-0.00,-4.69,-53.02	./.	0/0:16:16,0:40:-0.00,-5.59,-64.91	./.	0/0:42:42,0:40:-0.00,-13.42,-167.99	0/0:21:21,0:40:-0.00,-7.10,-84.74	0/0:26:26,0:40:-0.00,-8.60,-104.56	0/0:14:14,0:40:-0.00,-4.99,-56.98	0/0:19:19,0:40:-0.00,-6.50,-76.81	0/0:6:6,0:32:-0.00,-2.58,-25.27	0/0:20:20,0:40:-0.00,-6.80,-80.77
1133	206001	63643:51	C	A	0	PASS	NS=26;AF=0.058	GT:DP:AD:GQ:GL	0/0:24:24,0:40:-0.00,-8.00,-71.60	0/0:37:37,0:40:-0.00,-11.90,-109.59	0/0:7:7,0:35:-0.00,-2.89,-21.93	0/0:14:14,0:40:-0.00,-4.99,-42.38	0/0:15:14,0:40:-0.00,-4.99,-42.38	0/0:13:13,0:40:-0.00,-4.69,-39.46	0/0:19:19,0:40:-0.00,-6.49,-56.99	0/1:15:6,9:40:-21.01,-0.00,-13.72	0/1:27:12,15:40:-34.93,0.00,-27.64	0/0:16:16,0:40:-0.00,-5.59,-48.23	0/1:8:4,4:40:-8.50,-0.00,-9.98	0/0:21:21,0:40:-0.00,-7.09,-62.84	0/0:17:17,0:40:-0.00,-5.89,-51.15	0/0:17:17,0:40:-0.00,-5.89,-51.15	0/0:10:10,0:40:-0.00,-3.79,-30.70	0/0:11:11,0:40:-0.00,-4.09,-33.62	0/0:13:13,0:40:-0.00,-4.69,-39.46	0/0:13:13,0:40:-0.00,-4.69,-39.46	./.	0/0:16:16,0:40:-0.00,-5.59,-48.23	./.	0/0:42:42,0:40:-0.00,-13.40,-124.20	0/0:21:21,0:40:-0.00,-7.09,-62.84	0/0:26:26,0:40:-0.00,-8.60,-77.45	0/0:14:14,0:40:-0.00,-4.99,-42.38	0/0:19:19,0:40:-0.00,-6.49,-56.99	0/0:6:6,0:32:-0.00,-2.59,-19.01	0/0:20:20,0:40:-0.00,-6.79,-59.92
1133	207001	63643:52	G	A	0	PASS	NS=26;AF=0.077	GT:DP:AD:GQ:GL	0/0:24:24,0:40:-0.00,-8.15,-71.31	0/0:37:37,0:40:-0.00,-12.06,-109.29	0/0:7:7,0:37:-0.00,-3.04,-21.64	0/0:14:14,0:40:-0.00,-5.14,-42.09	0/0:15:15,0:40:-0.00,-5.44,-45.01	0/0:13:13,0:40:-0.00,-4.84,-39.17	0/0:19:19,0:40:-0.00,-6.65,-56.70	0/0:15:15,0:40:-0.00,-5.44,-45.01	0/0:27:27,0:40:-0.00,-9.05,-80.07	0/0:16:16,0:40:-0.00,-5.74,-47.93	0/0:8:8,0:40:-0.00,-3.34,-24.56	0/0:21:21,0:40:-0.00,-7.25,-62.54	0/0:17:17,0:40:-0.00,-6.04,-50.85	0/0:17:17,0:40:-0.00,-6.04,-50.85	0/0:10:10,0:40:-0.00,-3.94,-30.40	0/0:11:11,0:40:-0.00,-4.24,-33.32	0/0:13:13,0:40:-0.00,-4.84,-39.17	0/0:13:12,0:40:-0.00,-4.54,-36.25	./.	0/0:16:16,0:40:-0.00,-5.74,-47.93	./.	0/0:42:42,0:40:-0.00,-13.56,-123.90	0/0:21:21,0:40:-0.00,-7.25,-62.54	0/0:26:26,0:40:-0.00,-8.75,-77.15	0/0:14:14,0:40:-0.00,-5.14,-42.09	0/1:19:9,10:40:-22.57,0.00,-20.83	0/1:6:4,2:38:-3.10,-0.00,-10.13	1/1:20:0,20:40:-57.25,-5.76,-0.00
1134	208001	63644:7	C	T	0	PASS	NS=27;AF=0.185	GT:DP:AD:GQ:GL	0/1:38:20,18:40:-61.29,0.00,-70.11	0/1:38:13,25:40:-89.91,0.00,-41.50	0/0:19:19,0:40:-0.00,-6.57,-78.31	./.	0/0:11:11,0:40:-0.00,-4.16,-45.61	1/1:20:0,20:40:-81.11,-6.23,-0.00	1/1:19:0,19:40:-77.03,-5.93,-0.00	0/0:23:23,0:40:-0.00,-7.77,-94.66	0/0:27:27,0:40:-0.00,-8.98,-111.01	0/0:13:13,0:40:-0.00,-4.76,-53.78	0/0:14:14,0:40:-0.00,-5.06,-57.87	0/0:47:47,0:40:-0.00,-15.00,-192.77	0/0:12:12,0:40:-0.00,-4.46,-49.69	0/0:12:12,0:40:-0.00,-4.46,-49.69	0/0:6:6,0:33:-0.00,-2.66,-25.17	0/0:8:8,0:39:-0.00,-3.26,-33.34	0/0:20:20,0:40:-0.00,-6.87,-82.40	1/1:21:0,21:40:-85.20,-6.53,-0.00	1/1:15:0,15:40:-60.67,-4.72,-0.00	0/0:10:10,0:40:-0.00,-3.86,-41.52	0/0:12:12,0:40:-0.00,-4.46,-49.69	0/0:48:48,0:40:-0.00,-15.30,-196.85	0/0:27:27,0:40:-0.00,-8.98,-111.01	0/0:62:62,0:40:-0.00,-19.51,-254.08	0/0:22:22,0:40:-0.00,-7.47,-90.57	0/0:14:14,0:40:-0.00,-5.06,-57.87	0/0:16:16,0:40:-0.00,-5.66,-66.05	0/0:38:38,0:40:-0.00,-12.29,-155.98
1134	209001	63644:58	G	T	0	PASS	NS=27;AF=0.130	GT:DP:AD:GQ:GL	0/0:38:38,0:40:-0.00,-12.17,-156.30	0/0:38:38,0:40:-0.00,-12.17,-156.30	0/0:19:19,0:40:-0.00,-6.45,-78.64	./.	0/0:11:11,0:40:-0.00,-4.05,-45.93	0/0:20:20,0:40:-0.00,-6.75,-82.72	0/0:19:19,0:40:-0.00,-6.45,-78.64	0/1:23:14,9:40:-29.13,0.00,-50.54	1/1:27:0,27:40:-109.40,-7.89,-0.00	0/1:13:6,7:40:-23.97,0.00,-20.85	0/1:14:10,4:40:-11.40,-0.00,-36.90	1/1:47:0,47:40:-191.16,-13.91,-0.00	0/0:12:12,0:40:-0.00,-4.35,-50.02	0/0:12:12,0:40:-0.00,-4.35,-50.02	0/0:6:6,0:32:-0.00,-2.54,-25.50	0/0:8:8,0:38:-0.00,-3.14,-33.67	0/0:20:20,0:40:-0.00,-6.75,-82.72	0/0:21:21,0:40:-0.00,-7.06,-86.81	0/0:15:15,0:40:-0.00,-5.25,-62.28	0/0:10:10,0:40:-0.00,-3.74,-41.85	0/0:12:12,0:40:-0.00,-4.35,-50.02	0/0:48:48,0:40:-0.00,-15.18,-197.18	0/0:27:27,0:40:-0.00,-8.86,-111.34	0/0:62:62,0:40:-0.00,-19.40,-254.41	0/0:22:22,0:40:-0.00,-7.36,-90.90	0/0:14:14,0:40:-0.00,-4.95,-58.20	0/0:16:16,0:40:-0.00,-5.55,-66.37	0/0:38:38,0:40:-0.00,-12.17,-156.30
1135	210001	63664:37	G	A	0	PASS	NS=30;AF=0.183	GT:DP:AD:GQ:GL	0/0:45:45,0:40:-0.00,-14.56,-184.32	0/0:30:29,1:40:-0.00,-5.97,-114.94	0/0:9:9,0:40:-0.00,-3.73,-37.39	0/0:11:11,0:40:-0.00,-4.33,-45.55	0/0:15:15,0:40:-0.00,-5.53,-61.88	0/0:12:12,0:40:-0.00,-4.63,-49.63	0/0:26:26,0:40:-0.00,-8.84,-106.77	0/0:11:11,0:40:-0.00,-4.33,-45.55	0/0:23:23,0:40:-0.00,-7.94,-94.53	0/0:24:24,0:40:-0.00,-8.24,-98.61	0/0:5:5,0:31:-0.00,-2.52,-21.07	0/0:38:38,0:40:-0.00,-12.45,-155.75	1/1:17:0,17:40:-68.72,-5.47,-0.00	1/1:24:0,24:40:-97.29,-7.58,-0.00	1/1:8:0,8:34:-31.99,-2.77,-0.00	1/1:10:0,10:40:-40.15,-3.37,-0.00	1/1:16:0,16:40:-64.64,-5.17,-0.00	0/0:15:15,0:40:-0.00,-5.53,-61.88	0/0:11:11,0:40:-0.00,-4.33,-45.55	0/0:21:21,0:40:-0.00,-7.34,-86.37	0/1:22:10,12:40:-41.34,0.00,-33.83	0/0:47:47,0:40:-0.00,-15.16,-192.48	0/0:25:25,0:40:-0.00,-8.54,-102.69	0/0:31:31,0:40:-0.00,-10.35,-127.18	0/0:30:30,0:40:-0.00,-10.05,-123.10	0/0:21:21,0:40:-0.00,-7.34,-86.37	0/0:8:8,0:40:-0.00,-3.43,-33.31	0/0:22:22,0:40:-0.00,-7.64,-90.45
1135	211001	63664:98	A	G	0	PASS	NS=30;AF=0.450	GT:DP:AD:GQ:GL	0/1:45:20,25:40:-61.51,0.00,-46.41	0/0:30:30,0:40:-0.00,-9.96,-91.26	0/0:9:9,0:40:-0.00,-3.64,-27.45	0/0:11:11,0:40:-0.00,-4.24,-33.53	0/0:15:15,0:40:-0.00,-5.45,-45.68	0/0:12:12,0:40:-0.00,-4.54,-36.56	0/0:26:26,0:40:-0.00,-8.75,-79.11	1/1:11:0,11:40:-33.33,-4.14,-0.00	1/1:23:0,22:40:-66.76,-7.45,-0.00	1/1:24:0,24:40:-72.83,-8.05,-0.00	1/1:5:0,5:29:-15.10,-2.34,-0.00	1/1:38:0,38:40:-115.38,-12.26,-0.00	1/1:17:0,17:40:-51.56,-5.95,-0.00	1/1:24:0,24:40:-72.83,-8.05,-0.00	1/1:8:0,8:39:-24.21,-3.24,-0.00	1/1:10:0,10:40:-30.29,-3.84,-0.00	1/1:16:0,16:40:-48.52,-5.65,-0.00	0/0:15:15,0:40:-0.00,-5.45,-45.68	0/0:11:11,0:40:-0.00,-4.24,-33.53	0/0:21:21,0:40:-0.00,-7.25,-63.91	1/1:22:0,22:40:-66.76,-7.45,-0.00	0/0:47:47,0:40:-0.00,-15.07,-142.92	0/0:25:25,0:40:-0.00,-8.45,-76.07	0/0:31:31,0:40:-0.00,-10.26,-94.30	0/0:30:30,0:40:-0.00,-9.96,-91.26	0/0:21:21,0:40:-0.00,-7.25,-63.91	0/0:8:8,0:40:-0.00,-3.34,-24.41	0/0:22:22,0:40:-0.00,-7.55,-66.95
1136	212001	63672:50	T	A	0	PASS	NS=23;AF=0.109	GT:DP:AD:GQ:GL	0/0:35:35,0:40:-0.00,-11.60,-95.84	0/0:37:37,0:40:-0.00,-12.20,-101.27	0/0:14:14,0:40:-0.00,-5.30,-38.86	0/0:9:9,0:40:-0.00,-3.80,-25.29	0/0:17:17,0:40:-0.00,-6.20,-47.00	0/0:28:28,0:40:-0.00,-9.50,-76.85	0/0:29:29,0:40:-0.00,-9.80,-79.56	./.	0/0:10:10,0:40:-0.00,-4.10,-28.01	0/0:17:17,0:40:-0.00,-6.20,-47.00	0/0:9:9,0:40:-0.00,-3.80,-25.29	0/0:25:25,0:40:-0.00,-8.60,-68.71	0/0:16:16,0:40:-0.00,-5.90,-44.29	0/0:26:26,0:40:-0.00,-8.90,-71.42	0/0:11:11,0:40:-0.00,-4.40,-30.72	0/0:10:10,0:40:-0.00,-4.10,-28.01	0/0:16:16,0:40:-0.00,-5.90,-44.29	1/1:12:0,12:40:-31.69,-3.83,-0.00	0/1:13:10,3:38:-3.14,-0.00,-23.01	1/1:23:0,22:40:-58.83,-6.83,-0.00	./.	0/0:61:61,0:40:0.00,-19.41,-166.40	0/0:30:30,0:40:-0.00,-10.10,-82.28	0/0:45:44,0:40:-0.00,-14.30,-120.27	0/0:25:25,0:40:-0.00,-8.60,-68.71	./.	./.	./.
1137	213001	63674:13	T	G	0	PASS	NS=28;AF=0.089	GT:DP:AD:GQ:GL	0/0:21:21,0:40:-0.00,-7.45,-62.35	0/0:29:29,0:40:-0.00,-9.85,-85.72	0/0:10:9,1:17:-0.03,-1.25,-24.40	0/0:11:11,0:40:-0.00,-4.44,-33.14	0/0:15:15,0:40:-0.00,-5.64,-44.82	0/0:18:18,0:40:-0.00,-6.54,-53.59	0/0:7:7,0:39:-0.00,-3.24,-21.46	1/1:12:0,12:40:-34.04,-3.73,-0.00	0/1:20:13,6:40:-10.68,-0.00,-32.14	0/0:20:20,0:40:-0.00,-7.15,-59.43	1/1:11:0,11:40:-31.12,-3.43,-0.00	0/0:32:32,0:40:-0.00,-10.75,-94.48	0/0:14:14,0:40:-0.00,-5.34,-41.90	0/0:18:18,0:40:-0.00,-6.54,-53.59	0/0:13:13,0:40:-0.00,-5.04,-38.98	0/0:7:7,0:39:-0.00,-3.24,-21.46	0/0:4:4,0:29:-0.00,-2.34,-12.70	0/0:10:10,0:40:-0.00,-4.14,-30.22	./.	0/0:12:12,0:40:-0.00,-4.74,-36.06	./.	0/0:48:48,0:40:-0.00,-15.56,-141.22	0/0:19:19,0:40:-0.00,-6.85,-56.51	0/0:19:19,0:40:-0.00,-6.85,-56.51	0/0:18:18,0:40:-0.00,-6.54,-53.59	0/0:14:14,0:40:-0.00,-5.34,-41.90	0/0:9:9,0:40:-0.00,-3.84,-27.30	0/0:27:27,0:40:-0.00,-9.25,-79.88
1137	214001	63674:30	T	C	0	PASS	NS=28;AF=0.089	GT:DP:AD:GQ:GL	0/0:21:21,0:40:-0.00,-7.42,-84.25	0/0:29:29,0:40:-0.00,-9.82,-115.96	0/0:10:10,0:40:-0.00,-4.10,-40.65	0/0:11:11,0:40:-0.00,-4.41,-44.61	0/0:15:15,0:40:-0.00,-5.61,-60.46	0/0:18:18,0:40:-0.00,-6.51,-72.36	0/0:7:7,0:39:-0.00,-3.20,-28.75	0/0:12:12,0:40:-0.00,-4.71,-48.57	0/0:20:20,0:40:-0.00,-7.11,-80.28	0/0:20:20,0:40:-0.00,-7.11,-80.28	0/0:11:11,0:40:-0.00,-4.41,-44.61	0/0:32:32,0:40:-0.00,-10.73,-127.85	0/0:14:14,0:40:-0.00,-5.31,-56.50	0/0:18:18,0:40:-0.00,-6.51,-72.36	0/0:13:13,0:40:-0.00,-5.01,-52.54	0/0:7:7,0:39:-0.00,-3.20,-28.75	0/0:4:4,0:29:-0.00,-2.30,-16.86	0/0:10:10,0:40:-0.00,-4.10,-40.65	./.	0/0:12:12,0:40:-0.00,-4.71,-48.57	./.	0/0:48:48,0:40:-0.00,-15.54,-191.27	0/0:19:19,0:40:-0.00,-6.81,-76.32	0/0:19:19,0:40:-0.00,-6.81,-76.32	0/0:18:18,0:40:-0.00,-6.51,-72.36	0/1:14:5,9:40:-30.37,0.00,-15.52	1/1:9:0,9:34:-34.67,-2.80,-0.00	1/1:27:0,27:40:-106.01,-8.21,-0.00
1137	215001	63674:88	G	T	0	PASS	NS=28;AF=0.268	GT:DP:AD:GQ:GL	0/0:21:21,0:40:-0.00,-7.28,-61.77	0/0:29:29,0:40:-0.00,-9.69,-85.14	0/0:10:10,0:40:-0.00,-3.98,-29.64	0/0:11:11,0:40:-0.00,-4.28,-32.56	0/0:15:15,0:40:-0.00,-5.48,-44.25	0/1:18:8,10:40:-22.83,0.00,-17.42	0/0:7:7,0:37:-0.00,-3.07,-20.88	0/0:12:12,0:40:-0.00,-4.58,-35.48	0/0:20:20,0:40:-0.00,-6.98,-58.85	0/0:20:20,0:40:-0.00,-6.98,-58.85	0/0:11:11,0:40:-0.00,-4.28,-32.56	0/0:32:32,0:40:-0.00,-10.59,-93.90	1/1:14:0,14:40:-40.46,-4.74,-0.00	1/1:18:0,18:40:-52.14,-5.95,-0.00	1/1:13:0,13:40:-37.54,-4.44,-0.00	1/1:7:0,7:33:-20.01,-2.64,-0.00	1/1:4:0,4:23:-11.26,-1.75,-0.01	0/0:10:9,0:40:-0.00,-3.68,-26.72	./.	0/0:12:12,0:40:-0.00,-4.58,-35.48	./.	0/0:48:48,0:40:-0.00,-15.40,-140.64	0/0:19:19,0:40:-0.00,-6.68,-55.93	0/0:19:19,0:40:-0.00,-6.68,-55.93	0/0:18:18,0:40:-0.00,-6.38,-53.01	0/0:14:14,0:40:-0.00,-5.18,-41.33	0/0:9:9,0:40:-0.00,-3.68,-26.72	0/0:27:27,0:40:-0.00,-9.08,-79.30
1138	216001	63684:6	G	A	0	PASS	NS=30;AF=0.050	GT:DP:AD:GQ:GL	0/0:46:46,0:40:-0.00,-14.67,-200.06	0/0:25:25,0:40:-0.00,-8.35,-109.40	0/0:7:7,0:36:-0.00,-2.93,-31.70	0/0:8:8,0:39:-0.00,-3.24,-36.02	0/0:65:65,0:40:-0.00,-20.39,-282.07	0/0:37:37,0:40:-0.00,-11.96,-161.20	0/0:18:18,0:40:-0.00,-6.25,-79.19	0/0:26:26,0:40:-0.00,-8.65,-113.72	0/0:14:14,0:40:-0.00,-5.04,-61.92	0/0:34:34,0:40:-0.00,-11.06,-148.25	0/0:16:16,0:40:-0.00,-5.64,-70.55	0/0:20:20,0:40:-0.00,-6.85,-87.82	0/0:27:27,0:40:-0.00,-8.95,-118.04	0/0:27:27,0:40:-0.00,-8.95,-118.04	0/0:6:6,0:33:-0.00,-2.63,-27.39	0/0:7:7,0:36:-0.00,-2.93,-31.70	0/0:21:21,0:40:-0.00,-7.15,-92.14	0/0:61:61,0:40:0.00,-19.19,-264.81	0/0:15:15,0:40:-0.00,-5.34,-66.24	0/0:15:15,0:40:-0.00,-5.34,-66.24	0/0:38:38,0:40:-0.00,-12.27,-165.52	0/0:135:135,0:40:-0.00,-41.46,-584.25	0/0:41:41,0:40:-0.00,-13.17,-178.47	0/0:82:82,0:40:-0.00,-25.51,-355.46	0/0:46:46,0:40:-0.00,-14.67,-200.06	0/1:44:10,34:40:-132.70,0.00,-30.58	0/1:19:11,8:40:-27.99,0.00,-42.42	0/1:70:25,45:40:-172.36,0.00,-87.51
1138	217001	63684:88	C	T	0	PASS	NS=30;AF=0.100	GT:DP:AD:GQ:GL	0/0:46:46,0:40:-0.00,-14.58,-152.35	0/1:25:3,22:34:-64.05,-0.00,-2.76	0/0:7:7,0:35:-0.00,-2.84,-24.17	0/0:8:8,0:38:-0.00,-3.15,-27.45	0/0:65:65,0:40:-0.00,-20.29,-214.80	0/0:37:37,0:40:-0.00,-11.87,-122.77	0/0:18:18,0:40:-0.00,-6.15,-60.32	0/1:26:9,17:40:-47.32,0.00,-22.18	0/1:14:7,7:40:-18.06,0.00,-19.22	0/0:34:34,0:40:-0.00,-10.97,-112.91	0/1:16:13,3:40:-4.31,-0.00,-38.33	1/1:20:0,20:40:-64.58,-5.60,-0.00	0/0:27:27,0:40:-0.00,-8.86,-89.90	0/0:27:27,0:40:-0.00,-8.86,-89.90	0/0:6:6,0:32:-0.00,-2.54,-20.88	0/0:7:7,0:35:-0.00,-2.84,-24.17	0/0:21:21,0:40:-0.00,-7.06,-70.18	0/0:61:61,0:40:-0.00,-19.09,-201.65	0/0:15:15,0:40:-0.00,-5.25,-50.46	0/0:15:15,0:40:-0.00,-5.25,-50.46	0/0:67:66,0:40:0.00,-20.59,-218.08	0/0:135:135,0:40:0.00,-41.35,-444.87	0/0:41:41,0:40:-0.00,-13.07,-135.91	0/0:82:82,0:40:-0.00,-25.40,-270.67	0/0:46:46,0:40:-0.00,-14.58,-152.35	0/0:44:44,0:40:-0.00,-13.97,-145.78	0/0:19:19,0:40:-0.00,-6.45,-63.61	0/0:70:70,0:40:0.00,-21.79,-231.23
1138	218001	63684:98	A	C	0	PASS	NS=29;AF=0.310	GT:DP:AD:GQ:GL	0/1:46:30,16:40:-54.68,0.00,-115.63	0/0:25:24,1:40:-0.00,-3.93,-99.90	0/0:7:7,0:35:-0.00,-2.84,-30.64	1/1:8:0,8:34:-34.29,-2.80,-0.00	./.	0/0:37:37,0:40:-0.00,-11.87,-160.51	1/1:18:0,18:40:-77.58,-5.81,-0.00	0/0:26:26,0:40:-0.00,-8.56,-112.89	0/0:14:14,0:40:-0.00,-4.95,-60.94	0/0:34:34,0:40:-0.00,-10.97,-147.52	0/0:16:16,0:40:-0.00,-5.55,-69.60	0/0:20:20,0:40:-0.00,-6.75,-86.92	1/1:27:0,27:40:-116.54,-8.52,-0.00	1/1:27:0,27:40:-116.54,-8.52,-0.00	1/1:6:0,6:28:-25.63,-2.20,-0.00	1/1:7:0,7:31:-29.96,-2.50,-0.00	1/1:21:0,21:40:-90.56,-6.71,-0.00	0/0:61:61,0:40:0.00,-19.09,-264.40	0/0:15:15,0:40:-0.00,-5.25,-65.27	1/1:15:0,15:40:-64.59,-4.91,-0.00	0/1:67:38,29:40:-104.63,0.00,-143.93	0/0:135:135,0:40:-0.00,-41.37,-584.72	0/0:41:41,0:40:-0.00,-13.07,-177.82	0/0:82:82,0:40:0.00,-25.42,-355.30	0/0:46:46,0:40:-0.00,-14.58,-199.46	0/0:44:43,1:40:-0.00,-9.65,-182.15	0/0:19:19,0:40:-0.00,-6.45,-82.59	0/0:70:70,0:40:-0.00,-21.80,-303.35
1139	219001	63686:23	A	T	0	PASS	NS=26;AF=0.481	GT:DP:AD:GQ:GL	0/1:20:14,6:40:-16.92,0.00,-47.92	0/1:25:12,13:40:-42.52,0.00,-38.67	0/1:8:6,2:40:-5.04,-0.00,-20.55	./.	0/1:30:8,22:40:-75.87,0.00,-21.67	0/0:8:8,0:33:-0.00,-2.71,-31.00	0/0:19:19,0:40:-0.00,-6.02,-73.60	0/0:6:6,0:27:-0.00,-2.11,-23.26	0/0:14:14,0:40:-0.00,-4.51,-54.24	0/0:10:10,0:40:-0.00,-3.31,-38.75	0/0:8:8,0:33:-0.00,-2.71,-31.00	0/0:14:14,0:40:-0.00,-4.51,-54.24	1/1:18:0,18:40:-69.69,-5.70,-0.00	1/1:22:0,22:40:-85.18,-6.90,-0.00	1/1:7:0,7:30:-27.09,-2.39,-0.00	1/1:8:0,8:33:-30.96,-2.69,-0.00	1/1:4:0,4:20:-15.49,-1.50,-0.01	1/1:10:0,10:40:-38.71,-3.29,-0.00	1/1:5:0,5:23:-19.35,-1.79,-0.01	0/1:14:9,5:40:-14.85,0.00,-30.36	./.	0/0:37:37,0:40:-0.00,-11.43,-143.31	0/0:12:12,0:40:-0.00,-3.91,-46.49	0/0:31:31,0:40:-0.00,-9.63,-120.07	0/0:16:16,0:40:-0.00,-5.11,-61.98	1/1:8:0,8:33:-30.96,-2.69,-0.00	1/1:5:0,5:23:-19.35,-1.79,-0.01	1/1:14:0,14:40:-54.20,-4.49,-0.00
1140	220001	63712:93	A	G	0	PASS	NS=27;AF=0.259	GT:DP:AD:GQ:GL	0/1:22:11,11:40:-36.40,0.00,-36.90	0/1:39:21,18:40:-59.25,0.00,-71.73	0/0:17:17,0:40:-0.00,-6.03,-68.40	1/1:9:0,9:38:-35.46,-3.13,-0.00	1/1:16:0,16:40:-63.42,-5.24,-0.00	1/1:20:0,20:40:-79.40,-6.44,-0.00	1/1:24:0,24:40:-95.38,-7.64,-0.00	0/0:12:12,0:40:-0.00,-4.53,-48.43	0/0:14:14,0:40:-0.00,-5.13,-56.42	0/0:14:14,0:40:-0.00,-5.13,-56.42	0/0:4:4,0:27:-0.00,-2.12,-16.48	0/0:23:23,0:40:-0.00,-7.84,-92.37	0/0:14:14,0:40:-0.00,-5.13,-56.42	0/0:18:18,0:40:-0.00,-6.33,-72.40	0/0:11:11,0:40:-0.00,-4.23,-44.44	0/0:11:11,0:40:-0.00,-4.23,-44.44	0/0:9:9,0:40:-0.00,-3.62,-36.45	1/1:9:0,9:38:-35.46,-3.13,-0.00	1/1:13:0,13:40:-51.44,-4.33,-0.00	0/0:11:11,0:40:-0.00,-4.23,-44.44	./.	0/0:68:68,0:40:0.00,-21.38,-272.13	0/0:15:15,0:40:-0.00,-5.43,-60.41	0/0:47:47,0:40:-0.00,-15.06,-188.25	0/0:19:19,0:40:-0.00,-6.63,-76.39	0/0:6:6,0:33:-0.00,-2.72,-24.46	0/0:7:7,0:37:-0.00,-3.02,-28.46	0/0:22:22,0:40:-0.00,-7.54,-88.38
1141	221001	63727:42	A	G	0	PASS	NS=27;AF=0.093	GT:DP:AD:GQ:GL	0/0:23:23,0:40:-0.00,-7.77,-96.23	0/0:39:39,0:40:-0.00,-12.58,-162.35	0/0:6:6,0:33:-0.00,-2.65,-25.97	0/0:12:12,0:40:-0.00,-4.46,-50.77	0/0:20:20,0:40:-0.00,-6.87,-83.83	0/1:35:24,11:40:-34.08,0.00,-88.98	0/1:31:14,17:40:-60.08,0.00,-48.86	./.	0/0:25:25,0:40:-0.00,-8.37,-104.49	0/0:17:17,0:40:-0.00,-5.96,-71.43	0/0:11:11,0:40:-0.00,-4.16,-46.63	0/0:32:32,0:40:-0.00,-10.48,-133.42	0/0:27:27,0:40:-0.00,-8.97,-112.76	0/0:19:19,0:40:-0.00,-6.56,-79.70	0/0:12:12,0:40:-0.00,-4.46,-50.77	0/0:13:13,0:40:-0.00,-4.76,-54.90	0/0:21:21,0:40:-0.00,-7.17,-87.96	0/1:29:16,13:40:-44.15,0.00,-57.72	0/0:9:9,0:40:-0.00,-3.55,-38.37	0/0:30:30,0:40:-0.00,-9.88,-125.16	1/1:13:0,13:40:-52.55,-3.59,-0.00	0/0:38:38,0:40:-0.00,-12.28,-158.22	0/0:47:47,0:40:-0.00,-14.99,-195.42	0/0:58:58,0:40:-0.00,-18.30,-240.88	0/0:29:29,0:40:-0.00,-9.57,-121.03	0/0:52:52,0:40:0.00,-16.50,-216.08	0/0:11:11,0:40:-0.00,-4.16,-46.63	0/0:20:20,0:40:-0.00,-6.87,-83.83
1142	222001	63728:97	G	A	0	PASS	NS=27;AF=0.056	GT:DP:AD:GQ:GL	0/1:27:9,18:40:-64.54,0.00,-29.30	0/0:42:42,0:40:-0.00,-13.40,-172.80	0/0:19:19,0:40:-0.00,-6.48,-78.98	./.	0/0:25:25,0:40:-0.00,-8.29,-103.45	0/0:24:24,0:40:-0.00,-7.98,-99.37	0/1:20:10,10:40:-34.01,0.00,-35.49	0/0:34:34,0:40:-0.00,-10.99,-140.17	0/0:25:25,0:40:-0.00,-8.29,-103.45	0/0:18:18,0:40:-0.00,-6.18,-74.90	0/0:15:15,0:40:-0.00,-5.28,-62.66	0/0:27:27,0:40:-0.00,-8.89,-111.61	0/0:25:25,0:40:-0.00,-8.29,-103.45	0/0:24:24,0:40:-0.00,-7.98,-99.37	0/0:8:8,0:38:-0.00,-3.17,-34.11	0/0:13:13,0:40:-0.00,-4.67,-54.50	0/0:12:12,0:40:-0.00,-4.37,-50.42	0/1:15:5,10:40:-35.52,0.00,-16.60	0/0:5:5,0:29:-0.00,-2.27,-21.87	0/0:15:15,0:40:-0.00,-5.28,-62.66	0/0:17:17,0:40:-0.00,-5.88,-70.82	0/0:33:33,0:40:-0.00,-10.69,-136.09	0/0:25:25,0:40:-0.00,-8.29,-103.45	0/0:49:49,0:40:-0.00,-15.51,-201.35	0/0:29:29,0:40:-0.00,-9.49,-119.77	0/0:22:22,0:40:-0.00,-7.38,-91.22	0/0:10:10,0:40:-0.00,-3.77,-42.27	0/0:22:22,0:40:-0.00,-7.38,-91.22
1143	223001	63730:33	C	T	0	PASS	NS=26;AF=0.115	GT:DP:AD:GQ:GL	./.	./.	./.	0/0:37:37,0:40:-0.00,-11.83,-127.22	0/0:25:25,0:40:-0.00,-8.22,-86.33	0/0:37:37,0:40:-0.00,-11.83,-127.22	0/0:69:69,0:40:0.00,-21.46,-236.24	0/0:24:24,0:40:-0.00,-7.92,-82.92	0/0:58:58,0:40:0.00,-18.15,-198.77	0/0:37:37,0:40:-0.00,-11.83,-127.22	0/0:28:28,0:40:-0.00,-9.12,-96.55	0/0:69:68,0:40:0.00,-21.16,-232.84	0/1:27:18,9:40:-21.84,0.00,-53.66	0/1:37:20,17:40:-46.09,0.00,-57.46	0/1:15:5,10:40:-28.86,-0.00,-12.97	1/1:9:0,9:28:-29.52,-2.26,-0.00	0/1:11:8,3:40:-6.21,-0.00,-24.40	0/0:36:36,0:40:-0.00,-11.53,-123.81	0/0:16:16,0:40:-0.00,-5.51,-55.67	0/0:18:18,0:40:-0.00,-6.12,-62.48	0/0:23:23,0:40:-0.00,-7.62,-79.52	0/0:170:170,0:40:0.00,-51.85,-580.37	0/0:65:65,0:40:0.00,-20.26,-222.62	0/0:96:96,0:40:-0.00,-29.58,-328.24	0/0:146:146,0:40:-0.00,-44.63,-498.59	0/0:46:46,0:40:-0.00,-14.54,-157.88	./.	0/0:245:236,9:40:0.00,-43.75,-774.57
1144	224001	63736:6	T	C	0	PASS	NS=26;AF=0.308	GT:DP:AD:GQ:GL	0/1:55:32,23:40:-79.14,0.00,-117.12	0/1:79:47,32:40:-109.43,0.00,-172.40	0/1:33:23,10:40:-31.59,0.00,-86.23	0/1:25:9,16:40:-59.00,0.00,-30.30	0/0:21:21,0:40:-0.00,-6.47,-87.98	0/0:34:34,0:40:-0.00,-10.38,-142.15	0/1:31:14,17:40:-61.36,0.00,-49.33	0/0:6:6,0:25:-0.00,-1.96,-25.47	0/0:11:11,0:40:-0.00,-3.46,-46.31	0/0:9:9,0:35:-0.00,-2.86,-37.97	0/0:7:7,0:28:-0.00,-2.26,-29.64	0/0:35:35,0:40:-0.00,-10.68,-146.32	0/0:26:26,0:40:-0.00,-7.97,-108.82	0/0:20:20,0:40:-0.00,-6.17,-83.81	0/0:14:14,0:40:-0.00,-4.36,-58.81	0/0:10:10,0:38:-0.00,-3.16,-42.14	0/0:21:21,0:40:-0.00,-6.47,-87.98	./.	0/0:25:25,0:40:-0.00,-7.67,-104.65	./.	0/0:11:11,0:40:-0.00,-3.46,-46.31	1/1:39:0,39:40:-162.06,-11.42,-0.00	1/1:12:0,12:40:-49.54,-3.29,-0.00	1/1:33:0,33:40:-137.05,-9.62,-0.00	1/1:17:0,17:40:-70.38,-4.80,-0.00	0/1:30:25,5:40:-11.66,-0.00,-95.47	0/1:14:10,4:40:-12.31,-0.00,-37.78	0/1:43:33,10:40:-28.58,0.00,-124.89
1144	225001	63736:76	A	G	0	PASS	NS=26;AF=0.058	GT:DP:AD:GQ:GL	0/0:55:55,0:40:-0.00,-17.34,-173.04	0/0:79:79,0:40:0.00,-24.56,-248.04	0/0:33:31,2:40:-0.00,-4.47,-91.79	0/0:25:25,0:40:-0.00,-8.32,-79.29	0/0:21:21,0:40:-0.00,-7.12,-66.79	0/0:34:34,0:40:-0.00,-11.02,-107.42	0/0:31:31,0:40:-0.00,-10.12,-98.04	0/0:6:6,0:32:-0.00,-2.61,-19.92	0/0:11:11,0:40:-0.00,-4.11,-35.54	0/0:9:9,0:40:-0.00,-3.51,-29.29	0/0:7:7,0:35:-0.00,-2.91,-23.04	0/0:35:35,0:40:-0.00,-11.33,-110.54	0/0:26:26,0:40:-0.00,-8.62,-82.42	0/0:20:20,0:40:-0.00,-6.81,-63.67	0/0:14:13,0:40:-0.00,-4.71,-41.79	0/0:10:10,0:40:-0.00,-3.81,-32.42	0/0:21:21,0:40:-0.00,-7.12,-66.79	./.	0/1:25:13,12:40:-29.18,0.00,-33.47	./.	1/1:11:0,11:36:-33.21,-2.94,-0.00	0/0:39:39,0:40:-0.00,-12.53,-123.04	0/0:12:12,0:40:-0.00,-4.41,-38.67	0/0:33:33,0:40:-0.00,-10.72,-104.29	0/0:17:17,0:40:-0.00,-5.91,-54.29	0/0:30:30,0:40:-0.00,-9.82,-94.92	0/0:14:14,0:40:-0.00,-5.01,-44.92	0/0:43:43,0:40:-0.00,-13.73,-135.54
1145	226001	63753:71	C	T	0	PASS	NS=28;AF=0.357	GT:DP:AD:GQ:GL	0/1:34:15,19:40:-69.28,0.00,-52.88	0/1:58:20,38:40:-141.65,0.00,-66.60	0/1:35:13,22:40:-81.54,0.00,-44.20	0/1:28:14,14:40:-50.14,0.00,-50.49	0/1:52:37,15:40:-47.10,0.00,-139.62	0/1:24:10,14:40:-51.34,0.00,-34.94	0/1:26:11,15:40:-54.93,0.00,-38.53	1/1:34:0,34:40:-142.08,-9.96,-0.00	1/1:25:0,25:40:-104.37,-7.25,-0.00	1/1:12:0,12:40:-49.91,-3.34,-0.00	1/1:8:0,8:27:-33.16,-2.14,-0.00	1/1:36:0,36:40:-150.45,-10.56,-0.00	0/0:15:15,0:40:-0.00,-4.60,-63.19	0/0:26:26,0:40:-0.00,-7.91,-109.28	0/0:11:11,0:40:-0.00,-3.40,-46.44	0/0:11:11,0:40:-0.00,-3.40,-46.44	0/0:34:34,0:40:-0.00,-10.32,-142.79	0/1:44:13,31:40:-116.54,0.00,-41.49	0/1:28:4,24:40:-92.03,-0.00,-8.60	0/1:36:14,22:40:-81.24,0.00,-48.08	0/0:13:13,0:40:-0.00,-4.00,-54.82	0/0:36:36,0:40:-0.00,-10.92,-151.17	0/0:19:19,0:40:-0.00,-5.80,-79.95	0/0:52:52,0:40:-0.00,-15.74,-218.19	0/0:33:33,0:40:-0.00,-10.02,-138.60	0/0:8:8,0:31:-0.00,-2.49,-33.87	0/0:10:10,0:37:-0.00,-3.10,-42.25	0/0:25:25,0:40:-0.00,-7.61,-105.09
1145	227001	63753:97	C	T	0	PASS	NS=28;AF=0.054	GT:DP:AD:GQ:GL	0/0:19:19,0:40:-0.00,-6.51,-80.48	0/0:58:58,0:40:0.00,-18.25,-242.63	0/0:31:31,0:40:-0.00,-10.12,-130.37	0/0:28:28,0:40:-0.00,-9.22,-117.90	0/1:24:15,9:40:-29.40,0.00,-55.83	0/1:24:14,10:40:-33.56,0.00,-51.67	0/0:26:26,0:40:-0.00,-8.62,-109.58	0/0:34:34,0:40:-0.00,-11.03,-142.84	0/0:25:25,0:40:-0.00,-8.32,-105.42	0/0:12:12,0:40:-0.00,-4.41,-51.37	0/0:8:8,0:39:-0.00,-3.20,-34.74	0/0:36:36,0:40:-0.00,-11.63,-151.16	0/0:15:15,0:40:-0.00,-5.31,-63.85	0/0:26:26,0:40:-0.00,-8.62,-109.58	0/0:11:11,0:40:-0.00,-4.11,-47.21	0/0:11:11,0:40:-0.00,-4.11,-47.21	0/0:34:34,0:40:-0.00,-11.03,-142.84	0/1:43:31,12:40:-36.16,0.00,-116.63	0/0:28:28,0:40:-0.00,-9.22,-117.90	0/0:30:30,0:40:-0.00,-9.82,-126.21	0/0:13:13,0:40:-0.00,-4.71,-55.53	0/0:36:36,0:40:-0.00,-11.63,-151.16	0/0:19:19,0:40:-0.00,-6.51,-80.48	0/0:52:52,0:40:0.00,-16.45,-217.68	0/0:33:33,0:40:-0.00,-10.73,-138.68	0/0:8:8,0:39:-0.00,-3.20,-34.74	0/0:10:10,0:40:-0.00,-3.80,-43.06	0/0:25:25,0:40:-0.00,-8.32,-105.42
1146	228001	63757:40	C	T	0	PASS	NS=25;AF=0.320	GT:DP:AD:GQ:GL	0/1:25:13,12:40:-39.25,0.00,-43.55	0/1:30:15,15:40:-49.52,0.00,-49.90	0/1:19:6,13:40:-44.98,0.00,-17.88	1/1:5:0,5:20:-19.26,-1.47,-0.01	0/0:15:15,0:40:-0.00,-4.84,-59.26	0/0:20:20,0:40:-0.00,-6.35,-78.88	0/1:23:11,12:40:-39.85,0.00,-36.31	0/0:11:11,0:40:-0.00,-3.64,-43.55	0/0:9:9,0:37:-0.00,-3.04,-35.70	0/0:14:14,0:40:-0.00,-4.54,-55.33	./.	0/0:22:22,0:40:-0.00,-6.95,-86.73	0/0:16:16,0:40:-0.00,-5.14,-63.18	0/0:7:7,0:30:-0.00,-2.44,-27.85	0/0:8:8,0:34:-0.00,-2.74,-31.78	./.	0/0:12:12,0:40:-0.00,-3.94,-47.48	0/1:10:3,7:40:-24.14,-0.00,-8.82	0/1:8:5,3:40:-9.04,-0.00,-17.27	1/1:14:0,14:40:-54.58,-4.16,-0.00	./.	0/0:46:46,0:40:-0.00,-14.17,-180.94	0/0:21:21,0:40:-0.00,-6.65,-82.81	0/0:27:27,0:40:-0.00,-8.45,-106.36	0/0:19:19,0:40:-0.00,-6.05,-74.96	1/1:17:0,17:40:-66.35,-5.07,-0.00	1/1:7:0,7:26:-27.10,-2.06,-0.00	1/1:16:0,16:40:-62.43,-4.77,-0.00
1146	229001	63757:41	A	G	0	PASS	NS=25;AF=0.080	GT:DP:AD:GQ:GL	0/0:25:25,0:40:-0.00,-8.22,-99.60	0/0:30:30,0:40:-0.00,-9.72,-119.22	0/1:19:13,6:40:-17.14,0.00,-46.08	0/0:5:5,0:28:-0.00,-2.20,-21.09	0/0:15:15,0:40:-0.00,-5.21,-60.34	0/0:20:20,0:40:-0.00,-6.71,-79.97	0/1:23:12,11:40:-35.56,0.00,-40.95	0/0:11:11,0:40:-0.00,-4.00,-44.64	0/0:9:9,0:40:-0.00,-3.40,-36.79	0/0:14:14,0:40:-0.00,-4.91,-56.42	./.	0/0:22:22,0:40:-0.00,-7.31,-87.82	0/0:16:16,0:40:-0.00,-5.51,-64.27	0/0:7:7,0:34:-0.00,-2.80,-28.94	0/0:8:8,0:38:-0.00,-3.10,-32.87	./.	0/0:12:12,0:40:-0.00,-4.30,-48.57	0/1:10:7,3:40:-8.07,-0.00,-25.24	0/1:8:3,5:40:-16.53,-0.00,-10.14	0/0:14:14,0:40:-0.00,-4.91,-56.42	./.	0/0:46:46,0:40:-0.00,-14.54,-182.03	0/0:21:21,0:40:-0.00,-7.01,-83.89	0/0:27:27,0:40:-0.00,-8.82,-107.45	0/0:19:19,0:40:-0.00,-6.41,-76.04	0/0:17:17,0:40:-0.00,-5.81,-68.19	0/0:7:7,0:34:-0.00,-2.80,-28.94	0/0:16:16,0:40:-0.00,-5.51,-64.27
1147	230001	63765:68	C	T	0	PASS	NS=25;AF=0.100	GT:DP:AD:GQ:GL	0/0:21:21,0:40:-0.00,-7.46,-86.38	0/0:43:43,0:40:-0.00,-14.09,-175.96	0/0:13:13,0:40:-0.00,-5.06,-53.81	0/0:17:17,0:40:-0.00,-6.26,-70.09	0/0:21:21,0:40:-0.00,-7.46,-86.38	0/0:26:26,0:40:-0.00,-8.97,-106.74	0/0:35:35,0:40:-0.00,-11.68,-143.39	./.	1/1:10:0,10:39:-39.85,-3.28,-0.00	0/1:13:6,7:40:-23.45,0.00,-20.25	./.	1/1:29:0,29:40:-117.21,-9.00,-0.00	0/0:21:21,0:40:-0.00,-7.46,-86.38	0/0:35:35,0:40:-0.00,-11.68,-143.39	0/0:11:11,0:40:-0.00,-4.45,-45.66	0/0:12:12,0:40:-0.00,-4.76,-49.74	0/0:16:16,0:40:-0.00,-5.96,-66.02	0/0:21:21,0:40:-0.00,-7.46,-86.38	0/0:9:9,0:40:-0.00,-3.85,-37.52	0/0:35:35,0:40:-0.00,-11.68,-143.39	./.	0/0:48:48,0:40:-0.00,-15.59,-196.32	0/0:20:20,0:40:-0.00,-7.16,-82.31	0/0:45:45,0:40:-0.00,-14.69,-184.11	0/0:25:25,0:40:-0.00,-8.67,-102.67	0/0:34:34,0:40:-0.00,-11.38,-139.32	0/0:13:13,0:40:-0.00,-5.06,-53.81	0/0:17:17,0:40:-0.00,-6.26,-70.09
1147	231001	63765:90	C	T	0	PASS	NS=25;AF=0.040	GT:DP:AD:GQ:GL	0/0:21:21,0:40:-0.00,-7.27,-87.01	0/0:43:43,0:40:-0.00,-13.89,-176.59	0/0:13:13,0:40:-0.00,-4.86,-54.43	0/1:17:8,9:40:-30.59,0.00,-28.01	0/0:21:21,0:40:-0.00,-7.27,-87.01	0/0:26:26,0:40:-0.00,-8.77,-107.37	0/0:35:35,0:40:-0.00,-11.48,-144.01	./.	0/0:10:10,0:40:-0.00,-3.95,-42.22	0/0:13:13,0:40:-0.00,-4.86,-54.43	./.	0/1:29:15,14:40:-47.33,-0.00,-52.90	0/0:21:21,0:40:-0.00,-7.27,-87.01	0/0:35:35,0:40:-0.00,-11.48,-144.01	0/0:11:11,0:40:-0.00,-4.26,-46.29	0/0:12:12,0:40:-0.00,-4.56,-50.36	0/0:16:16,0:40:-0.00,-5.76,-66.65	0/0:21:21,0:40:-0.00,-7.27,-87.01	0/0:9:9,0:40:-0.00,-3.65,-38.14	0/0:35:35,0:40:-0.00,-11.48,-144.01	./.	0/0:48:48,0:40:-0.00,-15.39,-196.95	0/0:20:20,0:40:-0.00,-6.96,-82.93	0/0:45:45,0:40:-0.00,-14.49,-184.73	0/0:25:25,0:40:-0.00,-8.47,-103.29	0/0:34:34,0:40:-0.00,-11.18,-139.94	0/0:13:13,0:40:-0.00,-4.86,-54.43	0/0:17:17,0:40:-0.00,-6.06,-70.72
1148	232001	63769:82	C	T	0	PASS	NS=28;AF=0.054	GT:DP:AD:GQ:GL	0/0:50:49,0:40:-0.00,-15.45,-148.91	0/0:83:83,0:40:-0.00,-25.67,-251.21	0/0:23:23,0:40:-0.00,-7.64,-70.68	0/0:22:22,0:40:-0.00,-7.34,-67.67	0/0:37:37,0:40:-0.00,-11.85,-112.80	0/0:40:40,0:40:-0.00,-12.75,-121.83	0/0:27:27,0:40:-0.00,-8.84,-82.71	0/0:24:24,0:40:-0.00,-7.94,-73.68	0/0:40:39,0:40:-0.00,-12.45,-118.82	0/0:33:33,0:40:-0.00,-10.64,-100.77	0/0:7:7,0:35:-0.00,-2.83,-22.53	0/0:66:66,0:40:0.00,-20.56,-200.06	0/0:11:11,0:40:-0.00,-4.03,-34.57	0/0:24:24,0:40:-0.00,-7.94,-73.68	0/0:10:10,0:40:-0.00,-3.73,-31.56	./.	0/0:7:7,0:35:-0.00,-2.83,-22.53	0/0:31:31,0:40:-0.00,-10.04,-94.75	0/0:19:19,0:40:-0.00,-6.44,-58.64	0/0:28:28,0:40:-0.00,-9.14,-85.72	0/0:36:36,0:40:-0.00,-11.55,-109.79	0/0:130:130,0:40:0.00,-39.80,-392.64	0/0:38:38,0:40:-0.00,-12.15,-115.81	0/0:91:91,0:40:0.00,-28.08,-275.29	./.	0/1:29:9,20:40:-50.74,0.00,-19.11	0/1:16:4,12:40:-30.57,-0.00,-7.97	0/1:54:16,38:40:-97.38,0.00,-32.66
1149	233001	63775:45	C	T	0	PASS	NS=26;AF=0.135	GT:DP:AD:GQ:GL	0/0:34:34,0:40:-0.00,-11.01,-138.38	0/0:46:46,0:40:-0.00,-14.62,-186.92	0/0:5:5,0:29:-0.00,-2.29,-21.06	./.	0/0:14:14,0:40:-0.00,-4.99,-57.47	0/0:27:27,0:40:-0.00,-8.91,-110.06	0/0:24:24,0:40:-0.00,-8.00,-97.92	0/1:15:11,4:40:-10.89,-0.00,-40.04	1/1:30:0,30:40:-120.52,-8.97,-0.00	0/1:17:12,5:40:-14.33,-0.00,-43.48	0/1:23:11,12:40:-40.84,0.00,-37.63	1/1:21:0,21:40:-84.11,-6.26,-0.00	0/0:24:24,0:40:-0.00,-8.00,-97.92	0/0:22:22,0:40:-0.00,-7.40,-89.83	0/0:12:12,0:40:-0.00,-4.39,-49.38	./.	0/0:13:13,0:40:-0.00,-4.69,-53.42	0/0:10:10,0:40:-0.00,-3.79,-41.29	0/0:5:5,0:29:-0.00,-2.29,-21.06	0/0:12:12,0:40:-0.00,-4.39,-49.38	0/0:14:14,0:40:-0.00,-4.99,-57.47	0/0:33:33,0:40:-0.00,-10.71,-134.33	0/0:9:9,0:40:-0.00,-3.49,-37.24	0/0:58:58,0:40:0.00,-18.24,-235.46	0/0:30:30,0:40:-0.00,-9.81,-122.19	0/0:15:15,0:40:-0.00,-5.29,-61.52	0/0:10:10,0:40:-0.00,-3.79,-41.29	0/0:32:32,0:40:-0.00,-10.41,-130.29
1149	234001	63775:87	T	C	0	PASS	NS=26;AF=0.077	GT:DP:AD:GQ:GL	0/0:34:34,0:40:-0.00,-10.88,-138.99	0/0:46:46,0:40:-0.00,-14.49,-187.54	0/0:5:5,0:27:-0.00,-2.15,-21.68	./.	0/1:14:6,8:40:-27.50,0.00,-20.87	0/1:27:12,15:40:-51.91,0.00,-41.23	0/1:24:7,17:40:-60.90,0.00,-21.90	0/0:15:15,0:40:-0.00,-5.16,-62.13	0/0:30:30,0:40:-0.00,-9.67,-122.81	0/0:17:17,0:40:-0.00,-5.76,-70.23	0/0:23:23,0:40:-0.00,-7.57,-94.50	0/0:21:21,0:40:-0.00,-6.97,-86.41	0/0:24:24,0:40:-0.00,-7.87,-98.54	0/0:22:22,0:40:-0.00,-7.27,-90.45	0/0:12:12,0:40:-0.00,-4.26,-50.00	./.	0/0:13:13,0:40:-0.00,-4.56,-54.04	0/0:10:10,0:40:-0.00,-3.65,-41.91	0/0:5:5,0:27:-0.00,-2.15,-21.68	0/1:12:6,6:40:-20.02,0.00,-21.47	0/0:14:14,0:40:-0.00,-4.86,-58.09	0/0:33:33,0:40:-0.00,-10.58,-134.95	0/0:9:9,0:40:-0.00,-3.35,-37.86	0/0:58:58,0:40:0.00,-18.10,-236.08	0/0:30:30,0:40:-0.00,-9.67,-122.81	0/0:15:15,0:40:-0.00,-5.16,-62.13	0/0:10:10,0:40:-0.00,-3.65,-41.91	0/0:32:32,0:40:-0.00,-10.28,-130.90
1149	235001	63775:89	G	A	0	PASS	NS=26;AF=0.077	GT:DP:AD:GQ:GL	0/0:34:34,0:40:-0.00,-11.14,-103.27	0/1:46:27,19:40:-42.30,0.00,-67.51	1/1:5:0,5:17:-13.86,-1.27,-0.02	./.	0/0:14:14,0:40:-0.00,-5.13,-43.22	0/0:27:27,0:40:-0.00,-9.04,-82.25	0/0:24:24,0:40:-0.00,-8.14,-73.25	0/0:15:15,0:40:-0.00,-5.43,-46.22	0/0:30:30,0:40:-0.00,-9.94,-91.26	0/0:17:17,0:40:-0.00,-6.03,-52.23	0/0:23:23,0:40:-0.00,-7.83,-70.24	0/0:21:21,0:40:-0.00,-7.23,-64.24	0/0:24:24,0:40:-0.00,-8.14,-73.25	0/0:22:22,0:40:-0.00,-7.53,-67.24	0/0:12:12,0:40:-0.00,-4.53,-37.21	./.	0/0:13:13,0:40:-0.00,-4.83,-40.22	0/1:10:3,7:40:-17.09,-0.00,-6.26	0/0:5:5,0:30:-0.00,-2.43,-16.20	0/0:12:12,0:40:-0.00,-4.53,-37.21	0/0:14:14,0:40:-0.00,-5.13,-43.22	0/0:33:32,0:40:-0.00,-10.54,-97.27	0/0:9:9,0:40:-0.00,-3.63,-28.21	0/0:58:58,0:40:-0.00,-18.36,-175.34	0/0:30:30,0:40:-0.00,-9.94,-91.26	0/0:15:15,0:40:-0.00,-5.43,-46.22	0/0:10:10,0:40:-0.00,-3.93,-31.21	0/0:32:32,0:40:-0.00,-10.54,-97.27
1150	236001	63783:13	T	A	0	PASS	NS=28;AF=0.071	GT:DP:AD:GQ:GL	0/0:33:33,0:40:-0.00,-10.62,-133.58	0/1:34:19,15:40:-49.13,0.00,-66.61	0/0:6:6,0:31:-0.00,-2.49,-25.48	0/0:6:6,0:31:-0.00,-2.49,-25.48	0/1:18:5,13:40:-45.94,-0.00,-15.38	0/1:13:5,8:40:-27.43,0.00,-16.88	0/0:13:13,0:40:-0.00,-4.60,-53.51	0/0:18:18,0:40:-0.00,-6.10,-73.52	0/0:15:15,0:40:-0.00,-5.20,-61.51	0/0:13:13,0:40:-0.00,-4.60,-53.51	0/0:7:7,0:34:-0.00,-2.79,-29.49	0/0:25:25,0:40:-0.00,-8.21,-101.55	0/0:20:20,0:40:-0.00,-6.71,-81.53	0/0:19:19,0:40:-0.00,-6.41,-77.53	0/0:9:9,0:40:-0.00,-3.40,-37.49	0/0:6:6,0:31:-0.00,-2.49,-25.48	0/0:13:13,0:40:-0.00,-4.60,-53.51	0/0:9:9,0:40:-0.00,-3.40,-37.49	0/1:8:6,2:40:-4.91,-0.00,-22.39	0/0:19:19,0:40:-0.00,-6.41,-77.53	0/0:19:19,0:40:-0.00,-6.41,-77.53	0/0:51:51,0:40:-0.00,-16.04,-205.64	0/0:23:23,0:40:-0.00,-7.61,-93.54	0/0:36:36,0:40:-0.00,-11.52,-145.59	0/0:22:22,0:40:-0.00,-7.31,-89.54	0/0:11:11,0:40:-0.00,-4.00,-45.50	0/0:12:12,0:40:-0.00,-4.30,-49.50	0/0:26:26,0:40:-0.00,-8.51,-105.55
1151	237001	63787:41	C	T	0	PASS	NS=23;AF=0.283	GT:DP:AD:GQ:GL	0/1:24:14,10:40:-32.00,0.00,-48.49	1/1:39:0,39:40:-156.76,-12.43,-0.00	1/1:10:0,10:40:-39.91,-3.70,-0.00	0/0:16:16,0:40:-0.00,-5.89,-64.85	0/0:13:13,0:40:-0.00,-4.99,-52.76	0/0:27:27,0:40:-0.00,-9.20,-109.17	0/0:25:25,0:40:-0.00,-8.60,-101.11	0/0:28:28,0:40:-0.00,-9.50,-113.20	0/0:21:21,0:40:-0.00,-7.39,-85.00	0/0:17:17,0:40:-0.00,-6.19,-68.88	0/0:15:15,0:40:-0.00,-5.59,-60.82	0/0:26:26,0:40:-0.00,-8.90,-105.14	./.	./.	./.	./.	./.	0/0:10:10,0:40:-0.00,-4.08,-40.67	0/0:5:5,0:32:-0.00,-2.58,-20.53	0/0:12:12,0:40:-0.00,-4.69,-48.73	1/1:11:0,11:40:-43.94,-4.00,-0.00	0/0:59:59,0:40:0.00,-18.83,-238.11	0/0:25:25,0:40:-0.00,-8.60,-101.11	0/0:48:48,0:40:-0.00,-15.52,-193.79	0/0:36:36,0:40:-0.00,-11.91,-145.44	1/1:24:0,24:40:-96.32,-7.92,-0.00	1/1:10:0,10:40:-39.91,-3.70,-0.00	1/1:34:0,34:40:-136.62,-10.93,-0.00
1151	238001	63787:97	C	T	0	PASS	NS=23;AF=0.109	GT:DP:AD:GQ:GL	0/1:24:14,10:40:-31.95,0.00,-48.94	1/1:39:0,39:40:-156.27,-11.98,-0.00	1/1:10:0,10:39:-39.42,-3.25,-0.00	0/0:16:16,0:40:-0.00,-5.93,-65.34	0/0:13:13,0:40:-0.00,-5.03,-53.25	0/0:27:27,0:40:-0.00,-9.24,-109.66	0/0:25:25,0:40:-0.00,-8.64,-101.60	0/0:28:28,0:40:-0.00,-9.54,-113.69	0/0:21:21,0:40:-0.00,-7.44,-85.49	0/0:17:17,0:40:-0.00,-6.23,-69.37	0/0:15:15,0:40:-0.00,-5.63,-61.31	0/0:26:26,0:40:-0.00,-8.94,-105.63	./.	./.	./.	./.	./.	0/0:10:10,0:40:-0.00,-4.13,-41.16	0/0:5:5,0:32:-0.00,-2.62,-21.02	0/0:12:12,0:40:-0.00,-4.73,-49.22	0/0:11:11,0:40:-0.00,-4.43,-45.19	0/0:59:59,0:40:-0.00,-18.87,-238.60	0/0:25:25,0:40:-0.00,-8.64,-101.60	0/0:48:48,0:40:-0.00,-15.56,-194.28	0/0:36:36,0:40:-0.00,-11.95,-145.93	0/0:24:24,0:40:-0.00,-8.34,-97.58	0/0:10:10,0:40:-0.00,-4.13,-41.16	0/0:34:34,0:40:-0.00,-11.35,-137.87
1152	239001	63796:99	C	T	0	PASS	NS=24;AF=0.125	GT:DP:AD:GQ:GL	0/0:77:77,0:40:0.00,-23.62,-304.75	0/0:38:38,0:40:-0.00,-11.88,-151.11	./.	0/0:9:9,0:38:-0.00,-3.15,-36.87	0/0:8:8,0:35:-0.00,-2.85,-32.93	0/0:7:7,0:32:-0.00,-2.55,-28.99	0/0:6:6,0:28:-0.00,-2.25,-25.05	0/0:12:12,0:40:-0.00,-4.05,-48.68	0/0:5:5,0:25:-0.00,-1.95,-21.11	0/0:6:6,0:28:-0.00,-2.25,-25.05	./.	0/1:25:11,14:40:-47.19,0.00,-36.78	0/1:39:19,20:40:-66.61,0.00,-64.08	0/1:24:12,12:40:-39.61,0.00,-41.02	0/1:15:11,4:40:-10.80,-0.00,-39.79	0/1:10:6,4:40:-12.31,-0.00,-21.60	0/1:24:10,14:40:-47.49,0.00,-33.14	0/0:13:13,0:40:-0.00,-4.35,-52.62	./.	0/0:22:22,0:40:-0.00,-7.06,-88.08	./.	0/0:10:10,0:40:-0.00,-3.45,-40.80	0/0:10:10,0:40:-0.00,-3.45,-40.80	0/0:8:8,0:35:-0.00,-2.85,-32.93	0/0:10:10,0:40:-0.00,-3.45,-40.80	0/0:23:23,0:40:-0.00,-7.36,-92.02	0/0:12:12,0:40:-0.00,-4.05,-48.68	0/0:22:22,0:40:-0.00,-7.06,-88.08
1153	240001	63798:87	A	G	0	PASS	NS=26;AF=0.058	GT:DP:AD:GQ:GL	0/0:61:61,0:40:0.00,-19.06,-271.56	0/0:70:70,0:40:0.00,-21.77,-311.41	0/0:21:21,0:40:-0.00,-7.02,-94.45	0/0:10:10,0:40:-0.00,-3.71,-45.74	0/0:93:93,0:40:-0.00,-28.69,-413.25	0/0:63:63,0:40:-0.00,-19.66,-280.42	0/0:64:64,0:40:0.00,-19.96,-284.84	0/0:74:74,0:40:-0.00,-22.97,-329.12	0/0:84:84,0:40:0.00,-25.98,-373.40	0/0:41:41,0:40:-0.00,-13.04,-183.00	0/0:23:23,0:40:-0.00,-7.62,-103.30	0/0:71:71,0:40:0.00,-22.07,-315.84	0/0:47:47,0:40:-0.00,-14.85,-209.57	0/0:72:72,0:40:0.00,-22.37,-320.27	0/0:40:40,0:40:-0.00,-12.74,-178.58	0/0:35:35,0:40:-0.00,-11.23,-156.44	0/0:42:42,0:40:-0.00,-13.34,-187.43	0/0:59:59,0:40:0.00,-18.46,-262.70	0/0:10:10,0:40:-0.00,-3.71,-45.74	0/0:8:8,0:38:-0.00,-3.11,-36.89	0/0:12:12,0:40:-0.00,-4.31,-54.60	0/1:60:39,21:40:-74.22,0.00,-155.39	0/1:29:16,13:40:-48.13,0.00,-62.88	0/1:68:37,31:40:-116.09,0.00,-144.13	./.	./.	./.	./.
1154	241001	63801:97	T	A	0	PASS	NS=26;AF=0.038	GT:DP:AD:GQ:GL	0/1:33:18,15:40:-50.00,0.00,-63.69	0/0:42:42,0:40:-0.00,-13.63,-172.08	0/0:12:12,0:40:-0.00,-4.60,-50.24	./.	0/0:7:7,0:37:-0.00,-3.09,-29.93	0/0:21:21,0:40:-0.00,-7.30,-86.79	0/0:27:27,0:40:-0.00,-9.11,-111.16	0/0:19:19,0:40:-0.00,-6.70,-78.67	0/0:29:29,0:40:-0.00,-9.71,-119.28	0/0:20:20,0:40:-0.00,-7.00,-82.73	0/0:17:17,0:40:-0.00,-6.10,-70.55	0/0:26:26,0:40:-0.00,-8.81,-107.10	0/0:23:23,0:40:-0.00,-7.91,-94.91	0/0:28:28,0:40:-0.00,-9.41,-115.22	0/0:20:20,0:40:-0.00,-7.00,-82.73	0/0:13:13,0:40:-0.00,-4.90,-54.30	0/0:12:12,0:40:-0.00,-4.60,-50.24	0/1:13:8,5:40:-15.41,0.00,-29.10	0/0:13:13,0:40:-0.00,-4.90,-54.30	0/0:11:11,0:40:-0.00,-4.29,-46.18	./.	0/0:52:52,0:40:0.00,-16.64,-212.69	0/0:17:17,0:40:-0.00,-6.10,-70.55	0/0:46:46,0:40:-0.00,-14.83,-188.33	0/0:28:28,0:40:-0.00,-9.41,-115.22	0/0:14:14,0:40:-0.00,-5.20,-58.36	0/0:6:6,0:34:-0.00,-2.79,-25.87	0/0:27:27,0:40:-0.00,-9.11,-111.16
1155	242001	63803:69	T	C	0	PASS	NS=25;AF=0.080	GT:DP:AD:GQ:GL	0/0:71:71,0:40:-0.00,-21.90,-303.07	./.	0/0:25:25,0:40:-0.00,-8.06,-107.64	0/0:14:14,0:40:-0.00,-4.75,-60.91	0/0:60:60,0:40:0.00,-18.59,-256.34	0/0:70:70,0:40:-0.00,-21.60,-298.82	0/0:47:47,0:40:-0.00,-14.68,-201.11	0/0:9:9,0:39:-0.00,-3.24,-39.67	0/0:30:30,0:40:-0.00,-9.56,-128.89	0/0:20:20,0:40:-0.00,-6.55,-86.40	./.	0/0:25:25,0:40:-0.00,-8.06,-107.64	0/0:16:16,0:40:-0.00,-5.35,-69.41	0/0:24:24,0:40:-0.00,-7.76,-103.39	0/0:12:12,0:40:-0.00,-4.14,-52.41	0/0:8:8,0:36:-0.00,-2.94,-35.42	0/0:8:8,0:36:-0.00,-2.94,-35.42	0/0:39:39,0:40:-0.00,-12.27,-167.12	0/0:25:25,0:40:-0.00,-8.06,-107.64	0/0:33:33,0:40:-0.00,-10.47,-141.63	0/0:15:15,0:40:-0.00,-5.05,-65.16	0/1:83:16,67:40:-259.13,0.00,-43.89	0/1:24:10,14:40:-51.72,0.00,-36.16	0/1:58:42,16:40:-49.98,0.00,-161.88	0/1:20:12,8:40:-27.43,0.00,-45.86	./.	0/0:18:18,0:40:-0.00,-5.95,-77.90	0/0:12:12,0:40:-0.00,-4.14,-52.41
1156	243001	63820:22	A	G	0	PASS	NS=25;AF=0.120	GT:DP:AD:GQ:GL	0/0:67:67,0:40:0.00,-21.11,-273.12	0/0:38:38,0:40:-0.00,-12.38,-155.28	0/0:8:8,0:40:-0.00,-3.35,-33.37	./.	1/1:9:0,9:34:-35.72,-2.80,-0.00	0/1:25:10,15:40:-52.49,0.00,-33.02	1/1:14:0,14:40:-56.04,-4.30,-0.00	0/0:17:17,0:40:-0.00,-6.06,-69.94	0/0:16:16,0:40:-0.00,-5.76,-65.88	0/0:24:24,0:40:-0.00,-8.17,-98.38	0/0:14:14,0:40:-0.00,-5.16,-57.75	0/0:23:23,0:40:-0.00,-7.87,-94.32	0/0:12:12,0:40:-0.00,-4.56,-49.62	0/0:28:28,0:40:-0.00,-9.37,-114.64	0/0:6:6,0:34:-0.00,-2.75,-25.24	0/0:8:8,0:40:-0.00,-3.35,-33.37	0/0:12:12,0:40:-0.00,-4.56,-49.62	0/1:27:10,17:40:-60.01,0.00,-32.42	./.	0/0:16:16,0:40:-0.00,-5.76,-65.88	./.	0/0:71:71,0:40:0.00,-22.31,-289.38	0/0:20:20,0:40:-0.00,-6.96,-82.13	0/0:55:55,0:40:0.00,-17.50,-224.36	0/0:20:20,0:40:-0.00,-6.96,-82.13	0/0:17:17,0:40:-0.00,-6.06,-69.94	0/0:4:4,0:27:-0.00,-2.15,-17.11	0/0:28:28,0:40:-0.00,-9.37,-114.64
1156	244001	63820:71	G	T	0	PASS	NS=25;AF=0.080	GT:DP:AD:GQ:GL	0/0:67:67,0:40:0.00,-21.10,-273.45	0/0:38:38,0:40:-0.00,-12.37,-155.60	0/0:8:8,0:40:-0.00,-3.34,-33.69	./.	0/0:9:9,0:40:-0.00,-3.64,-37.76	0/0:25:25,0:40:-0.00,-8.46,-102.77	0/0:14:14,0:40:-0.00,-5.15,-58.07	0/0:17:17,0:40:-0.00,-6.05,-70.27	1/1:16:0,16:40:-63.84,-4.57,-0.00	0/1:24:13,11:40:-36.54,0.00,-45.85	0/1:14:10,4:40:-11.11,-0.00,-36.67	0/0:23:23,0:40:-0.00,-7.86,-94.65	0/0:12:12,0:40:-0.00,-4.55,-49.95	0/0:28:28,0:40:-0.00,-9.36,-114.97	0/0:6:6,0:34:-0.00,-2.74,-25.57	0/0:8:8,0:40:-0.00,-3.34,-33.69	0/0:12:12,0:40:-0.00,-4.55,-49.95	0/0:27:27,0:40:-0.00,-9.06,-110.90	./.	0/0:16:16,0:40:-0.00,-5.75,-66.20	./.	0/0:71:71,0:40:-0.00,-22.31,-289.70	0/0:20:20,0:40:-0.00,-6.96,-82.46	0/0:55:55,0:40:-0.00,-17.49,-224.68	0/0:20:20,0:40:-0.00,-6.96,-82.46	0/0:17:17,0:40:-0.00,-6.05,-70.27	0/0:4:4,0:27:-0.00,-2.14,-17.44	0/0:28:28,0:40:-0.00,-9.36,-114.97
1157	245001	63828:18	A	T	0	PASS	NS=27;AF=0.296	GT:DP:AD:GQ:GL	0/0:29:29,0:40:-0.00,-9.53,-115.36	0/1:25:11,14:40:-47.17,0.00,-35.69	0/0:18:18,0:40:-0.00,-6.22,-71.76	0/0:10:10,0:40:-0.00,-3.81,-40.05	0/0:15:15,0:40:-0.00,-5.32,-59.87	0/1:18:9,9:40:-29.45,-0.00,-29.87	0/0:15:15,0:40:-0.00,-5.32,-59.87	0/0:25:25,0:40:-0.00,-8.33,-99.51	0/0:15:15,0:40:-0.00,-5.32,-59.87	0/0:16:16,0:40:-0.00,-5.62,-63.83	0/0:8:8,0:39:-0.00,-3.21,-32.12	0/0:22:22,0:40:-0.00,-7.42,-87.62	0/0:11:11,0:40:-0.00,-4.11,-44.01	0/0:17:17,0:40:-0.00,-5.92,-67.80	0/0:12:12,0:40:-0.00,-4.41,-47.98	0/0:7:7,0:35:-0.00,-2.91,-28.16	0/0:11:11,0:40:-0.00,-4.11,-44.01	0/0:18:18,0:40:-0.00,-6.22,-71.76	0/0:6:6,0:32:-0.00,-2.61,-24.20	0/0:6:6,0:32:-0.00,-2.61,-24.20	./.	1/1:44:0,44:40:-173.99,-13.63,-0.00	1/1:23:0,23:40:-90.75,-7.31,-0.00	1/1:32:0,32:40:-126.43,-10.02,-0.00	1/1:19:0,19:40:-74.90,-6.11,-0.00	1/1:10:0,10:40:-39.22,-3.40,-0.00	1/1:15:0,15:40:-59.04,-4.90,-0.00	1/1:13:0,13:40:-51.12,-4.30,-0.00
1158	246001	63829:76	C	A	0	PASS	NS=25;AF=0.060	GT:DP:AD:GQ:GL	0/1:25:16,9:40:-28.19,0.00,-58.05	0/1:38:13,25:40:-89.15,0.00,-41.97	0/1:18:9,9:40:-30.30,0.00,-31.77	0/0:4:4,0:25:-0.00,-1.99,-17.70	0/0:32:32,0:40:-0.00,-10.41,-131.22	0/0:22:22,0:40:-0.00,-7.40,-90.68	0/0:18:18,0:40:-0.00,-6.20,-74.46	0/0:12:12,0:40:-0.00,-4.39,-50.13	0/0:29:29,0:40:-0.00,-9.51,-119.06	0/0:14:14,0:40:-0.00,-4.99,-58.24	0/0:7:7,0:35:-0.00,-2.89,-29.86	0/0:28:28,0:40:-0.00,-9.21,-115.01	./.	./.	./.	./.	./.	0/0:16:16,0:40:-0.00,-5.59,-66.35	0/0:4:4,0:25:-0.00,-1.99,-17.70	0/0:15:15,0:40:-0.00,-5.29,-62.30	0/0:23:23,0:40:-0.00,-7.70,-94.73	0/0:46:46,0:40:-0.00,-14.62,-187.99	0/0:22:22,0:40:-0.00,-7.40,-90.68	0/0:52:52,0:40:0.00,-16.43,-212.31	0/0:32:32,0:40:-0.00,-10.41,-131.22	0/0:15:15,0:40:-0.00,-5.29,-62.30	0/0:15:15,0:40:-0.00,-5.29,-62.30	0/0:27:27,0:40:-0.00,-8.90,-110.95
1159	247001	63845:95	C	T	0	PASS	NS=23;AF=0.435	GT:DP:AD:GQ:GL	0/0:16:16,0:40:-0.00,-5.43,-63.51	0/1:40:20,20:40:-66.61,0.00,-66.71	0/0:10:10,0:40:-0.00,-3.62,-39.73	1/1:12:0,12:40:-47.45,-4.12,-0.00	1/1:21:0,21:40:-83.12,-6.83,-0.00	1/1:21:0,21:40:-83.12,-6.83,-0.00	1/1:31:0,31:40:-122.75,-9.84,-0.00	0/0:36:36,0:40:-0.00,-11.44,-142.76	0/0:21:21,0:40:-0.00,-6.93,-83.32	0/0:21:21,0:40:-0.00,-6.93,-83.32	0/0:16:16,0:40:-0.00,-5.43,-63.51	0/0:39:39,0:40:-0.00,-12.35,-154.65	0/0:15:15,0:40:-0.00,-5.12,-59.54	0/0:18:18,0:40:-0.00,-6.03,-71.43	0/0:5:5,0:27:-0.00,-2.12,-19.92	0/0:8:8,0:37:-0.00,-3.02,-31.80	0/0:14:13,1:13:-0.06,-0.92,-47.71	1/1:14:0,14:40:-55.38,-4.72,-0.00	1/1:9:0,9:39:-35.56,-3.22,-0.00	0/1:15:10,5:40:-14.69,-0.00,-34.60	./.	./.	./.	./.	./.	1/1:34:0,34:40:-134.63,-10.74,-0.00	1/1:12:0,12:40:-47.45,-4.12,-0.00	1/1:31:0,31:40:-122.75,-9.84,-0.00
1160	248001	63864:67	T	G	0	PASS	NS=24;AF=0.312	GT:DP:AD:GQ:GL	0/1:12:5,7:40:-22.96,0.00,-15.57	0/0:39:39,0:40:-0.00,-12.37,-151.96	1/1:9:0,9:36:-34.59,-2.96,-0.00	0/0:7:7,0:34:-0.00,-2.74,-27.59	0/0:12:12,0:40:-0.00,-4.25,-47.02	0/0:22:22,0:40:-0.00,-7.26,-85.89	0/1:16:11,5:40:-13.98,-0.00,-37.69	0/0:14:14,0:40:-0.00,-4.85,-54.80	0/0:11:11,0:40:-0.00,-3.95,-43.14	0/0:5:5,0:27:-0.00,-2.14,-19.82	0/0:9:9,0:40:-0.00,-3.34,-35.36	0/0:43:43,0:40:-0.00,-13.58,-167.50	0/0:18:18,0:40:-0.00,-6.05,-70.34	0/0:18:18,0:40:-0.00,-6.05,-70.34	0/0:5:5,0:27:-0.00,-2.14,-19.82	0/0:9:9,0:40:-0.00,-3.34,-35.36	0/0:18:18,0:40:-0.00,-6.05,-70.34	1/1:24:0,24:40:-92.89,-7.47,-0.00	0/1:11:6,5:40:-15.49,0.00,-19.76	0/0:10:10,0:40:-0.00,-3.64,-39.25	./.	1/1:31:0,31:40:-120.09,-9.58,-0.00	1/1:16:0,16:40:-61.80,-5.06,-0.00	1/1:17:0,17:40:-65.68,-5.36,-0.00	1/1:9:0,9:36:-34.59,-2.96,-0.00	./.	./.	./.
1161	249001	63866:46	T	G	0	PASS	NS=27;AF=0.056	GT:DP:AD:GQ:GL	0/0:44:44,0:40:-0.00,-14.44,-176.74	0/0:35:35,0:40:-0.00,-11.73,-140.83	0/0:13:13,0:40:-0.00,-5.11,-53.07	0/0:7:7,0:40:-0.00,-3.30,-29.13	1/1:5:0,5:20:-18.76,-1.51,-0.01	0/1:19:9,10:40:-32.98,0.00,-30.19	0/0:21:21,0:40:-0.00,-7.52,-84.98	0/0:7:7,0:40:-0.00,-3.30,-29.13	0/0:24:24,0:40:-0.00,-8.42,-96.95	0/0:17:17,0:40:-0.00,-6.31,-69.02	0/0:5:5,0:33:-0.00,-2.70,-21.15	0/0:29:29,0:40:-0.00,-9.93,-116.90	0/0:28:28,0:40:-0.00,-9.63,-112.91	0/0:16:16,0:40:-0.00,-6.01,-65.03	0/0:6:6,0:36:-0.00,-3.00,-25.14	./.	0/0:9:9,0:40:-0.00,-3.91,-37.11	./.	./.	0/0:9:9,0:40:-0.00,-3.91,-37.11	0/0:8:8,0:40:-0.00,-3.61,-33.12	0/0:40:40,0:40:-0.00,-13.24,-160.78	0/0:9:9,0:40:-0.00,-3.91,-37.11	0/0:31:31,0:40:-0.00,-10.53,-124.88	0/0:20:20,0:40:-0.00,-7.22,-80.99	0/0:11:11,0:40:-0.00,-4.51,-45.09	0/0:10:10,0:40:-0.00,-4.21,-41.10	0/0:21:21,0:40:-0.00,-7.52,-84.98
1161	250001	63866:78	C	T	0	PASS	NS=27;AF=0.037	GT:DP:AD:GQ:GL	0/0:44:44,0:40:-0.00,-14.18,-177.03	0/1:35:14,21:40:-72.31,0.00,-45.88	0/0:13:13,0:40:-0.00,-4.85,-53.36	0/0:7:7,0:37:-0.00,-3.04,-29.42	0/0:5:5,0:30:-0.00,-2.44,-21.44	0/0:19:19,0:40:-0.00,-6.65,-77.29	0/1:21:15,6:40:-16.68,0.00,-54.08	0/0:7:7,0:37:-0.00,-3.04,-29.42	0/0:24:24,0:40:-0.00,-8.16,-97.24	0/0:17:17,0:40:-0.00,-6.05,-69.32	0/0:5:5,0:30:-0.00,-2.44,-21.44	0/0:29:29,0:40:-0.00,-9.66,-117.19	0/0:28:28,0:40:-0.00,-9.36,-113.20	0/0:16:16,0:40:-0.00,-5.75,-65.33	0/0:6:6,0:34:-0.00,-2.74,-25.43	./.	0/0:9:9,0:40:-0.00,-3.64,-37.40	./.	./.	0/0:9:9,0:40:-0.00,-3.64,-37.40	0/0:8:8,0:40:-0.00,-3.34,-33.41	0/0:40:40,0:40:-0.00,-12.97,-161.07	0/0:9:9,0:40:-0.00,-3.64,-37.40	0/0:31:31,0:40:-0.00,-10.26,-125.17	0/0:20:20,0:40:-0.00,-6.95,-81.28	0/0:11:11,0:40:-0.00,-4.24,-45.38	0/0:10:10,0:40:-0.00,-3.94,-41.39	0/0:21:21,0:40:-0.00,-7.25,-85.27
1162	251001	63868:65	A	C	0	PASS	NS=23;AF=0.283	GT:DP:AD:GQ:GL	0/0:19:19,0:40:-0.00,-6.67,-72.04	0/0:27:27,0:40:-0.00,-9.07,-102.22	0/0:8:8,0:40:-0.00,-3.36,-30.55	0/0:5:5,0:31:-0.00,-2.45,-19.23	1/1:11:0,11:40:-41.13,-3.89,-0.00	1/1:15:0,15:40:-56.22,-5.09,-0.00	0/1:10:3,7:40:-22.45,-0.00,-7.73	0/0:4:4,0:27:-0.00,-2.15,-15.46	0/0:8:8,0:40:-0.00,-3.36,-30.55	0/0:7:7,0:37:-0.00,-3.05,-26.77	./.	0/0:14:14,0:40:-0.00,-5.16,-53.18	0/0:15:15,0:40:-0.00,-5.46,-56.95	0/0:13:13,0:40:-0.00,-4.86,-49.41	0/0:6:6,0:34:-0.00,-2.75,-23.00	./.	0/0:6:6,0:34:-0.00,-2.75,-23.00	./.	./.	0/0:20:20,0:40:-0.00,-6.97,-75.81	./.	1/1:24:0,24:40:-90.17,-7.80,-0.00	1/1:8:0,8:36:-29.81,-2.99,-0.00	1/1:27:0,27:40:-101.48,-8.71,-0.00	1/1:14:0,14:40:-52.44,-4.79,-0.00	0/0:13:13,0:40:-0.00,-4.86,-49.41	0/0:9:9,0:40:-0.00,-3.66,-34.32	0/0:13:13,0:40:-0.00,-4.86,-49.41
1162	252001	63868:90	A	G	0	PASS	NS=23;AF=0.326	GT:DP:AD:GQ:GL	0/1:19:11,8:40:-23.59,0.00,-35.21	1/1:27:0,27:40:-101.55,-8.70,-0.00	1/1:8:0,8:36:-29.88,-2.98,-0.00	0/0:5:5,0:30:-0.00,-2.38,-19.16	0/0:11:11,0:40:-0.00,-4.18,-41.80	0/0:15:15,0:40:-0.00,-5.39,-56.89	0/0:10:10,0:40:-0.00,-3.88,-38.02	0/0:4:4,0:27:-0.00,-2.08,-15.39	0/0:8:8,0:39:-0.00,-3.28,-30.48	0/0:7:7,0:36:-0.00,-2.98,-26.71	./.	0/0:14:14,0:40:-0.00,-5.08,-53.11	1/1:15:0,15:40:-56.28,-5.08,-0.00	1/1:13:0,13:40:-48.74,-4.48,-0.00	1/1:6:0,6:30:-22.33,-2.38,-0.00	./.	1/1:6:0,6:30:-22.33,-2.38,-0.00	./.	./.	1/1:20:0,20:40:-75.14,-6.59,-0.00	./.	0/0:24:24,0:40:-0.00,-8.09,-90.84	0/0:8:8,0:39:-0.00,-3.28,-30.48	0/0:27:27,0:40:-0.00,-9.00,-102.15	0/0:14:14,0:40:-0.00,-5.08,-53.11	0/0:13:13,0:40:-0.00,-4.78,-49.34	0/0:9:9,0:40:-0.00,-3.58,-34.25	0/0:13:13,0:40:-0.00,-4.78,-49.34
1163	253001	63872:8	G	T	0	PASS	NS=27;AF=0.167	GT:DP:AD:GQ:GL	0/1:27:14,13:40:-46.45,0.00,-52.04	0/1:58:24,34:40:-125.76,0.00,-84.92	0/1:22:7,15:40:-56.39,0.00,-23.99	0/1:6:2,4:40:-14.78,-0.00,-7.70	0/1:38:21,17:40:-60.02,0.00,-78.27	0/1:41:22,19:40:-67.56,0.00,-81.59	0/1:30:19,11:40:-37.10,0.00,-72.24	0/0:18:18,0:40:-0.00,-5.72,-77.35	0/0:34:34,0:40:-0.00,-10.53,-144.89	0/0:28:28,0:40:-0.00,-8.73,-119.56	0/0:17:17,0:40:-0.00,-5.42,-73.13	0/0:45:45,0:40:-0.00,-13.85,-191.32	0/0:14:14,0:40:-0.00,-4.51,-60.46	0/0:24:24,0:40:-0.00,-7.52,-102.67	0/0:4:4,0:20:-0.01,-1.52,-18.27	./.	0/0:11:11,0:40:-0.00,-3.61,-47.80	0/0:19:19,0:40:-0.00,-6.02,-81.57	0/1:12:9,3:40:-8.75,-0.00,-35.45	0/1:16:10,6:40:-20.21,0.00,-38.46	0/0:33:33,0:40:-0.00,-10.23,-140.66	0/0:85:85,0:40:-0.00,-25.89,-360.16	0/0:38:38,0:40:-0.00,-11.74,-161.77	0/0:71:71,0:40:0.00,-21.67,-301.07	0/0:48:48,0:40:-0.00,-14.75,-203.98	0/0:31:31,0:40:-0.00,-9.63,-132.22	0/0:13:13,0:40:-0.00,-4.21,-56.24	0/0:49:49,0:40:-0.00,-15.05,-208.20
1164	254001	63885:6	T	C	0	PASS	NS=26;AF=0.096	GT:DP:AD:GQ:GL	0/0:33:33,0:40:-0.00,-10.67,-133.72	0/0:33:33,0:40:-0.00,-10.67,-133.72	0/0:18:18,0:40:-0.00,-6.16,-73.46	0/0:12:12,0:40:-0.00,-4.35,-49.36	0/0:20:20,0:40:-0.00,-6.76,-81.50	0/0:31:31,0:40:-0.00,-10.07,-125.68	0/0:14:14,0:40:-0.00,-4.96,-57.40	0/1:10:7,3:40:-8.30,-0.00,-25.53	0/1:25:13,12:40:-39.94,0.00,-45.11	1/1:27:0,27:40:-107.30,-7.71,-0.00	0/1:11:4,7:40:-24.07,-0.00,-13.17	0/0:20:20,0:40:-0.00,-6.76,-81.50	0/0:22:22,0:40:-0.00,-7.36,-89.53	0/0:40:40,0:40:-0.00,-12.78,-161.84	0/0:11:11,0:40:-0.00,-4.05,-45.35	0/0:6:6,0:32:-0.00,-2.55,-25.26	0/0:17:17,0:40:-0.00,-5.86,-69.45	0/0:9:9,0:40:-0.00,-3.45,-37.31	0/0:4:4,0:25:-0.00,-1.95,-17.23	./.	./.	0/0:29:29,0:40:-0.00,-9.47,-117.65	0/0:10:10,0:40:-0.00,-3.75,-41.33	0/0:42:42,0:40:-0.00,-13.38,-169.87	0/0:19:19,0:40:-0.00,-6.46,-77.48	0/0:21:21,0:40:-0.00,-7.06,-85.51	0/0:12:12,0:40:-0.00,-4.35,-49.36	0/0:24:24,0:40:-0.00,-7.97,-97.57
1164	255001	63885:20	T	G	0	PASS	NS=26;AF=0.154	GT:DP:AD:GQ:GL	0/0:33:33,0:40:-0.00,-10.78,-133.29	0/0:33:33,0:40:-0.00,-10.78,-133.29	0/0:18:18,0:40:-0.00,-6.26,-73.04	0/0:12:12,0:40:-0.00,-4.46,-48.94	0/0:20:20,0:40:-0.00,-6.86,-81.07	0/0:31:31,0:40:-0.00,-10.17,-125.26	0/0:14:14,0:40:-0.00,-5.06,-56.97	0/0:10:10,0:40:-0.00,-3.85,-40.90	0/0:25:25,0:40:-0.00,-8.37,-101.16	0/0:27:27,0:40:-0.00,-8.97,-109.19	0/0:11:11,0:40:-0.00,-4.15,-44.92	0/0:20:20,0:40:-0.00,-6.86,-81.07	0/1:22:9,13:40:-44.76,0.00,-29.42	0/1:40:16,24:40:-83.52,0.00,-52.12	1/1:11:0,11:40:-43.45,-3.42,-0.00	1/1:6:0,6:25:-23.37,-1.92,-0.01	1/1:17:1,16:17:-59.55,-1.24,-0.03	0/0:9:9,0:40:-0.00,-3.55,-36.89	0/0:4:4,0:26:-0.00,-2.05,-16.81	./.	./.	0/0:29:29,0:40:-0.00,-9.57,-117.23	0/0:10:10,0:40:-0.00,-3.85,-40.90	0/0:42:42,0:40:-0.00,-13.49,-169.45	0/0:19:19,0:40:-0.00,-6.56,-77.06	0/0:21:21,0:40:-0.00,-7.16,-85.09	0/0:12:12,0:40:-0.00,-4.46,-48.94	0/0:24:24,0:40:-0.00,-8.07,-97.14
1164	256001	63885:52	C	T	0	PASS	NS=26;AF=0.038	GT:DP:AD:GQ:GL	0/0:33:33,0:40:-0.00,-10.92,-134.06	0/0:33:33,0:40:-0.00,-10.92,-134.06	0/0:18:18,0:40:-0.00,-6.40,-73.81	0/0:12:12,0:40:-0.00,-4.59,-49.70	0/0:20:20,0:40:-0.00,-7.00,-81.84	0/0:31:31,0:40:-0.00,-10.31,-126.03	0/0:14:14,0:40:-0.00,-5.20,-57.74	0/0:10:10,0:40:-0.00,-3.99,-41.67	0/0:25:25,0:40:-0.00,-8.51,-101.93	0/0:27:27,0:40:-0.00,-9.11,-109.96	0/0:11:11,0:40:-0.00,-4.29,-45.69	0/0:20:20,0:40:-0.00,-7.00,-81.84	0/1:22:13,9:40:-28.55,0.00,-46.12	0/1:40:24,16:40:-51.25,0.00,-84.89	0/0:11:11,0:40:-0.00,-4.29,-45.69	0/0:6:6,0:34:-0.00,-2.79,-25.60	0/0:17:16,1:27:-0.00,-2.09,-61.76	0/0:9:9,0:40:-0.00,-3.69,-37.65	0/0:4:4,0:28:-0.00,-2.19,-17.57	./.	./.	0/0:29:29,0:40:-0.00,-9.71,-117.99	0/0:10:10,0:40:-0.00,-3.99,-41.67	0/0:42:42,0:40:-0.00,-13.62,-170.21	0/0:19:19,0:40:-0.00,-6.70,-77.82	0/0:21:21,0:40:-0.00,-7.30,-85.86	0/0:12:12,0:40:-0.00,-4.59,-49.70	0/0:24:24,0:40:-0.00,-8.21,-97.91
1165	257001	63887:12	G	C	0	PASS	NS=23;AF=0.283	GT:DP:AD:GQ:GL	0/0:21:21,0:40:-0.00,-7.28,-82.99	0/0:23:23,0:40:-0.00,-7.88,-90.86	0/0:26:26,0:40:-0.00,-8.78,-102.67	./.	0/0:19:19,0:40:-0.00,-6.68,-75.12	0/0:16:16,0:40:-0.00,-5.77,-63.32	0/0:14:14,0:40:-0.00,-5.17,-55.45	0/1:8:4,4:40:-12.37,-0.00,-12.74	1/1:11:0,11:40:-42.91,-3.90,-0.00	0/0:25:25,0:40:-0.00,-8.48,-98.73	0/0:15:14,1:21:-0.01,-1.55,-51.53	1/1:16:0,16:40:-62.58,-5.40,-0.00	1/1:20:0,20:40:-78.32,-6.61,-0.00	1/1:23:0,23:40:-90.12,-7.51,-0.00	1/1:9:0,9:40:-35.04,-3.30,-0.00	./.	1/1:11:0,11:40:-42.91,-3.90,-0.00	0/0:13:13,0:40:-0.00,-4.87,-51.52	./.	./.	./.	0/0:31:31,0:40:-0.00,-10.29,-122.34	0/0:16:16,0:40:-0.00,-5.77,-63.32	0/0:29:29,0:40:-0.00,-9.69,-114.47	0/0:22:22,0:40:-0.00,-7.58,-86.93	0/0:24:24,0:40:-0.00,-8.18,-94.80	0/0:8:8,0:40:-0.00,-3.37,-31.85	0/0:30:30,0:40:-0.00,-9.99,-118.40
1165	258001	63887:44	C	G	0	PASS	NS=23;AF=0.261	GT:DP:AD:GQ:GL	0/1:21:9,12:40:-40.07,0.00,-28.75	1/1:23:0,23:40:-90.01,-7.26,-0.00	1/1:26:0,26:40:-101.81,-8.17,-0.00	./.	1/1:19:0,19:40:-74.27,-6.06,-0.00	1/1:16:0,16:40:-62.47,-5.16,-0.00	1/1:14:0,14:40:-54.60,-4.55,-0.00	0/0:8:8,0:39:-0.00,-3.23,-31.96	0/0:11:11,0:40:-0.00,-4.13,-43.76	0/0:25:25,0:40:-0.00,-8.35,-98.84	0/0:15:15,0:40:-0.00,-5.34,-59.50	0/0:16:16,0:40:-0.00,-5.64,-63.43	0/0:20:20,0:40:-0.00,-6.84,-79.17	0/0:23:23,0:40:-0.00,-7.75,-90.98	0/0:9:9,0:40:-0.00,-3.53,-35.89	./.	0/0:11:11,0:40:-0.00,-4.13,-43.76	0/1:13:8,5:40:-14.94,-0.00,-27.22	./.	./.	./.	0/0:31:31,0:40:-0.00,-10.15,-122.45	0/0:16:16,0:40:-0.00,-5.64,-63.43	0/0:29:29,0:40:-0.00,-9.55,-114.58	0/0:22:22,0:40:-0.00,-7.45,-87.04	0/0:24:24,0:40:-0.00,-8.05,-94.91	0/0:8:8,0:39:-0.00,-3.23,-31.96	0/0:30:30,0:40:-0.00,-9.85,-118.52
1166	259001	63894:72	T	C	0	PASS	NS=27;AF=0.037	GT:DP:AD:GQ:GL	0/0:31:31,0:40:-0.00,-10.34,-124.70	0/0:32:32,0:40:-0.00,-10.64,-128.67	0/0:13:13,0:40:-0.00,-4.92,-53.17	0/0:7:7,0:38:-0.00,-3.12,-29.32	0/0:17:17,0:40:-0.00,-6.13,-69.06	0/0:27:27,0:40:-0.00,-9.14,-108.80	0/0:18:18,0:40:-0.00,-6.43,-73.04	0/1:5:1,4:36:-13.38,-0.00,-2.96	0/0:11:11,0:40:-0.00,-4.32,-45.22	0/1:15:11,4:40:-10.37,-0.00,-39.69	./.	0/0:22:22,0:40:-0.00,-7.63,-88.93	0/0:20:20,0:40:-0.00,-7.03,-80.98	0/0:24:24,0:40:-0.00,-8.23,-96.88	0/0:8:8,0:40:-0.00,-3.42,-33.30	0/0:5:5,0:31:-0.00,-2.52,-21.37	0/0:21:21,0:40:-0.00,-7.33,-84.96	0/0:23:23,0:40:-0.00,-7.93,-92.91	0/0:8:8,0:40:-0.00,-3.42,-33.30	0/0:14:14,0:40:-0.00,-5.22,-57.14	0/0:10:10,0:40:-0.00,-4.02,-41.24	0/0:30:30,0:40:-0.00,-10.04,-120.72	0/0:20:20,0:40:-0.00,-7.03,-80.98	0/0:40:40,0:40:-0.00,-13.05,-160.46	0/0:20:20,0:40:-0.00,-7.03,-80.98	0/0:21:21,0:40:-0.00,-7.33,-84.96	0/0:5:5,0:31:-0.00,-2.52,-21.37	0/0:4:4,0:28:-0.00,-2.22,-17.40
1167	260001	63895:30	A	G	0	PASS	NS=27;AF=0.037	GT:DP:AD:GQ:GL	0/0:28:28,0:40:-0.00,-9.35,-117.88	0/0:37:37,0:40:-0.00,-12.06,-155.29	0/0:14:14,0:40:-0.00,-5.13,-59.69	0/0:8:8,0:40:-0.00,-3.33,-34.75	0/0:16:16,0:40:-0.00,-5.74,-68.00	0/0:19:19,0:40:-0.00,-6.64,-80.47	0/0:17:17,0:40:-0.00,-6.04,-72.16	0/0:35:35,0:40:-0.00,-11.46,-146.97	0/0:21:21,0:40:-0.00,-7.24,-88.78	0/1:30:16,14:40:-48.24,0.00,-58.05	0/1:12:7,5:40:-16.25,0.00,-26.06	0/0:34:34,0:40:-0.00,-11.15,-142.82	0/0:29:29,0:40:-0.00,-9.65,-122.03	0/0:28:28,0:40:-0.00,-9.35,-117.88	0/0:21:21,0:40:-0.00,-7.24,-88.78	0/0:14:14,0:40:-0.00,-5.13,-59.69	0/0:28:28,0:40:-0.00,-9.35,-117.88	0/0:17:17,0:40:-0.00,-6.04,-72.16	0/0:9:9,0:40:-0.00,-3.63,-38.90	0/0:22:22,0:40:-0.00,-7.54,-92.94	./.	0/0:63:63,0:40:0.00,-19.88,-263.36	0/0:27:27,0:40:-0.00,-9.05,-113.72	0/0:68:68,0:40:0.00,-21.39,-284.14	0/0:40:40,0:40:-0.00,-12.96,-167.76	0/0:30:30,0:40:-0.00,-9.95,-126.19	0/0:9:9,0:40:-0.00,-3.63,-38.90	0/0:41:41,0:40:-0.00,-13.26,-171.91
1167	261001	63895:85	G	A	0	PASS	NS=27;AF=0.056	GT:DP:AD:GQ:GL	0/0:28:28,0:40:-0.00,-9.59,-69.65	0/0:37:37,0:40:-0.00,-12.28,-91.65	0/0:14:14,0:40:-0.00,-5.40,-35.43	0/0:8:3,0:27:-0.00,-2.10,-8.54	0/0:16:16,0:40:-0.00,-5.99,-40.31	0/0:19:19,0:40:-0.00,-6.89,-47.65	0/0:17:17,0:40:-0.00,-6.29,-42.76	0/0:35:35,0:40:-0.00,-11.68,-86.76	0/0:21:21,0:40:-0.00,-7.49,-52.54	0/0:30:30,0:40:-0.00,-10.19,-74.54	0/0:12:12,0:40:-0.00,-4.80,-30.54	0/0:34:34,0:40:-0.00,-11.38,-84.31	0/0:29:29,0:40:-0.00,-9.89,-72.09	0/0:28:28,0:40:-0.00,-9.59,-69.65	0/0:21:21,0:40:-0.00,-7.49,-52.54	0/0:14:14,0:40:-0.00,-5.40,-35.43	0/0:28:28,0:40:-0.00,-9.59,-69.65	0/0:17:17,0:40:-0.00,-6.29,-42.76	0/1:9:7,2:14:-1.03,-0.04,-14.46	1/1:22:0,22:40:-52.57,-6.59,-0.00	./.	0/0:63:63,0:40:-0.00,-20.07,-155.20	0/0:27:27,0:40:-0.00,-9.29,-67.20	0/0:68:68,0:40:0.00,-21.57,-167.42	0/0:40:40,0:40:-0.00,-13.18,-98.98	0/0:30:30,0:40:-0.00,-10.19,-74.54	0/0:9:9,0:40:-0.00,-3.90,-23.20	0/0:41:41,0:40:-0.00,-13.48,-101.42
1168	262001	63899:21	G	T	0	PASS	NS=25;AF=0.100	GT:DP:AD:GQ:GL	./.	./.	./.	0/0:7:7,0:34:-0.00,-2.73,-30.68	0/0:58:58,0:40:0.00,-18.08,-247.30	0/0:35:35,0:40:-0.00,-11.16,-149.61	1/1:8:0,8:27:-33.03,-2.09,-0.00	0/0:21:21,0:40:-0.00,-6.94,-90.15	0/0:16:16,0:40:-0.00,-5.44,-68.91	0/0:20:20,0:40:-0.00,-6.64,-85.90	0/0:10:10,0:40:-0.00,-3.63,-43.42	0/0:24:24,0:40:-0.00,-7.85,-102.89	0/0:16:16,0:40:-0.00,-5.44,-68.91	0/0:14:14,0:40:-0.00,-4.84,-60.41	./.	0/0:9:9,0:40:-0.00,-3.33,-39.18	0/0:9:9,0:40:-0.00,-3.33,-39.18	0/0:36:36,0:40:-0.00,-11.46,-153.86	0/0:11:11,0:40:-0.00,-3.93,-47.67	0/0:13:13,0:40:-0.00,-4.54,-56.17	1/1:10:0,10:33:-41.53,-2.69,-0.00	0/0:97:97,0:40:0.00,-29.82,-412.95	0/0:41:41,0:40:-0.00,-12.96,-175.09	0/0:97:97,0:40:0.00,-29.82,-412.95	0/0:72:72,0:40:0.00,-22.30,-306.77	0/0:10:10,0:40:-0.00,-3.63,-43.42	./.	0/1:40:27,13:40:-42.55,0.00,-102.97
1168	263001	63899:34	C	T	0	PASS	NS=27;AF=0.130	GT:DP:AD:GQ:GL	0/0:61:61,0:40:0.00,-18.78,-260.18	0/0:61:61,0:40:0.00,-18.78,-260.18	0/0:21:21,0:40:-0.00,-6.74,-90.29	0/0:7:7,0:31:-0.00,-2.53,-30.82	./.	0/0:35:35,0:40:-0.00,-10.95,-149.75	0/0:8:8,0:35:-0.00,-2.83,-35.07	0/0:21:21,0:40:-0.00,-6.74,-90.29	0/0:16:16,0:40:-0.00,-5.23,-69.05	0/0:20:20,0:40:-0.00,-6.44,-86.04	0/0:10:10,0:40:-0.00,-3.43,-43.56	0/0:24:24,0:40:-0.00,-7.64,-103.03	0/0:16:16,0:40:-0.00,-5.23,-69.05	0/0:14:14,0:40:-0.00,-4.63,-60.55	./.	0/0:9:9,0:38:-0.00,-3.13,-39.32	0/0:9:9,0:38:-0.00,-3.13,-39.32	0/0:36:36,0:40:-0.00,-11.25,-154.00	0/0:11:11,0:40:-0.00,-3.73,-47.81	0/0:13:13,0:40:-0.00,-4.33,-56.31	0/0:10:10,0:40:-0.00,-3.43,-43.56	0/1:97:51,46:40:-165.77,0.00,-188.10	0/1:41:24,17:40:-59.45,0.00,-90.27	0/1:97:52,45:40:-161.52,0.00,-192.34	0/1:72:37,35:40:-126.57,0.00,-136.16	1/1:10:0,10:29:-41.39,-2.34,-0.00	./.	0/1:40:13,27:40:-102.22,0.00,-43.85
1168	264001	63899:79	C	T	0	PASS	NS=27;AF=0.074	GT:DP:AD:GQ:GL	0/0:61:61,0:40:0.00,-19.08,-260.25	0/0:61:61,0:40:0.00,-19.08,-260.25	0/0:21:21,0:40:-0.00,-7.04,-90.35	1/1:7:0,7:22:-28.59,-1.68,-0.01	./.	0/1:35:20,15:40:-52.45,0.00,-74.85	0/0:8:8,0:38:-0.00,-3.13,-35.14	0/0:21:21,0:40:-0.00,-7.04,-90.35	0/0:16:16,0:40:-0.00,-5.54,-69.11	0/0:20:20,0:40:-0.00,-6.74,-86.10	0/0:10:10,0:40:-0.00,-3.73,-43.63	0/0:24:24,0:40:-0.00,-7.95,-103.09	0/0:16:16,0:40:-0.00,-5.54,-69.11	0/0:14:14,0:40:-0.00,-4.94,-60.62	./.	0/0:9:9,0:40:-0.00,-3.43,-39.38	0/0:9:9,0:40:-0.00,-3.43,-39.38	0/1:36:20,16:40:-56.40,0.00,-74.54	./.	0/0:13:13,0:40:-0.00,-4.64,-56.37	0/0:10:10,0:40:-0.00,-3.73,-43.63	0/0:97:97,0:40:-0.00,-29.92,-413.16	0/0:41:41,0:40:-0.00,-13.06,-175.30	0/0:97:97,0:40:-0.00,-29.92,-413.16	0/0:72:72,0:40:0.00,-22.40,-306.97	0/0:10:10,0:40:-0.00,-3.73,-43.63	0/0:19:19,0:40:-0.00,-6.44,-81.86	0/0:40:40,0:40:-0.00,-12.76,-171.05
1169	265001	63901:21	G	A	0	PASS	NS=27;AF=0.093	GT:DP:AD:GQ:GL	0/1:17:11,6:40:-17.45,0.00,-38.22	1/1:32:0,32:40:-125.43,-9.76,-0.00	1/1:11:0,11:40:-42.45,-3.44,-0.00	0/0:5:5,0:33:-0.00,-2.64,-20.77	0/0:16:16,0:40:-0.00,-5.95,-64.23	0/0:21:21,0:40:-0.00,-7.46,-83.99	0/0:20:20,0:40:-0.00,-7.16,-80.04	0/0:19:19,0:40:-0.00,-6.86,-76.09	0/0:18:18,0:40:-0.00,-6.56,-72.13	0/0:17:17,0:40:-0.00,-6.26,-68.18	0/0:10:10,0:40:-0.00,-4.15,-40.52	0/0:22:22,0:40:-0.00,-7.76,-87.94	0/0:28:28,0:40:-0.00,-9.57,-111.65	0/0:4:4,0:29:-0.00,-2.34,-16.82	0/0:13:13,0:40:-0.00,-5.05,-52.38	0/0:15:15,0:40:-0.00,-5.65,-60.28	0/0:4:4,0:29:-0.00,-2.34,-16.82	0/0:10:10,0:40:-0.00,-4.15,-40.52	0/0:12:12,0:40:-0.00,-4.75,-48.43	0/0:6:6,0:36:-0.00,-2.95,-24.72	./.	0/0:25:25,0:40:-0.00,-8.66,-99.79	0/0:13:13,0:40:-0.00,-5.05,-52.38	0/0:49:49,0:40:-0.00,-15.89,-194.62	0/0:16:16,0:40:-0.00,-5.95,-64.23	0/0:10:10,0:40:-0.00,-4.15,-40.52	0/0:16:16,0:40:-0.00,-5.95,-64.23	0/0:18:18,0:40:-0.00,-6.56,-72.13
1170	266001	63909:93	C	T	0	PASS	NS=26;AF=0.096	GT:DP:AD:GQ:GL	0/1:14:7,7:40:-21.72,0.00,-22.59	1/1:34:0,34:40:-130.24,-10.43,-0.00	1/1:11:0,11:40:-41.55,-3.50,-0.00	0/0:8:8,0:40:-0.00,-3.47,-31.72	0/0:7:7,0:38:-0.00,-3.17,-27.86	0/0:20:20,0:40:-0.00,-7.08,-77.99	0/0:14:14,0:40:-0.00,-5.27,-54.85	0/0:9:9,0:40:-0.00,-3.77,-35.57	0/0:10:10,0:40:-0.00,-4.07,-39.43	0/0:11:11,0:40:-0.00,-4.37,-43.28	./.	0/0:16:16,0:40:-0.00,-5.88,-62.56	0/0:9:9,0:40:-0.00,-3.77,-35.57	0/0:10:10,0:40:-0.00,-4.07,-39.43	0/0:11:11,0:40:-0.00,-4.37,-43.28	0/0:4:4,0:29:-0.00,-2.27,-16.29	0/0:4:4,0:29:-0.00,-2.27,-16.29	0/0:13:13,0:40:-0.00,-4.97,-51.00	0/0:6:6,0:35:-0.00,-2.87,-24.00	0/0:13:13,0:40:-0.00,-4.97,-51.00	./.	0/0:24:24,0:40:-0.00,-8.28,-93.41	0/0:19:19,0:40:-0.00,-6.78,-74.13	0/0:35:35,0:40:-0.00,-11.59,-135.83	0/0:15:15,0:40:-0.00,-5.58,-58.71	0/0:15:15,0:40:-0.00,-5.58,-58.71	0/0:7:7,0:38:-0.00,-3.17,-27.86	0/0:20:20,0:40:-0.00,-7.08,-77.99
1170	267001	63909:96	T	A	0	PASS	NS=26;AF=0.327	GT:DP:AD:GQ:GL	0/1:14:7,7:40:-22.11,0.00,-22.44	0/0:34:34,0:40:-0.00,-10.91,-131.44	0/0:11:11,0:40:-0.00,-3.98,-42.75	0/1:8:4,4:40:-12.34,-0.00,-12.67	1/1:7:0,7:31:-26.66,-2.45,-0.00	0/1:20:11,9:40:-28.01,0.00,-36.06	0/0:14:14,0:40:-0.00,-4.89,-54.32	0/0:9:9,0:40:-0.00,-3.38,-35.04	0/0:10:10,0:40:-0.00,-3.68,-38.89	0/0:11:11,0:40:-0.00,-3.98,-42.75	./.	0/0:16:16,0:40:-0.00,-5.49,-62.03	0/0:9:9,0:40:-0.00,-3.38,-35.04	0/0:10:10,0:40:-0.00,-3.68,-38.89	0/0:11:11,0:40:-0.00,-3.98,-42.75	0/0:4:4,0:24:-0.01,-1.88,-15.76	0/0:4:4,0:24:-0.01,-1.88,-15.76	1/1:13:0,13:40:-49.80,-4.25,-0.00	1/1:6:0,6:27:-22.81,-2.15,-0.00	0/0:13:13,0:40:-0.00,-4.59,-50.46	./.	1/1:24:0,24:40:-92.21,-7.56,-0.00	1/1:19:0,19:40:-72.93,-6.06,-0.00	1/1:35:0,35:40:-134.63,-10.88,-0.00	1/1:15:0,15:40:-57.51,-4.86,-0.00	0/0:15:15,0:40:-0.00,-5.19,-58.17	0/0:7:7,0:34:-0.00,-2.78,-27.32	0/0:20:20,0:40:-0.00,-6.69,-77.45
1171	268001	63913:68	T	C	0	PASS	NS=23;AF=0.261	GT:DP:AD:GQ:GL	0/1:22:12,10:40:-29.67,0.00,-37.56	0/1:20:12,8:40:-22.86,0.00,-38.16	0/0:6:6,0:32:-0.00,-2.57,-22.71	./.	1/1:11:0,11:40:-40.29,-3.60,-0.00	1/1:16:0,16:40:-58.82,-5.10,-0.00	1/1:5:0,5:23:-18.06,-1.80,-0.01	0/0:8:8,0:38:-0.00,-3.17,-30.12	0/0:8:8,0:38:-0.00,-3.17,-30.12	0/0:15:15,0:40:-0.00,-5.28,-56.06	./.	0/0:16:16,0:40:-0.00,-5.58,-59.77	0/0:4:4,0:25:-0.00,-1.97,-15.30	0/0:21:21,0:40:-0.00,-7.08,-78.30	0/0:16:16,0:40:-0.00,-5.58,-59.77	./.	0/0:9:9,0:40:-0.00,-3.47,-33.83	1/1:7:0,7:30:-25.47,-2.40,-0.00	1/1:5:0,5:23:-18.06,-1.80,-0.01	0/0:4:4,0:25:-0.00,-1.97,-15.30	./.	0/0:25:25,0:40:-0.00,-8.29,-93.12	0/0:6:6,0:32:-0.00,-2.57,-22.71	0/0:9:9,0:40:-0.00,-3.47,-33.83	0/0:7:7,0:35:-0.00,-2.87,-26.42	0/0:8:8,0:38:-0.00,-3.17,-30.12	./.	0/0:6:6,0:32:-0.00,-2.57,-22.71
1172	269001	63915:13	T	C	0	PASS	NS=28;AF=0.250	GT:DP:AD:GQ:GL	0/0:20:20,0:40:-0.00,-6.94,-80.42	0/0:45:45,0:40:-0.00,-14.47,-180.34	0/0:6:6,0:34:-0.00,-2.73,-24.47	0/0:5:5,0:30:-0.00,-2.43,-20.48	0/0:21:21,0:40:-0.00,-7.25,-84.42	0/0:10:10,0:40:-0.00,-3.93,-40.46	0/0:30:30,0:40:-0.00,-9.95,-120.39	0/1:15:6,9:40:-30.53,0.00,-19.03	0/0:10:10,0:40:-0.00,-3.93,-40.46	0/1:12:4,8:40:-27.44,-0.00,-11.94	0/0:7:7,0:37:-0.00,-3.03,-28.47	0/0:33:33,0:40:-0.00,-10.86,-132.38	1/1:21:0,21:40:-83.43,-6.75,-0.00	1/1:9:0,9:38:-35.47,-3.14,-0.00	1/1:10:0,10:40:-39.47,-3.44,-0.00	1/1:5:0,5:25:-19.49,-1.94,-0.01	1/1:15:0,15:40:-59.45,-4.94,-0.00	0/0:16:16,0:40:-0.00,-5.74,-64.44	0/0:7:7,0:37:-0.00,-3.03,-28.47	0/0:6:6,0:34:-0.00,-2.73,-24.47	1/1:13:0,13:40:-51.46,-4.34,-0.00	0/0:60:60,0:40:0.00,-18.98,-240.28	0/0:19:19,0:40:-0.00,-6.64,-76.43	0/0:35:35,0:40:-0.00,-11.46,-140.37	0/0:17:17,0:40:-0.00,-6.04,-68.44	0/0:11:11,0:40:-0.00,-4.24,-44.46	0/0:11:11,0:40:-0.00,-4.24,-44.46	0/0:27:27,0:40:-0.00,-9.05,-108.40
1172	270001	63915:14	T	C	0	PASS	NS=28;AF=0.125	GT:DP:AD:GQ:GL	0/0:20:20,0:40:-0.00,-7.13,-80.69	0/0:45:45,0:40:-0.00,-14.65,-180.60	0/0:6:6,0:36:-0.00,-2.92,-24.74	0/0:5:5,0:32:-0.00,-2.62,-20.74	0/0:21:21,0:40:-0.00,-7.43,-84.69	0/0:10:10,0:40:-0.00,-4.12,-40.72	0/0:30:30,0:40:-0.00,-10.14,-120.65	0/0:15:15,0:40:-0.00,-5.62,-60.71	0/0:10:10,0:40:-0.00,-4.12,-40.72	0/0:12:12,0:40:-0.00,-4.72,-48.72	0/0:7:7,0:39:-0.00,-3.22,-28.74	0/0:33:33,0:40:-0.00,-11.04,-132.64	0/0:21:21,0:40:-0.00,-7.43,-84.69	0/0:9:9,0:40:-0.00,-3.82,-36.73	0/0:10:10,0:40:-0.00,-4.12,-40.72	0/0:5:5,0:32:-0.00,-2.62,-20.74	0/0:15:15,0:40:-0.00,-5.62,-60.71	0/0:16:16,0:40:-0.00,-5.93,-64.70	0/0:7:7,0:39:-0.00,-3.22,-28.74	0/0:6:6,0:36:-0.00,-2.92,-24.74	0/0:13:13,0:40:-0.00,-5.02,-52.71	1/1:60:0,60:40:-239.03,-18.41,0.00	1/1:19:0,19:40:-75.17,-6.07,-0.00	1/1:35:0,35:40:-139.12,-10.88,-0.00	0/1:17:9,8:40:-25.75,-0.00,-30.50	0/0:11:11,0:40:-0.00,-4.42,-44.72	0/0:11:11,0:40:-0.00,-4.42,-44.72	0/0:27:27,0:40:-0.00,-9.24,-108.66
1172	271001	63915:31	A	T	0	PASS	NS=28;AF=0.125	GT:DP:AD:GQ:GL	0/0:20:20,0:40:-0.00,-6.84,-80.91	0/0:45:45,0:40:-0.00,-14.37,-180.82	0/0:6:6,0:32:-0.00,-2.63,-24.96	0/0:5:5,0:29:-0.00,-2.33,-20.96	0/0:21:21,0:40:-0.00,-7.14,-84.91	0/0:10:10,0:40:-0.00,-3.83,-40.95	0/0:30:30,0:40:-0.00,-9.85,-120.87	0/1:15:9,6:40:-18.64,0.00,-31.61	1/1:10:0,10:35:-38.98,-2.85,-0.00	0/1:12:8,4:40:-11.55,-0.00,-28.52	0/1:7:5,2:40:-5.06,-0.00,-18.03	1/1:33:0,33:40:-130.90,-9.77,-0.00	0/0:21:21,0:40:-0.00,-7.14,-84.91	0/0:9:9,0:40:-0.00,-3.53,-36.95	0/0:10:10,0:40:-0.00,-3.83,-40.95	0/0:5:5,0:29:-0.00,-2.33,-20.96	0/0:15:15,0:40:-0.00,-5.34,-60.93	0/0:16:16,0:40:-0.00,-5.64,-64.92	0/0:7:7,0:36:-0.00,-2.93,-28.96	0/0:6:6,0:32:-0.00,-2.63,-24.96	0/0:13:13,0:40:-0.00,-4.74,-52.93	0/0:60:60,0:40:0.00,-18.88,-240.77	0/0:19:19,0:40:-0.00,-6.54,-76.91	0/0:35:35,0:40:-0.00,-11.36,-140.86	0/0:17:17,0:40:-0.00,-5.94,-68.92	0/0:11:11,0:40:-0.00,-4.13,-44.94	0/0:11:11,0:40:-0.00,-4.13,-44.94	0/0:27:27,0:40:-0.00,-8.95,-108.89
1172	272001	63915:98	T	C	0	PASS	NS=28;AF=0.107	GT:DP:AD:GQ:GL	0/1:20:8,12:40:-40.96,0.00,-25.97	0/0:45:45,0:40:-0.00,-14.52,-180.84	1/1:6:0,6:23:-22.99,-1.80,-0.01	0/0:5:5,0:31:-0.00,-2.49,-20.98	0/0:21:21,0:40:-0.00,-7.30,-84.92	1/1:10:0,10:36:-38.97,-2.99,-0.00	0/0:30:30,0:40:-0.00,-10.01,-120.89	0/0:15:15,0:40:-0.00,-5.50,-60.95	0/0:10:10,0:40:-0.00,-3.99,-40.96	0/0:12:12,0:40:-0.00,-4.59,-48.96	0/0:7:7,0:37:-0.00,-3.09,-28.97	0/0:33:33,0:40:-0.00,-10.91,-132.88	0/0:21:21,0:40:-0.00,-7.30,-84.92	0/0:9:9,0:40:-0.00,-3.69,-36.97	0/0:10:10,0:40:-0.00,-3.99,-40.96	0/0:5:5,0:31:-0.00,-2.49,-20.98	0/0:15:15,0:40:-0.00,-5.50,-60.95	0/0:16:16,0:40:-0.00,-5.80,-64.94	0/1:7:4,3:40:-8.90,-0.00,-13.90	0/0:6:6,0:34:-0.00,-2.79,-24.98	0/0:13:13,0:40:-0.00,-4.89,-52.95	0/0:60:60,0:40:0.00,-19.04,-240.79	0/0:19:19,0:40:-0.00,-6.70,-76.93	0/0:35:35,0:40:-0.00,-11.51,-140.87	0/0:17:17,0:40:-0.00,-6.10,-68.94	0/0:11:11,0:40:-0.00,-4.29,-44.96	0/0:11:11,0:40:-0.00,-4.29,-44.96	0/0:27:27,0:40:-0.00,-9.11,-108.90
1173	273001	63917:22	G	A	0	PASS	NS=27;AF=0.093	GT:DP:AD:GQ:GL	0/1:50:33,17:40:-55.45,0.00,-123.77	0/1:75:52,23:40:-73.01,0.00,-195.67	0/0:22:22,0:40:-0.00,-7.18,-93.40	0/1:23:8,15:40:-55.22,0.00,-27.40	0/0:29:29,0:40:-0.00,-9.29,-122.66	0/0:28:28,0:40:-0.00,-8.99,-118.48	0/1:33:26,7:40:-18.77,0.00,-99.63	0/0:13:13,0:40:-0.00,-4.47,-55.78	0/0:19:19,0:40:-0.00,-6.28,-80.86	0/0:17:17,0:40:-0.00,-5.68,-72.50	0/0:5:5,0:26:-0.00,-2.07,-22.34	0/1:49:24,25:40:-89.20,0.00,-86.45	0/0:11:11,0:40:-0.00,-3.87,-47.42	0/0:20:20,0:40:-0.00,-6.58,-85.04	0/0:16:16,0:40:-0.00,-5.37,-68.32	0/0:5:5,0:26:-0.00,-2.07,-22.34	0/0:16:16,0:40:-0.00,-5.37,-68.32	0/0:15:15,0:40:-0.00,-5.07,-64.14	0/0:7:7,0:33:-0.00,-2.67,-30.70	0/0:10:10,0:40:-0.00,-3.57,-43.24	./.	0/0:108:108,0:40:0.00,-33.07,-452.89	0/0:34:34,0:40:-0.00,-10.79,-143.56	0/0:76:76,0:40:0.00,-23.43,-319.13	0/0:39:39,0:40:-0.00,-12.30,-164.46	0/0:12:12,0:40:-0.00,-4.17,-51.60	0/0:8:8,0:36:-0.00,-2.97,-34.88	0/0:17:17,0:40:-0.00,-5.68,-72.50
1174	274001	63919:8	T	A	0	PASS	NS=25;AF=0.200	GT:DP:AD:GQ:GL	0/0:58:58,0:40:0.00,-17.47,-143.26	0/0:58:58,0:40:0.00,-17.47,-143.26	0/0:9:9,0:34:-0.00,-2.79,-23.05	0/0:27:27,0:40:-0.00,-8.18,-67.21	0/0:59:59,0:40:0.00,-17.76,-145.72	0/0:57:57,0:40:0.00,-17.17,-140.81	0/0:57:57,0:40:0.00,-17.17,-140.81	0/1:37:20,17:40:-30.53,0.00,-38.86	0/1:22:10,12:40:-22.76,0.00,-18.82	1/1:25:2,23:22:-50.55,-1.71,-0.01	0/0:15:15,0:40:-0.00,-4.59,-37.77	0/1:52:22,30:40:-57.93,0.00,-39.28	0/1:63:13,50:40:-103.70,-0.00,-13.90	0/1:82:24,58:40:-117.63,0.00,-35.20	0/1:57:9,48:40:-100.59,-0.00,-5.89	0/1:21:4,17:40:-35.32,-0.00,-4.40	0/1:68:22,46:40:-92.39,0.00,-34.48	0/0:36:36,0:40:-0.00,-10.88,-89.29	0/0:12:12,0:40:-0.00,-3.69,-30.41	0/0:11:11,0:40:-0.00,-3.39,-27.96	0/0:105:96,0:40:0.00,-28.85,-236.49	./.	./.	./.	./.	0/0:32:32,0:40:-0.00,-9.68,-79.48	0/0:14:14,0:40:-0.00,-4.29,-35.32	./.
1175	275001	63920:24	A	G	0	PASS	NS=23;AF=0.500	GT:DP:AD:GQ:GL	0/1:53:23,30:40:-109.49,0.00,-80.27	0/1:71:46,25:40:-83.24,0.00,-170.66	./.	0/1:10:1,9:21:-34.97,-0.01,-1.58	0/1:22:13,9:40:-31.34,0.00,-47.94	0/1:31:18,13:40:-45.30,0.00,-66.06	0/1:48:31,17:40:-56.84,0.00,-115.10	1/1:10:0,10:32:-41.72,-2.60,-0.00	1/1:13:0,13:40:-54.21,-3.50,-0.00	1/1:18:0,18:40:-75.04,-5.01,-0.00	1/1:11:0,11:35:-45.88,-2.90,-0.00	1/1:23:0,23:40:-95.87,-6.51,-0.00	0/0:14:14,0:40:-0.00,-3.74,-58.25	0/0:13:13,0:40:-0.00,-3.44,-54.09	0/0:6:6,0:18:-0.02,-1.35,-24.95	0/0:8:8,0:25:-0.01,-1.94,-33.27	./.	./.	./.	0/0:5:5,0:15:-0.04,-1.07,-20.80	./.	0/1:95:37,58:40:-213.48,0.00,-125.94	0/1:25:17,8:40:-26.27,0.00,-63.70	0/1:45:21,24:40:-86.90,0.00,-74.34	0/1:44:13,31:40:-116.36,0.00,-41.32	0/1:33:17,16:40:-57.19,0.00,-61.29	0/1:30:22,8:40:-24.77,0.00,-83.02	0/1:58:21,37:40:-137.14,0.00,-70.43
1175	276001	63920:76	C	T	0	PASS	NS=25;AF=0.080	GT:DP:AD:GQ:GL	0/0:53:53,0:40:0.00,-16.64,-222.24	0/0:71:71,0:40:0.00,-22.06,-297.21	0/0:27:27,0:40:-0.00,-8.82,-113.93	0/0:10:10,0:40:-0.00,-3.70,-43.12	0/0:22:22,0:40:-0.00,-7.31,-93.10	0/0:31:31,0:40:-0.00,-10.02,-130.59	0/0:48:48,0:40:-0.00,-15.14,-201.41	0/0:10:10,0:40:-0.00,-3.70,-43.12	0/0:13:13,0:40:-0.00,-4.60,-55.62	0/0:18:18,0:40:-0.00,-6.11,-76.44	0/0:11:11,0:40:-0.00,-4.00,-47.28	0/0:23:23,0:40:-0.00,-7.61,-97.27	0/0:14:14,0:40:-0.00,-4.90,-59.78	0/0:13:13,0:40:-0.00,-4.60,-55.62	0/0:6:6,0:31:-0.00,-2.50,-26.46	0/0:8:8,0:37:-0.00,-3.10,-34.79	./.	0/0:19:19,0:40:-0.00,-6.41,-80.61	./.	0/0:5:5,0:28:-0.00,-2.20,-22.29	./.	0/1:95:58,37:40:-124.84,0.00,-213.78	0/1:25:8,17:40:-62.60,0.00,-26.57	0/1:45:24,21:40:-73.24,0.00,-87.20	0/1:44:31,13:40:-40.22,0.00,-116.66	0/0:33:33,0:40:-0.00,-10.62,-138.93	0/0:30:30,0:40:-0.00,-9.72,-126.43	0/0:58:58,0:40:0.00,-18.15,-243.06
1176	277001	63934:64	T	A	0	PASS	NS=25;AF=0.120	GT:DP:AD:GQ:GL	0/0:34:34,0:40:-0.00,-10.90,-135.22	0/1:31:12,19:40:-64.93,0.00,-38.47	0/0:12:12,0:40:-0.00,-4.28,-48.47	./.	1/1:18:0,18:40:-69.84,-4.94,-0.00	0/1:13:8,5:40:-15.14,0.00,-28.11	0/1:17:7,10:40:-33.65,0.00,-22.97	0/0:14:14,0:40:-0.00,-4.88,-56.35	0/0:25:25,0:40:-0.00,-8.19,-99.73	0/0:18:18,0:40:-0.00,-6.08,-72.13	0/0:13:13,0:40:-0.00,-4.58,-52.41	0/0:25:25,0:40:-0.00,-8.19,-99.73	0/0:19:19,0:40:-0.00,-6.39,-76.07	0/0:18:18,0:40:-0.00,-6.08,-72.13	./.	0/0:5:5,0:28:-0.00,-2.18,-20.87	0/0:13:13,0:40:-0.00,-4.58,-52.41	0/0:15:15,0:40:-0.00,-5.18,-60.30	0/1:13:5,8:40:-26.97,0.00,-16.28	0/0:5:5,0:28:-0.00,-2.18,-20.87	./.	0/0:35:35,0:40:-0.00,-11.20,-139.17	0/0:14:14,0:40:-0.00,-4.88,-56.35	0/0:33:33,0:40:-0.00,-10.60,-131.28	0/0:14:14,0:40:-0.00,-4.88,-56.35	0/0:11:11,0:40:-0.00,-3.98,-44.52	0/0:9:9,0:40:-0.00,-3.38,-36.64	0/0:15:15,0:40:-0.00,-5.18,-60.30
1176	278001	63934:89	T	A	0	PASS	NS=25;AF=0.140	GT:DP:AD:GQ:GL	1/1:34:0,34:40:-133.32,-10.54,-0.00	0/1:31:19,12:40:-36.93,0.00,-65.29	1/1:12:0,12:40:-46.57,-3.92,-0.00	./.	0/0:18:18,0:40:-0.00,-6.48,-71.74	0/0:13:13,0:40:-0.00,-4.98,-52.02	0/0:17:17,0:40:-0.00,-6.18,-67.79	0/0:14:14,0:40:-0.00,-5.28,-55.96	0/0:25:25,0:40:-0.00,-8.59,-99.34	0/0:18:18,0:40:-0.00,-6.48,-71.74	0/0:13:13,0:40:-0.00,-4.98,-52.02	0/0:25:25,0:40:-0.00,-8.59,-99.34	0/0:19:19,0:40:-0.00,-6.78,-75.68	0/0:18:18,0:40:-0.00,-6.48,-71.74	./.	0/0:5:5,0:32:-0.00,-2.57,-20.47	0/0:13:13,0:40:-0.00,-4.98,-52.02	0/0:15:15,0:40:-0.00,-5.58,-59.91	0/0:13:13,0:40:-0.00,-4.98,-52.02	1/1:5:0,5:24:-18.97,-1.82,-0.01	./.	0/0:35:35,0:40:-0.00,-11.60,-138.78	0/0:14:14,0:40:-0.00,-5.28,-55.96	0/0:33:33,0:40:-0.00,-10.99,-130.89	0/0:14:14,0:40:-0.00,-5.28,-55.96	0/0:11:11,0:40:-0.00,-4.37,-44.13	0/0:9:9,0:40:-0.00,-3.77,-36.25	0/0:15:15,0:40:-0.00,-5.58,-59.91
1177	279001	63936:61	G	A	0	PASS	NS=24;AF=0.104	GT:DP:AD:GQ:GL	0/0:25:25,0:40:-0.00,-8.24,-97.56	0/0:22:22,0:40:-0.00,-7.34,-85.99	0/0:6:6,0:31:-0.00,-2.52,-24.29	0/0:6:6,0:31:-0.00,-2.52,-24.29	0/0:12:12,0:40:-0.00,-4.33,-47.43	0/0:17:17,0:40:-0.00,-5.83,-66.71	0/0:8:8,0:38:-0.00,-3.12,-32.00	./.	0/0:10:10,0:40:-0.00,-3.73,-39.71	0/0:8:8,0:38:-0.00,-3.12,-32.00	./.	0/0:30:30,0:40:-0.00,-9.75,-116.84	0/0:15:15,0:40:-0.00,-5.23,-59.00	0/0:13:13,0:40:-0.00,-4.63,-51.28	./.	0/0:5:5,0:28:-0.00,-2.22,-20.44	0/0:11:11,0:40:-0.00,-4.03,-43.57	0/0:15:15,0:40:-0.00,-5.23,-59.00	0/0:8:8,0:38:-0.00,-3.12,-32.00	0/0:13:13,0:40:-0.00,-4.63,-51.28	0/0:6:6,0:31:-0.00,-2.52,-24.29	0/1:32:19,13:40:-39.78,0.00,-64.07	1/1:10:0,10:32:-37.41,-2.57,-0.00	0/1:56:27,29:40:-94.26,0.00,-87.70	0/1:12:7,5:40:-14.95,-0.00,-23.82	0/0:11:11,0:40:-0.00,-4.03,-43.57	./.	0/0:8:8,0:38:-0.00,-3.12,-32.00
1178	280001	63939:21	T	C	0	PASS	NS=26;AF=0.096	GT:DP:AD:GQ:GL	0/0:50:50,0:40:-0.00,-15.61,-213.81	0/0:82:82,0:40:-0.00,-25.24,-349.73	0/0:18:18,0:40:-0.00,-5.98,-77.89	0/0:24:24,0:40:-0.00,-7.78,-103.38	0/0:27:27,0:40:-0.00,-8.69,-116.12	0/0:47:47,0:40:-0.00,-14.71,-201.07	0/0:41:41,0:40:-0.00,-12.90,-175.58	0/1:61:23,38:40:-142.48,0.00,-80.21	0/1:37:16,21:40:-77.50,0.00,-57.70	0/1:27:11,16:40:-59.27,0.00,-39.47	0/1:36:13,23:40:-86.30,0.00,-45.26	0/1:55:25,30:40:-110.31,0.00,-90.51	0/0:9:9,0:39:-0.00,-3.27,-39.67	0/0:22:22,0:40:-0.00,-7.18,-94.88	./.	./.	./.	0/0:43:43,0:40:-0.00,-13.50,-184.08	0/0:17:17,0:40:-0.00,-5.68,-73.65	0/0:43:43,0:40:-0.00,-13.50,-184.08	./.	0/0:55:55,0:40:0.00,-17.12,-235.05	0/0:28:28,0:40:-0.00,-8.99,-120.37	0/0:43:43,0:40:-0.00,-13.50,-184.08	0/0:29:29,0:40:-0.00,-9.29,-124.61	0/0:12:12,0:40:-0.00,-4.17,-52.41	0/0:8:8,0:36:-0.00,-2.97,-35.42	0/0:11:11,0:40:-0.00,-3.87,-48.16
1178	281001	63939:41	G	A	0	PASS	NS=25;AF=0.040	GT:DP:AD:GQ:GL	0/0:50:50,0:40:-0.00,-15.87,-213.86	0/0:82:82,0:40:0.00,-25.51,-349.77	0/1:18:10,8:40:-27.74,0.00,-37.72	0/0:24:24,0:40:-0.00,-8.05,-103.42	0/0:27:26,1:40:-0.00,-4.70,-107.67	./.	0/0:41:41,0:40:-0.00,-13.16,-175.63	0/0:61:61,0:40:0.00,-19.18,-260.58	0/0:37:37,0:40:-0.00,-11.96,-158.64	0/0:27:27,0:40:-0.00,-8.95,-116.16	0/0:36:36,0:40:-0.00,-11.66,-154.39	0/0:55:55,0:40:0.00,-17.38,-235.09	0/0:9:9,0:40:-0.00,-3.53,-39.71	0/0:22:22,0:40:-0.00,-7.45,-94.93	./.	./.	./.	0/0:43:43,0:40:-0.00,-13.77,-184.12	0/1:17:13,4:40:-11.05,-0.00,-50.76	0/0:43:43,0:40:-0.00,-13.77,-184.12	./.	0/0:55:55,0:40:0.00,-17.38,-235.09	0/0:28:28,0:40:-0.00,-9.25,-120.41	0/0:43:43,0:40:-0.00,-13.77,-184.12	0/0:29:29,0:40:-0.00,-9.55,-124.66	0/0:12:12,0:40:-0.00,-4.44,-52.45	0/0:8:8,0:39:-0.00,-3.23,-35.46	0/0:11:11,0:40:-0.00,-4.13,-48.21
1178	282001	63939:94	A	G	0	PASS	NS=25;AF=0.040	GT:DP:AD:GQ:GL	0/0:50:50,0:40:-0.00,-15.91,-213.86	0/0:82:82,0:40:0.00,-25.54,-349.78	0/0:18:18,0:40:-0.00,-6.27,-77.94	0/0:24:24,0:40:-0.00,-8.08,-103.43	0/0:27:27,0:40:-0.00,-8.98,-116.17	0/0:47:47,0:40:-0.00,-15.00,-201.12	0/0:41:41,0:40:-0.00,-13.20,-175.63	0/0:61:61,0:40:-0.00,-19.22,-260.58	0/0:37:37,0:40:-0.00,-11.99,-158.64	0/0:27:27,0:40:-0.00,-8.98,-116.17	0/0:36:36,0:40:-0.00,-11.69,-154.40	0/0:55:55,0:40:0.00,-17.41,-235.10	0/0:9:9,0:40:-0.00,-3.56,-39.71	0/0:22:22,0:40:-0.00,-7.48,-94.93	./.	./.	./.	./.	0/1:17:5,12:40:-45.00,0.00,-16.75	0/1:43:22,21:40:-75.40,0.00,-81.13	./.	0/0:55:55,0:40:0.00,-17.41,-235.10	0/0:28:28,0:40:-0.00,-9.28,-120.42	0/0:43:43,0:40:-0.00,-13.80,-184.13	0/0:29:29,0:40:-0.00,-9.58,-124.66	0/0:12:12,0:40:-0.00,-4.47,-52.46	0/0:8:8,0:39:-0.00,-3.26,-35.47	0/0:11:11,0:40:-0.00,-4.17,-48.21
1179	283001	63951:66	C	T	0	PASS	NS=25;AF=0.060	GT:DP:AD:GQ:GL	0/0:19:19,0:40:-0.00,-6.92,-75.26	0/0:31:31,0:40:-0.00,-10.53,-122.03	0/0:16:16,0:40:-0.00,-6.02,-63.57	1/1:5:0,5:20:-18.30,-1.52,-0.01	0/0:15:15,0:40:-0.00,-5.72,-59.67	0/1:31:12,19:40:-63.52,0.00,-37.44	0/0:16:16,0:40:-0.00,-6.02,-63.57	0/0:6:6,0:37:-0.00,-3.01,-24.59	0/0:9:9,0:40:-0.00,-3.91,-36.28	0/0:5:5,0:33:-0.00,-2.71,-20.69	0/0:4:4,0:30:-0.00,-2.41,-16.80	0/0:19:19,0:40:-0.00,-6.92,-75.26	./.	./.	./.	./.	./.	0/0:20:20,0:40:-0.00,-7.22,-79.16	0/0:7:7,0:40:-0.00,-3.31,-28.49	0/0:16:16,0:40:-0.00,-6.02,-63.57	0/0:13:13,0:40:-0.00,-5.11,-51.87	0/0:29:29,0:40:-0.00,-9.93,-114.23	0/0:14:14,0:40:-0.00,-5.42,-55.77	0/0:29:29,0:40:-0.00,-9.93,-114.23	0/0:15:15,0:40:-0.00,-5.72,-59.67	0/0:9:9,0:40:-0.00,-3.91,-36.28	0/0:10:10,0:40:-0.00,-4.21,-40.18	0/0:23:23,0:40:-0.00,-8.12,-90.85
1179	284001	63951:73	T	C	0	PASS	NS=25;AF=0.080	GT:DP:AD:GQ:GL	0/1:19:7,12:40:-40.11,-0.00,-21.81	0/1:31:14,17:40:-55.99,0.00,-45.48	1/1:16:0,16:40:-61.18,-4.57,-0.00	0/0:5:5,0:30:-0.00,-2.44,-20.67	0/0:15:15,0:40:-0.00,-5.45,-59.65	0/0:31:31,0:40:-0.00,-10.27,-122.01	0/0:16:16,0:40:-0.00,-5.75,-63.54	0/0:6:6,0:34:-0.00,-2.74,-24.57	0/0:9:9,0:40:-0.00,-3.65,-36.26	0/0:5:5,0:30:-0.00,-2.44,-20.67	0/0:4:4,0:27:-0.00,-2.14,-16.78	0/0:19:19,0:40:-0.00,-6.66,-75.24	./.	./.	./.	./.	./.	0/0:20:20,0:40:-0.00,-6.96,-79.13	0/0:7:7,0:37:-0.00,-3.04,-28.47	0/0:16:16,0:40:-0.00,-5.75,-63.54	0/0:13:13,0:40:-0.00,-4.85,-51.85	0/0:29:29,0:40:-0.00,-9.67,-114.21	0/0:14:14,0:40:-0.00,-5.15,-55.75	0/0:29:29,0:40:-0.00,-9.67,-114.21	0/0:15:15,0:40:-0.00,-5.45,-59.65	0/0:9:9,0:40:-0.00,-3.65,-36.26	0/0:10:10,0:40:-0.00,-3.95,-40.16	0/0:23:23,0:40:-0.00,-7.86,-90.83
1180	285001	63956:17	A	G	0	PASS	NS=27;AF=0.093	GT:DP:AD:GQ:GL	0/0:62:62,0:40:0.00,-19.23,-263.92	0/0:41:41,0:40:-0.00,-12.91,-175.01	0/0:28:28,0:40:-0.00,-9.00,-119.98	0/0:8:8,0:36:-0.00,-2.98,-35.31	0/0:41:41,0:40:-0.00,-12.91,-175.01	0/0:29:29,0:40:-0.00,-9.30,-124.21	0/0:33:33,0:40:-0.00,-10.51,-141.15	0/0:60:60,0:40:0.00,-18.63,-255.45	0/0:20:20,0:40:-0.00,-6.59,-86.11	0/0:32:32,0:40:-0.00,-10.20,-136.91	0/0:17:17,0:40:-0.00,-5.69,-73.41	0/0:13:13,0:40:-0.00,-4.49,-56.48	0/1:26:19,7:40:-21.24,0.00,-73.48	0/1:41:25,16:40:-54.82,0.00,-94.36	0/1:18:8,10:40:-36.34,0.00,-29.32	0/1:20:11,9:40:-31.51,0.00,-41.42	0/1:33:18,15:40:-53.00,0.00,-67.14	0/0:34:34,0:40:-0.00,-10.81,-145.38	0/0:18:18,0:40:-0.00,-5.99,-77.64	0/0:37:37,0:40:-0.00,-11.71,-158.08	./.	0/0:25:25,0:40:-0.00,-8.10,-107.28	0/0:20:20,0:40:-0.00,-6.59,-86.11	0/0:37:37,0:40:-0.00,-11.71,-158.08	0/0:30:30,0:40:-0.00,-9.60,-128.45	0/0:59:59,0:40:0.00,-18.33,-251.22	0/0:25:25,0:40:-0.00,-8.10,-107.28	0/0:49:49,0:40:-0.00,-15.32,-208.88
1180	286001	63956:84	G	A	0	PASS	NS=24;AF=0.083	GT:DP:AD:GQ:GL	0/0:62:62,0:40:0.00,-19.08,-199.27	./.	0/0:28:28,0:40:-0.00,-8.86,-90.77	0/0:8:8,0:35:-0.00,-2.84,-26.94	0/1:41:19,22:40:-57.44,0.00,-49.28	./.	0/1:33:19,14:40:-34.32,0.00,-51.68	0/0:60:60,0:40:-0.00,-18.48,-192.89	0/0:20:20,0:40:-0.00,-6.45,-65.23	0/0:32:32,0:40:-0.00,-10.06,-103.53	0/0:17:17,0:40:-0.00,-5.55,-55.66	0/0:13:13,0:40:-0.00,-4.35,-42.90	0/0:26:26,0:40:-0.00,-8.26,-84.38	0/0:41:41,0:40:-0.00,-12.77,-132.25	0/0:18:18,0:40:-0.00,-5.85,-58.85	0/0:20:20,0:40:-0.00,-6.45,-65.23	0/0:33:33,0:40:-0.00,-10.36,-106.72	0/1:34:13,21:40:-56.36,0.00,-32.23	0/1:18:8,10:40:-26.06,0.00,-21.09	./.	./.	0/0:25:25,0:40:-0.00,-7.95,-81.19	0/0:20:20,0:40:-0.00,-6.45,-65.23	0/0:37:37,0:40:-0.00,-11.56,-119.49	0/0:30:30,0:40:-0.00,-9.46,-97.15	0/0:59:59,0:40:-0.00,-18.18,-189.70	0/0:25:25,0:40:-0.00,-7.95,-81.19	0/0:49:48,0:40:-0.00,-14.87,-154.59
1181	287001	63962:55	G	T	0	PASS	NS=27;AF=0.037	GT:DP:AD:GQ:GL	0/0:28:28,0:40:-0.00,-9.36,-113.40	0/0:39:39,0:40:-0.00,-12.67,-157.36	0/0:11:11,0:40:-0.00,-4.24,-45.46	0/0:12:12,0:40:-0.00,-4.54,-49.45	0/0:18:18,0:40:-0.00,-6.35,-73.43	0/1:17:7,10:40:-33.92,0.00,-23.42	0/0:25:25,0:40:-0.00,-8.46,-101.41	0/0:17:17,0:40:-0.00,-6.05,-69.44	0/0:17:17,0:40:-0.00,-6.05,-69.44	0/0:14:14,0:40:-0.00,-5.15,-57.45	./.	0/1:26:16,10:40:-31.21,-0.00,-56.68	0/0:17:17,0:40:-0.00,-6.05,-69.44	0/0:17:17,0:40:-0.00,-6.05,-69.44	0/0:9:9,0:40:-0.00,-3.64,-37.46	0/0:13:13,0:40:-0.00,-4.85,-53.45	0/0:8:8,0:40:-0.00,-3.34,-33.47	0/0:10:10,0:40:-0.00,-3.94,-41.46	0/0:7:7,0:37:-0.00,-3.04,-29.47	0/0:8:8,0:40:-0.00,-3.34,-33.47	./.	0/0:37:37,0:40:-0.00,-12.07,-149.37	0/0:12:12,0:40:-0.00,-4.54,-49.45	0/0:29:29,0:40:-0.00,-9.66,-117.39	0/0:33:33,0:40:-0.00,-10.86,-133.38	0/0:7:7,0:37:-0.00,-3.04,-29.47	./.	0/0:20:20,0:40:-0.00,-6.95,-81.43
1182	288001	63970:52	T	C	0	PASS	NS=28;AF=0.411	GT:DP:AD:GQ:GL	1/1:21:0,21:40:-83.78,-6.75,-0.00	1/1:34:0,34:40:-135.74,-10.66,-0.00	1/1:11:0,11:40:-43.82,-3.74,-0.00	./.	1/1:11:0,11:40:-43.82,-3.74,-0.00	0/1:20:8,12:40:-41.37,0.00,-25.53	1/1:17:0,17:40:-67.80,-5.54,-0.00	0/0:15:15,0:40:-0.00,-5.09,-60.09	0/0:16:16,0:40:-0.00,-5.39,-64.09	0/0:24:24,0:40:-0.00,-7.79,-96.06	0/0:17:17,0:40:-0.00,-5.69,-68.08	0/0:11:11,0:40:-0.00,-3.88,-44.11	0/0:18:18,0:40:-0.00,-5.99,-72.08	0/0:25:25,0:40:-0.00,-8.10,-100.06	0/0:7:7,0:33:-0.00,-2.68,-28.12	./.	0/0:14:14,0:40:-0.00,-4.79,-56.10	0/1:14:7,7:40:-23.19,-0.00,-23.33	0/1:11:3,8:40:-28.09,-0.00,-8.25	1/1:10:0,10:40:-39.82,-3.44,-0.00	0/0:7:7,0:33:-0.00,-2.68,-28.12	1/1:50:0,50:40:-199.68,-15.48,-0.00	1/1:18:0,18:40:-71.79,-5.84,-0.00	1/1:32:0,32:40:-127.74,-10.06,-0.00	1/1:16:0,16:40:-63.80,-5.24,-0.00	0/0:12:12,0:40:-0.00,-4.18,-48.10	0/0:6:6,0:30:-0.00,-2.38,-24.13	0/0:19:19,0:40:-0.00,-6.29,-76.08
1183	289001	63977:42	A	T	0	PASS	NS=26;AF=0.096	GT:DP:AD:GQ:GL	0/1:36:15,21:40:-74.81,-0.00,-51.28	0/0:37:37,0:40:-0.00,-11.95,-153.51	0/0:16:16,0:40:-0.00,-5.63,-67.04	0/0:7:7,0:36:-0.00,-2.92,-29.99	0/0:23:23,0:40:-0.00,-7.73,-95.86	0/0:24:24,0:40:-0.00,-8.04,-99.98	0/0:17:17,0:40:-0.00,-5.93,-71.16	1/1:30:0,30:40:-122.35,-8.67,-0.00	0/0:24:24,0:40:-0.00,-8.04,-99.98	0/1:25:18,7:40:-20.48,-0.00,-66.94	0/1:11:4,7:40:-24.70,-0.00,-13.51	0/0:39:39,0:40:-0.00,-12.55,-161.74	0/0:27:27,0:40:-0.00,-8.94,-112.33	0/0:28:28,0:40:-0.00,-9.24,-116.45	0/0:25:25,0:40:-0.00,-8.34,-104.10	./.	0/0:22:22,0:40:-0.00,-7.43,-91.75	0/0:18:18,0:40:-0.00,-6.23,-75.28	./.	0/0:8:8,0:39:-0.00,-3.22,-34.11	0/0:7:7,0:36:-0.00,-2.92,-29.99	0/0:76:76,0:40:-0.00,-23.69,-314.08	0/0:24:24,0:40:-0.00,-8.04,-99.98	0/0:44:44,0:40:-0.00,-14.05,-182.33	0/0:31:31,0:40:-0.00,-10.14,-128.80	0/0:9:9,0:40:-0.00,-3.52,-38.22	0/0:11:11,0:40:-0.00,-4.12,-46.46	0/0:36:36,0:40:-0.00,-11.65,-149.39
1184	290001	63980:14	T	A	0	PASS	NS=24;AF=0.062	GT:DP:AD:GQ:GL	0/1:20:14,6:40:-17.38,0.00,-51.05	0/0:53:53,0:40:0.00,-16.69,-214.77	0/0:6:6,0:32:-0.00,-2.55,-25.62	./.	0/1:21:6,15:40:-53.30,0.00,-18.56	0/0:9:9,0:40:-0.00,-3.45,-37.69	0/1:12:6,6:40:-19.79,0.00,-21.26	0/0:10:10,0:40:-0.00,-3.75,-41.72	0/0:21:21,0:40:-0.00,-7.06,-85.99	0/0:28:28,0:40:-0.00,-9.17,-114.16	0/0:11:11,0:40:-0.00,-4.05,-45.74	0/0:16:16,0:40:-0.00,-5.56,-65.86	0/0:22:22,0:40:-0.00,-7.36,-90.01	0/0:25:25,0:40:-0.00,-8.27,-102.08	0/0:8:8,0:38:-0.00,-3.15,-33.67	./.	0/0:19:19,0:40:-0.00,-6.46,-77.94	0/0:17:17,0:40:-0.00,-5.86,-69.89	./.	0/0:22:22,0:40:-0.00,-7.36,-90.01	./.	0/0:49:49,0:40:-0.00,-15.49,-198.67	0/0:9:9,0:40:-0.00,-3.45,-37.69	0/0:48:48,0:40:-0.00,-15.19,-194.65	0/0:40:40,0:40:-0.00,-12.78,-162.45	0/0:27:27,0:40:-0.00,-8.87,-110.13	0/0:9:9,0:40:-0.00,-3.45,-37.69	0/0:27:27,0:40:-0.00,-8.87,-110.13
1185	291001	63981:76	C	T	0	PASS	NS=24;AF=0.104	GT:DP:AD:GQ:GL	0/0:27:27,0:40:-0.00,-8.84,-106.15	0/0:23:23,0:40:-0.00,-7.64,-90.59	0/0:5:5,0:28:-0.00,-2.22,-20.60	./.	0/0:12:12,0:40:-0.00,-4.33,-47.82	0/0:20:20,0:40:-0.00,-6.73,-78.93	0/0:20:20,0:40:-0.00,-6.73,-78.93	0/1:7:3,4:40:-12.73,-0.00,-10.00	0/1:16:8,8:40:-25.58,0.00,-26.73	0/1:22:11,11:40:-35.44,0.00,-36.59	0/0:9:9,0:40:-0.00,-3.42,-36.15	1/1:21:0,21:40:-80.51,-5.88,-0.00	0/0:16:16,0:40:-0.00,-5.53,-63.37	0/0:20:20,0:40:-0.00,-6.73,-78.93	0/0:8:8,0:38:-0.00,-3.12,-32.26	0/0:5:5,0:28:-0.00,-2.22,-20.60	./.	0/0:15:15,0:40:-0.00,-5.23,-59.48	./.	0/0:15:15,0:40:-0.00,-5.23,-59.48	./.	0/0:36:36,0:40:-0.00,-11.55,-141.15	0/0:14:14,0:40:-0.00,-4.93,-55.60	0/0:25:25,0:40:-0.00,-8.24,-98.37	0/0:17:17,0:40:-0.00,-5.83,-67.26	0/0:7:7,0:35:-0.00,-2.82,-28.38	0/0:14:14,0:40:-0.00,-4.93,-55.60	0/0:13:13,0:40:-0.00,-4.63,-51.71
1185	292001	63981:97	A	T	0	PASS	NS=24;AF=0.250	GT:DP:AD:GQ:GL	0/1:27:13,14:40:-45.76,0.00,-42.38	0/1:23:18,5:40:-11.97,-0.00,-63.03	0/0:5:5,0:26:-0.00,-2.06,-19.96	./.	0/1:12:5,7:40:-23.05,0.00,-15.79	0/0:20:20,0:40:-0.00,-6.57,-78.28	0/0:20:20,0:40:-0.00,-6.57,-78.28	0/0:7:7,0:33:-0.00,-2.66,-27.73	0/0:16:16,0:40:-0.00,-5.37,-62.73	0/0:22:22,0:40:-0.00,-7.18,-86.06	0/0:9:9,0:39:-0.00,-3.26,-35.51	0/0:21:21,0:40:-0.00,-6.88,-82.17	0/0:16:16,0:40:-0.00,-5.37,-62.73	0/0:20:20,0:40:-0.00,-6.57,-78.28	0/0:8:8,0:36:-0.00,-2.96,-31.62	0/0:5:5,0:26:-0.00,-2.06,-19.96	./.	0/0:15:15,0:40:-0.00,-5.07,-58.84	./.	0/1:15:8,7:40:-22.15,0.00,-26.55	./.	1/1:36:0,36:40:-139.48,-10.88,-0.00	1/1:14:0,14:40:-53.93,-4.26,-0.00	1/1:25:0,25:40:-96.71,-7.57,-0.00	1/1:17:0,17:40:-65.60,-5.16,-0.00	0/0:7:7,0:33:-0.00,-2.66,-27.73	0/0:14:14,0:40:-0.00,-4.77,-54.95	0/0:13:13,0:40:-0.00,-4.47,-51.06
1186	293001	63985:28	C	A	0	PASS	NS=25;AF=0.080	GT:DP:AD:GQ:GL	0/0:25:25,0:40:-0.00,-8.46,-97.91	0/0:24:24,0:40:-0.00,-8.16,-94.04	0/0:8:8,0:40:-0.00,-3.34,-32.14	./.	0/0:12:12,0:40:-0.00,-4.55,-47.61	0/0:16:16,0:40:-0.00,-5.75,-63.09	0/0:17:17,0:40:-0.00,-6.05,-66.96	./.	0/1:9:6,3:40:-7.96,-0.00,-20.75	0/1:7:3,4:40:-12.43,-0.00,-9.75	./.	1/1:24:0,24:40:-91.68,-6.98,-0.00	0/0:12:12,0:40:-0.00,-4.55,-47.61	0/0:14:14,0:40:-0.00,-5.15,-55.35	0/0:5:5,0:30:-0.00,-2.44,-20.53	0/0:9:9,0:40:-0.00,-3.64,-36.01	0/0:8:8,0:40:-0.00,-3.34,-32.14	0/0:6:6,0:34:-0.00,-2.74,-24.40	0/0:5:5,0:30:-0.00,-2.44,-20.53	0/0:20:20,0:40:-0.00,-6.96,-78.57	0/0:7:7,0:37:-0.00,-3.04,-28.27	0/0:43:43,0:40:-0.00,-13.88,-167.56	0/0:13:13,0:40:-0.00,-4.85,-51.48	0/0:24:24,0:40:-0.00,-8.16,-94.04	0/0:16:16,0:40:-0.00,-5.75,-63.09	0/0:18:18,0:40:-0.00,-6.35,-70.83	0/0:9:9,0:40:-0.00,-3.64,-36.01	0/0:19:19,0:40:-0.00,-6.65,-74.70
1187	294001	63991:15	C	T	0	PASS	NS=24;AF=0.104	GT:DP:AD:GQ:GL	0/0:45:45,0:40:-0.00,-14.10,-194.91	0/0:59:59,0:40:0.00,-18.32,-255.09	0/0:15:15,0:40:-0.00,-5.07,-65.93	0/0:21:21,0:40:-0.00,-6.88,-91.72	0/0:54:54,0:40:0.00,-16.81,-233.60	0/0:48:48,0:40:-0.00,-15.01,-207.80	0/0:76:76,0:40:0.00,-23.44,-328.18	0/0:34:34,0:40:-0.00,-10.79,-147.61	./.	./.	./.	./.	0/1:24:14,10:40:-35.21,0.00,-53.84	0/1:41:20,21:40:-77.38,0.00,-74.52	0/1:16:7,9:40:-33.32,0.00,-26.16	0/1:14:1,13:14:-51.16,-0.04,-1.01	0/1:22:6,16:40:-61.61,0.00,-20.05	0/0:46:46,0:40:-0.00,-14.41,-199.20	0/0:7:7,0:33:-0.00,-2.67,-31.53	0/0:36:36,0:40:-0.00,-11.40,-156.21	0/0:14:14,0:40:-0.00,-4.77,-61.63	0/0:44:44,0:40:-0.00,-13.80,-190.61	0/0:65:65,0:40:0.00,-20.12,-280.89	0/0:77:77,0:40:0.00,-23.74,-332.48	0/0:67:67,0:40:0.00,-20.73,-289.49	0/0:48:48,0:40:-0.00,-15.01,-207.80	0/0:17:17,0:40:-0.00,-5.68,-74.53	0/0:75:75,0:40:0.00,-23.13,-323.88
1188	295001	64000:61	C	G	0	PASS	NS=25;AF=0.080	GT:DP:AD:GQ:GL	0/0:29:29,0:40:-0.00,-9.58,-114.79	0/0:31:31,0:40:-0.00,-10.18,-122.63	0/0:5:5,0:30:-0.00,-2.36,-20.77	0/0:5:5,0:30:-0.00,-2.36,-20.77	0/0:22:22,0:40:-0.00,-7.47,-87.37	0/0:22:22,0:40:-0.00,-7.47,-87.37	0/0:23:23,0:40:-0.00,-7.77,-91.29	0/1:16:10,6:40:-17.84,0.00,-34.69	0/1:9:2,7:40:-23.86,-0.00,-5.45	1/1:7:0,7:23:-26.26,-1.79,-0.01	./.	0/0:31:31,0:40:-0.00,-10.18,-122.63	0/0:11:11,0:40:-0.00,-4.16,-44.27	0/0:16:16,0:40:-0.00,-5.67,-63.86	0/0:6:6,0:33:-0.00,-2.66,-24.68	0/0:6:6,0:33:-0.00,-2.66,-24.68	0/0:4:4,0:26:-0.00,-2.06,-16.85	0/0:11:11,0:40:-0.00,-4.16,-44.27	./.	0/0:5:5,0:30:-0.00,-2.36,-20.77	0/0:17:17,0:40:-0.00,-5.97,-67.78	0/0:40:40,0:40:-0.00,-12.89,-157.89	0/0:12:12,0:40:-0.00,-4.46,-48.19	0/0:36:36,0:40:-0.00,-11.69,-142.22	0/0:15:15,0:40:-0.00,-5.37,-59.94	./.	0/0:9:9,0:40:-0.00,-3.56,-36.44	0/0:26:26,0:40:-0.00,-8.68,-103.04
1188	296001	64000:75	C	T	0	PASS	NS=24;AF=0.500	GT:DP:AD:GQ:GL	0/1:29:21,8:40:-22.08,0.00,-72.78	0/0:31:31,0:40:-0.00,-9.72,-120.89	0/0:5:5,0:25:-0.01,-1.90,-19.50	0/1:5:1,4:26:-13.71,-0.00,-2.01	0/0:22:22,0:40:-0.00,-7.01,-85.79	0/1:22:13,9:40:-28.09,0.00,-43.68	1/1:23:0,23:40:-89.70,-7.31,-0.00	1/1:16:0,16:40:-62.40,-5.21,-0.00	1/1:9:0,9:38:-35.10,-3.10,-0.00	1/1:7:0,7:31:-27.30,-2.50,-0.00	./.	1/1:31:0,31:40:-120.90,-9.72,-0.00	1/1:11:0,11:40:-42.90,-3.70,-0.00	1/1:16:0,16:40:-62.40,-5.21,-0.00	1/1:6:0,6:28:-23.40,-2.20,-0.00	1/1:6:0,6:28:-23.40,-2.20,-0.00	1/1:4:0,4:21:-15.61,-1.61,-0.01	0/1:11:4,7:40:-23.60,-0.00,-11.90	./.	0/0:5:5,0:25:-0.01,-1.90,-19.50	./.	0/0:40:40,0:40:-0.00,-12.43,-155.99	0/0:12:12,0:40:-0.00,-4.00,-46.79	0/0:36:36,0:40:-0.00,-11.22,-140.39	0/0:15:15,0:40:-0.00,-4.90,-58.49	./.	0/0:9:9,0:37:-0.00,-3.10,-35.10	0/0:26:26,0:40:-0.00,-8.21,-101.39
1189	297001	64015:25	C	T	0	PASS	NS=26;AF=0.058	GT:DP:AD:GQ:GL	0/0:58:57,0:40:0.00,-17.93,-173.96	0/0:138:138,0:40:0.00,-42.28,-419.08	0/0:26:26,0:40:-0.00,-8.61,-80.16	0/0:8:8,0:39:-0.00,-3.20,-25.69	0/0:21:21,0:40:-0.00,-7.11,-65.03	0/0:51:51,0:40:0.00,-16.12,-155.81	0/0:20:20,0:40:-0.00,-6.81,-62.00	0/0:26:26,0:40:-0.00,-8.61,-80.16	0/1:57:24,33:40:-81.93,0.00,-56.18	0/1:41:16,25:40:-62.53,0.00,-36.78	0/0:19:19,0:40:-0.00,-6.50,-58.97	0/1:46:21,25:40:-61.03,0.00,-50.41	0/0:53:53,0:40:-0.00,-16.73,-161.86	0/0:65:65,0:40:0.00,-20.33,-198.17	0/0:44:44,0:40:-0.00,-14.02,-134.63	0/0:46:46,0:40:-0.00,-14.62,-140.68	0/0:53:53,0:40:-0.00,-16.73,-161.86	0/0:51:51,0:40:0.00,-16.12,-155.81	0/0:12:12,0:40:-0.00,-4.40,-37.79	0/0:19:19,0:40:-0.00,-6.50,-58.97	./.	0/0:45:44,0:40:-0.00,-14.02,-134.63	0/0:30:30,0:40:-0.00,-9.81,-92.26	0/0:41:41,0:40:-0.00,-13.12,-125.55	0/0:26:26,0:40:-0.00,-8.61,-80.16	./.	./.	./.
1190	298001	64018:53	C	T	0	PASS	NS=23;AF=0.043	GT:DP:AD:GQ:GL	0/0:41:41,0:40:-0.00,-13.21,-166.99	0/0:48:48,0:40:-0.00,-15.32,-195.25	0/0:16:16,0:40:-0.00,-5.69,-66.07	0/0:14:14,0:40:-0.00,-5.08,-58.00	0/0:21:21,0:40:-0.00,-7.19,-86.26	0/0:16:16,0:40:-0.00,-5.69,-66.07	0/0:17:17,0:40:-0.00,-5.99,-70.11	0/1:38:18,20:40:-68.42,0.00,-61.84	0/0:25:25,0:40:-0.00,-8.40,-102.40	0/0:20:20,0:40:-0.00,-6.89,-82.22	0/1:9:3,6:40:-20.64,-0.00,-10.02	0/0:27:27,0:40:-0.00,-9.00,-110.48	./.	./.	./.	./.	./.	0/0:17:17,0:40:-0.00,-5.99,-70.11	0/0:8:8,0:39:-0.00,-3.28,-33.78	0/0:12:12,0:40:-0.00,-4.48,-49.93	0/0:19:19,0:40:-0.00,-6.59,-78.18	0/0:54:54,0:40:0.00,-17.12,-219.46	0/0:22:22,0:40:-0.00,-7.49,-90.29	0/0:51:51,0:40:0.00,-16.22,-207.36	0/0:27:27,0:40:-0.00,-9.00,-110.48	0/0:13:13,0:40:-0.00,-4.78,-53.96	0/0:14:14,0:40:-0.00,-5.08,-58.00	0/0:15:15,0:40:-0.00,-5.39,-62.04
1190	299001	64018:80	C	T	0	PASS	NS=23;AF=0.087	GT:DP:AD:GQ:GL	0/1:41:19,22:40:-75.87,0.00,-65.21	0/1:48:27,21:40:-69.73,0.00,-95.40	0/1:16:7,9:40:-30.92,0.00,-24.30	0/0:14:14,0:40:-0.00,-4.80,-57.96	0/0:21:21,0:40:-0.00,-6.91,-86.21	0/1:16:9,7:40:-22.85,0.00,-32.37	0/0:17:17,0:40:-0.00,-5.71,-70.07	0/0:38:38,0:40:-0.00,-12.03,-154.84	0/0:25:25,0:40:-0.00,-8.11,-102.36	0/0:20:20,0:40:-0.00,-6.61,-82.18	0/0:9:9,0:40:-0.00,-3.30,-37.77	0/0:27:27,0:40:-0.00,-8.72,-110.43	./.	./.	./.	./.	./.	0/0:17:17,0:40:-0.00,-5.71,-70.07	0/0:8:8,0:36:-0.00,-3.00,-33.74	0/0:12:12,0:40:-0.00,-4.20,-49.88	0/0:19:19,0:40:-0.00,-6.31,-78.14	0/0:54:54,0:40:-0.00,-16.84,-219.42	0/0:22:22,0:40:-0.00,-7.21,-90.25	0/0:51:51,0:40:-0.00,-15.94,-207.31	0/0:27:27,0:40:-0.00,-8.72,-110.43	0/0:13:13,0:40:-0.00,-4.50,-53.92	0/0:14:14,0:40:-0.00,-4.80,-57.96	0/0:15:15,0:40:-0.00,-5.10,-61.99
1191	300001	64023:64	C	T	0	PASS	NS=23;AF=0.152	GT:DP:AD:GQ:GL	0/0:23:23,0:40:-0.00,-7.97,-92.45	0/0:33:33,0:40:-0.00,-10.98,-132.32	0/0:11:11,0:40:-0.00,-4.36,-44.61	0/0:5:5,0:32:-0.00,-2.55,-20.69	0/0:15:15,0:40:-0.00,-5.56,-60.56	0/0:34:34,0:40:-0.00,-11.28,-136.30	0/0:21:21,0:40:-0.00,-7.37,-84.48	0/0:27:27,0:40:-0.00,-9.17,-108.40	0/0:19:19,0:40:-0.00,-6.76,-76.50	0/0:19:19,0:40:-0.00,-6.76,-76.50	0/0:11:11,0:40:-0.00,-4.36,-44.61	0/0:25:25,0:40:-0.00,-8.57,-100.42	./.	./.	./.	./.	./.	0/0:21:21,0:40:-0.00,-7.37,-84.48	0/0:8:8,0:40:-0.00,-3.45,-32.65	0/0:24:24,0:40:-0.00,-8.27,-96.44	0/0:13:13,0:40:-0.00,-4.96,-52.58	0/1:37:22,15:40:-47.62,0.00,-76.28	1/1:20:0,20:40:-78.98,-6.31,-0.00	1/1:39:0,39:40:-154.73,-12.03,-0.00	1/1:33:0,33:40:-130.81,-10.22,-0.00	0/0:10:10,0:40:-0.00,-4.06,-40.62	0/0:7:7,0:38:-0.00,-3.15,-28.66	0/0:30:30,0:40:-0.00,-10.08,-120.36
1192	301001	64028:26	T	C	0	PASS	NS=25;AF=0.060	GT:DP:AD:GQ:GL	0/0:27:27,0:40:-0.00,-8.86,-113.14	0/0:20:20,0:40:-0.00,-6.75,-84.19	0/0:10:10,0:40:-0.00,-3.74,-42.83	0/0:10:10,0:40:-0.00,-3.74,-42.83	0/0:34:34,0:40:-0.00,-10.97,-142.10	0/0:24:24,0:40:-0.00,-7.96,-100.74	0/0:31:31,0:40:-0.00,-10.06,-129.69	0/0:20:20,0:40:-0.00,-6.75,-84.19	0/0:30:30,0:40:-0.00,-9.76,-125.55	0/0:40:40,0:40:-0.00,-12.77,-166.91	0/0:19:19,0:40:-0.00,-6.45,-80.06	0/0:21:21,0:40:-0.00,-7.05,-88.33	0/1:35:21,14:40:-46.64,0.00,-77.06	0/1:23:12,11:40:-37.84,0.00,-43.45	0/0:5:5,0:28:-0.00,-2.24,-22.15	./.	0/1:17:7,10:40:-35.51,0.00,-24.57	0/0:21:21,0:40:-0.00,-7.05,-88.33	./.	0/0:10:10,0:40:-0.00,-3.74,-42.83	./.	0/0:68:68,0:40:0.00,-21.20,-282.72	0/0:21:21,0:40:-0.00,-7.05,-88.33	0/0:66:66,0:40:0.00,-20.60,-274.45	0/0:42:42,0:40:-0.00,-13.37,-175.18	0/0:37:37,0:40:-0.00,-11.87,-154.50	0/0:9:9,0:40:-0.00,-3.44,-38.69	0/0:33:33,0:40:-0.00,-10.66,-137.96
1192	302001	64028:27	G	A	0	PASS	NS=25;AF=0.280	GT:DP:AD:GQ:GL	0/1:27:19,8:40:-25.00,0.00,-71.41	1/1:20:0,20:40:-81.81,-5.07,-0.00	0/0:10:10,0:36:-0.00,-2.97,-42.27	0/1:10:8,2:40:-5.31,-0.00,-31.03	0/1:34:15,19:40:-68.39,0.00,-52.76	0/1:24:17,7:40:-21.77,0.00,-64.04	./.	0/0:20:20,0:40:-0.00,-5.98,-83.63	0/0:30:30,0:40:-0.00,-8.99,-124.99	0/0:40:40,0:40:-0.00,-12.00,-166.35	0/0:19:19,0:40:-0.00,-5.68,-79.49	0/0:21:21,0:40:-0.00,-6.28,-87.76	0/0:35:35,0:40:-0.00,-10.49,-145.67	0/0:23:23,0:40:-0.00,-6.88,-96.04	0/0:5:5,0:20:-0.01,-1.48,-21.60	0/0:11:11,0:39:-0.00,-3.27,-46.40	0/0:17:17,0:40:-0.00,-5.07,-71.22	0/1:21:15,6:40:-18.54,0.00,-56.67	./.	0/0:10:10,0:36:-0.00,-2.97,-42.27	./.	0/1:68:24,44:40:-161.56,0.00,-79.75	0/1:21:14,7:40:-22.67,0.00,-52.53	0/1:66:31,35:40:-124.94,0.00,-109.30	0/1:42:28,14:40:-45.31,0.00,-104.12	0/1:37:22,15:40:-50.95,0.00,-80.81	0/1:9:3,6:40:-22.15,-0.00,-10.65	0/1:33:14,19:40:-68.70,0.00,-48.92
1192	303001	64028:49	C	T	0	PASS	NS=25;AF=0.060	GT:DP:AD:GQ:GL	0/0:27:27,0:40:-0.00,-8.81,-113.14	0/0:20:20,0:40:-0.00,-6.71,-84.18	0/0:10:10,0:40:-0.00,-3.70,-42.82	0/0:10:10,0:40:-0.00,-3.70,-42.82	0/1:34:18,16:40:-55.26,0.00,-64.99	0/1:24:7,17:40:-62.40,0.00,-22.51	./.	0/0:20:20,0:40:-0.00,-6.71,-84.18	0/0:30:30,0:40:-0.00,-9.72,-125.54	0/0:40:40,0:40:-0.00,-12.73,-166.90	0/0:19:19,0:40:-0.00,-6.40,-80.05	0/0:21:21,0:40:-0.00,-7.01,-88.32	0/0:35:35,0:40:-0.00,-11.22,-146.22	0/0:23:23,0:40:-0.00,-7.61,-96.59	0/0:5:5,0:28:-0.00,-2.19,-22.15	0/0:11:11,0:40:-0.00,-4.00,-46.96	0/0:17:17,0:40:-0.00,-5.80,-71.78	0/1:21:6,15:40:-55.03,0.00,-19.27	./.	0/0:10:10,0:40:-0.00,-3.70,-42.82	./.	0/0:68:68,0:40:-0.00,-21.15,-282.71	0/0:21:20,1:35:-0.00,-2.87,-80.05	0/0:66:66,0:40:0.00,-20.55,-274.44	0/0:42:42,0:40:-0.00,-13.33,-175.18	0/0:37:37,0:40:-0.00,-11.82,-154.50	0/0:9:9,0:40:-0.00,-3.39,-38.69	0/0:33:33,0:40:-0.00,-10.62,-137.95
1193	304001	64031:64	C	T	0	PASS	NS=26;AF=0.231	GT:DP:AD:GQ:GL	0/0:19:19,0:40:-0.00,-6.30,-76.60	0/0:39:39,0:40:-0.00,-12.32,-156.60	0/0:9:9,0:39:-0.00,-3.29,-36.60	1/1:7:0,7:27:-27.41,-2.09,-0.00	0/1:16:4,12:40:-42.61,-0.00,-11.20	1/1:19:0,19:40:-75.40,-5.70,-0.00	0/1:19:8,11:40:-37.70,0.00,-26.30	./.	1/1:6:0,6:23:-23.41,-1.79,-0.01	0/1:16:10,6:40:-18.61,0.00,-35.20	./.	1/1:26:0,26:40:-103.40,-7.81,-0.00	0/0:14:14,0:40:-0.00,-4.79,-56.60	0/0:20:20,0:40:-0.00,-6.60,-80.60	0/0:6:6,0:30:-0.00,-2.39,-24.60	0/0:5:5,0:27:-0.00,-2.09,-20.60	0/0:12:12,0:40:-0.00,-4.19,-48.60	0/0:10:10,0:40:-0.00,-3.59,-40.60	./.	0/0:23:23,0:40:-0.00,-7.50,-92.60	0/1:20:15,5:40:-13.40,-0.00,-54.00	0/0:54:54,0:40:0.00,-16.83,-216.59	0/0:21:21,0:40:-0.00,-6.90,-84.60	0/0:37:37,0:40:-0.00,-11.71,-148.60	0/0:15:15,0:40:-0.00,-5.09,-60.60	0/0:12:12,0:40:-0.00,-4.19,-48.60	./.	0/0:9:9,0:39:-0.00,-3.29,-36.60
1193	305001	64031:85	C	T	0	PASS	NS=26;AF=0.096	GT:DP:AD:GQ:GL	0/0:19:19,0:40:-0.00,-6.76,-76.86	0/0:39:39,0:40:-0.00,-12.78,-156.86	0/0:9:9,0:40:-0.00,-3.75,-36.86	0/0:7:7,0:38:-0.00,-3.15,-28.87	0/0:16:16,0:40:-0.00,-5.86,-64.86	0/0:19:19,0:40:-0.00,-6.76,-76.86	0/0:19:19,0:40:-0.00,-6.76,-76.86	./.	0/0:6:6,0:35:-0.00,-2.85,-24.87	0/1:16:6,10:40:-34.14,0.00,-19.01	./.	0/0:26:26,0:40:-0.00,-8.87,-104.86	0/0:14:14,0:40:-0.00,-5.25,-56.86	0/0:20:20,0:40:-0.00,-7.06,-80.86	0/0:6:6,0:35:-0.00,-2.85,-24.87	0/0:5:5,0:32:-0.00,-2.55,-20.87	0/0:12:12,0:40:-0.00,-4.65,-48.86	0/0:10:10,0:40:-0.00,-4.05,-40.86	./.	0/0:23:23,0:40:-0.00,-7.96,-92.86	0/0:20:20,0:40:-0.00,-7.06,-80.86	0/0:54:54,0:40:0.00,-17.29,-216.86	0/0:21:21,0:40:-0.00,-7.36,-84.86	0/0:37:37,0:40:-0.00,-12.18,-148.86	0/0:15:15,0:40:-0.00,-5.55,-60.86	1/1:12:0,12:40:-47.13,-3.79,-0.00	./.	1/1:9:0,9:35:-35.14,-2.88,-0.00
1194	306001	64036:21	C	T	0	PASS	NS=27;AF=0.111	GT:DP:AD:GQ:GL	0/0:22:22,0:40:-0.00,-7.59,-86.94	0/0:33:33,0:40:-0.00,-10.90,-129.90	0/0:12:12,0:40:-0.00,-4.58,-47.87	./.	0/0:21:21,0:40:-0.00,-7.29,-83.03	0/0:9:9,0:40:-0.00,-3.68,-36.15	0/0:15:15,0:40:-0.00,-5.49,-59.59	0/0:5:5,0:31:-0.00,-2.48,-20.53	0/0:13:13,0:40:-0.00,-4.88,-51.78	0/0:15:15,0:40:-0.00,-5.49,-59.59	0/0:6:6,0:34:-0.00,-2.78,-24.44	0/0:22:22,0:40:-0.00,-7.59,-86.94	0/0:14:14,0:40:-0.00,-5.18,-55.69	0/0:14:14,0:40:-0.00,-5.18,-55.69	./.	0/0:5:5,0:31:-0.00,-2.48,-20.53	0/0:8:8,0:40:-0.00,-3.38,-32.25	0/0:8:8,0:40:-0.00,-3.38,-32.25	./.	0/1:7:2,5:40:-16.45,-0.00,-5.73	0/1:16:9,7:40:-21.56,0.00,-30.37	0/0:29:29,0:40:-0.00,-9.70,-114.28	0/0:11:11,0:40:-0.00,-4.28,-43.97	0/0:29:29,0:40:-0.00,-9.70,-114.28	0/0:17:17,0:40:-0.00,-6.09,-67.40	0/0:15:15,0:40:-0.00,-5.49,-59.59	0/0:8:8,0:40:-0.00,-3.38,-32.25	0/0:11:11,0:40:-0.00,-4.28,-43.97
1194	307001	64036:60	T	C	0	PASS	NS=27;AF=0.352	GT:DP:AD:GQ:GL	1/1:22:0,22:40:-85.66,-7.03,-0.00	0/1:33:9,24:40:-83.13,0.00,-24.81	1/1:12:0,12:40:-46.60,-4.02,-0.00	./.	0/0:21:21,0:40:-0.00,-7.01,-82.31	0/1:9:3,6:40:-20.04,-0.00,-8.60	1/1:15:0,15:40:-58.32,-4.93,-0.00	1/1:5:0,5:25:-19.26,-1.92,-0.01	1/1:13:0,13:40:-50.51,-4.33,-0.00	1/1:15:0,15:40:-58.32,-4.93,-0.00	1/1:6:0,6:28:-23.16,-2.22,-0.00	1/1:22:0,22:40:-85.66,-7.03,-0.00	0/0:14:14,0:40:-0.00,-4.90,-54.96	0/0:14:14,0:40:-0.00,-4.90,-54.96	./.	0/0:5:5,0:28:-0.00,-2.20,-19.81	0/0:8:8,0:37:-0.00,-3.10,-31.53	0/0:8:8,0:37:-0.00,-3.10,-31.53	./.	0/1:7:5,2:40:-5.02,-0.00,-17.01	0/0:16:16,0:40:-0.00,-5.50,-62.78	0/0:29:29,0:40:-0.00,-9.42,-113.56	0/0:11:11,0:40:-0.00,-4.00,-43.24	0/0:29:29,0:40:-0.00,-9.42,-113.56	0/0:17:17,0:40:-0.00,-5.80,-66.68	0/0:15:15,0:40:-0.00,-5.20,-58.87	0/0:8:8,0:37:-0.00,-3.10,-31.53	0/0:11:11,0:40:-0.00,-4.00,-43.24
1195	308001	64047:92	G	T	0	PASS	NS=25;AF=0.180	GT:DP:AD:GQ:GL	0/1:24:9,15:40:-50.50,0.00,-28.00	0/1:31:14,17:40:-56.16,0.00,-45.30	0/0:5:5,0:26:-0.00,-1.99,-20.19	0/1:10:1,9:16:-31.46,-0.03,-1.19	0/0:13:13,0:40:-0.00,-4.40,-51.23	0/1:20:9,11:40:-36.18,0.00,-29.20	./.	0/0:8:8,0:35:-0.00,-2.89,-31.83	0/0:13:13,0:40:-0.00,-4.40,-51.23	0/0:14:14,0:40:-0.00,-4.70,-55.11	0/0:5:5,0:26:-0.00,-1.99,-20.19	0/0:27:27,0:40:-0.00,-8.61,-105.56	0/0:13:13,0:40:-0.00,-4.40,-51.23	0/0:11:11,0:40:-0.00,-3.80,-43.47	./.	0/0:5:5,0:26:-0.00,-1.99,-20.19	0/0:9:9,0:39:-0.00,-3.19,-35.71	1/1:13:0,13:40:-49.67,-3.62,-0.00	1/1:9:0,9:30:-34.15,-2.42,-0.00	./.	0/1:14:8,6:40:-18.59,0.00,-27.13	0/0:38:38,0:40:-0.00,-11.92,-148.25	0/0:16:16,0:40:-0.00,-5.30,-62.87	0/0:32:32,0:40:-0.00,-10.12,-124.96	0/0:15:15,0:40:-0.00,-5.00,-58.99	0/0:11:11,0:40:-0.00,-3.80,-43.47	0/0:7:7,0:32:-0.00,-2.59,-27.95	0/0:17:17,0:40:-0.00,-5.60,-66.75
1196	309001	64074:11	C	A	0	PASS	NS=28;AF=0.089	GT:DP:AD:GQ:GL	0/1:23:11,12:40:-40.02,0.00,-37.21	0/0:29:29,0:40:-0.00,-9.50,-116.49	1/1:9:0,9:29:-34.63,-2.32,-0.00	./.	0/1:10:5,5:40:-16.10,0.00,-17.26	0/0:23:23,0:40:-0.00,-7.70,-92.63	0/0:17:17,0:40:-0.00,-5.89,-68.77	0/0:14:14,0:40:-0.00,-4.99,-56.84	0/0:17:17,0:40:-0.00,-5.89,-68.77	0/1:14:12,2:36:-2.97,-0.00,-43.90	0/0:19:19,0:40:-0.00,-6.49,-76.72	0/0:14:14,0:40:-0.00,-4.99,-56.84	0/0:24:24,0:40:-0.00,-8.00,-96.61	0/0:19:19,0:40:-0.00,-6.49,-76.72	0/0:4:4,0:25:-0.00,-1.98,-17.07	0/0:5:5,0:29:-0.00,-2.28,-21.05	0/0:14:14,0:40:-0.00,-4.99,-56.84	0/0:14:14,0:40:-0.00,-4.99,-56.84	./.	0/0:10:10,0:40:-0.00,-3.78,-40.93	0/0:14:14,0:40:-0.00,-4.99,-56.84	0/0:33:33,0:40:-0.00,-10.71,-132.40	0/0:17:17,0:40:-0.00,-5.89,-68.77	0/0:36:36,0:40:-0.00,-11.61,-144.33	0/0:20:20,0:40:-0.00,-6.79,-80.70	0/0:7:7,0:35:-0.00,-2.88,-29.00	0/0:6:6,0:32:-0.00,-2.58,-25.02	0/0:21:21,0:40:-0.00,-7.09,-84.67
1196	310001	64074:23	T	A	0	PASS	NS=28;AF=0.054	GT:DP:AD:GQ:GL	0/0:23:23,0:40:-0.00,-8.05,-92.66	0/0:29:29,0:40:-0.00,-9.86,-116.53	0/0:9:9,0:40:-0.00,-3.84,-36.99	./.	0/0:10:10,0:40:-0.00,-4.14,-40.97	0/0:23:23,0:40:-0.00,-8.05,-92.66	0/0:17:17,0:40:-0.00,-6.25,-68.80	1/1:14:0,14:40:-54.48,-4.15,-0.00	0/1:17:8,9:40:-29.54,0.00,-26.77	0/0:14:14,0:40:-0.00,-5.34,-56.87	0/0:19:18,1:35:-0.00,-2.87,-68.81	0/0:14:14,0:40:-0.00,-5.34,-56.87	0/0:24:24,0:40:-0.00,-8.35,-96.64	0/0:19:19,0:40:-0.00,-6.85,-76.76	0/0:4:4,0:29:-0.00,-2.34,-17.11	0/0:5:5,0:33:-0.00,-2.64,-21.08	0/0:14:14,0:40:-0.00,-5.34,-56.87	0/0:14:14,0:40:-0.00,-5.34,-56.87	./.	0/0:10:10,0:40:-0.00,-4.14,-40.97	0/0:14:14,0:40:-0.00,-5.34,-56.87	0/0:33:33,0:40:-0.00,-11.06,-132.43	0/0:17:17,0:40:-0.00,-6.25,-68.80	0/0:36:36,0:40:-0.00,-11.97,-144.36	0/0:20:20,0:40:-0.00,-7.15,-80.73	0/0:7:7,0:39:-0.00,-3.24,-29.04	0/0:6:6,0:36:-0.00,-2.94,-25.06	0/0:21:21,0:40:-0.00,-7.45,-84.71
1197	311001	64084:21	G	C	0	PASS	NS=27;AF=0.389	GT:DP:AD:GQ:GL	0/0:20:20,0:40:-0.00,-6.63,-78.95	0/0:19:19,0:40:-0.00,-6.33,-75.02	./.	0/0:6:6,0:30:-0.00,-2.41,-23.83	0/1:11:5,6:40:-19.71,0.00,-15.97	0/0:17:17,0:40:-0.00,-5.72,-67.14	0/0:11:11,0:40:-0.00,-3.92,-43.52	0/1:17:4,13:40:-45.46,-0.00,-10.23	./.	0/0:12:12,0:40:-0.00,-4.22,-47.45	0/0:4:4,0:24:-0.01,-1.82,-15.96	1/1:28:0,28:40:-110.04,-8.83,-0.00	1/1:25:0,25:40:-98.23,-7.93,-0.00	1/1:23:0,23:40:-90.36,-7.32,-0.00	1/1:9:0,9:38:-35.23,-3.11,-0.00	1/1:4:0,4:21:-15.56,-1.62,-0.01	1/1:14:0,14:40:-54.92,-4.62,-0.00	0/1:9:3,6:40:-20.31,-0.00,-8.70	./.	0/0:15:15,0:40:-0.00,-5.12,-59.27	1/1:14:0,14:40:-54.92,-4.62,-0.00	0/0:28:28,0:40:-0.00,-9.03,-110.45	0/0:17:17,0:40:-0.00,-5.72,-67.14	0/0:31:31,0:40:-0.00,-9.94,-122.27	0/0:30:30,0:40:-0.00,-9.64,-118.33	0/0:13:13,0:40:-0.00,-4.52,-51.39	0/0:12:12,0:40:-0.00,-4.22,-47.45	0/0:17:17,0:40:-0.00,-5.72,-67.14
1197	312001	64084:35	G	C	0	PASS	NS=27;AF=0.037	GT:DP:AD:GQ:GL	0/1:20:11,9:40:-28.52,0.00,-37.88	0/1:19:9,10:40:-32.75,0.00,-30.31	./.	0/0:6:6,0:33:-0.00,-2.71,-25.12	0/0:11:11,0:40:-0.00,-4.21,-44.80	0/0:17:17,0:40:-0.00,-6.02,-68.43	0/0:11:11,0:40:-0.00,-4.21,-44.80	0/0:17:17,0:40:-0.00,-6.02,-68.43	./.	0/0:12:12,0:40:-0.00,-4.51,-48.74	0/0:4:4,0:27:-0.00,-2.11,-17.25	0/0:28:28,0:40:-0.00,-9.33,-111.74	0/0:25:25,0:40:-0.00,-8.43,-99.93	0/0:23:23,0:40:-0.00,-7.82,-92.05	0/0:9:9,0:40:-0.00,-3.61,-36.93	0/0:4:4,0:27:-0.00,-2.11,-17.25	0/0:14:14,0:40:-0.00,-5.12,-56.62	0/0:9:9,0:40:-0.00,-3.61,-36.93	./.	0/0:15:15,0:40:-0.00,-5.42,-60.55	0/0:14:14,0:40:-0.00,-5.12,-56.62	0/0:28:28,0:40:-0.00,-9.33,-111.74	0/0:17:17,0:40:-0.00,-6.02,-68.43	0/0:31:31,0:40:-0.00,-10.23,-123.55	0/0:30:30,0:40:-0.00,-9.93,-119.62	0/0:13:13,0:40:-0.00,-4.81,-52.68	0/0:12:12,0:40:-0.00,-4.51,-48.74	0/0:17:17,0:40:-0.00,-6.02,-68.43
1197	313001	64084:79	G	A	0	PASS	NS=25;AF=0.100	GT:DP:AD:GQ:GL	0/0:20:20,0:40:-0.00,-7.17,-79.76	0/0:19:19,0:40:-0.00,-6.86,-75.82	./.	0/0:6:6,0:36:-0.00,-2.95,-24.64	0/0:11:11,0:40:-0.00,-4.46,-44.32	0/0:17:17,0:40:-0.00,-6.26,-67.95	0/0:11:11,0:40:-0.00,-4.46,-44.32	0/1:17:13,4:40:-9.49,-0.00,-45.94	./.	1/1:12:0,12:40:-46.24,-3.75,-0.00	1/1:4:0,4:18:-14.76,-1.36,-0.02	0/0:28:28,0:40:-0.00,-9.57,-111.26	0/0:25:25,0:40:-0.00,-8.67,-99.45	0/0:23:23,0:40:-0.00,-8.07,-91.57	0/0:9:9,0:40:-0.00,-3.85,-36.45	0/0:4:4,0:29:-0.00,-2.35,-16.76	0/0:14:14,0:40:-0.00,-5.36,-56.14	0/0:9:9,0:40:-0.00,-3.85,-36.45	./.	0/0:15:15,0:40:-0.00,-5.66,-60.07	0/0:14:14,0:40:-0.00,-5.36,-56.14	0/0:28:28,0:40:-0.00,-9.57,-111.26	0/0:17:17,0:40:-0.00,-6.26,-67.95	0/0:31:31,0:40:-0.00,-10.48,-123.07	0/0:30:30,0:40:-0.00,-10.18,-119.14	0/0:13:13,0:40:-0.00,-5.06,-52.20	0/0:12:12,0:40:-0.00,-4.76,-48.26	0/0:17:17,0:40:-0.00,-6.26,-67.95
1198	314001	64088:86	G	C	0	PASS	NS=29;AF=0.224	GT:DP:AD:GQ:GL	0/1:34:14,20:40:-71.01,0.00,-47.16	0/1:29:16,13:40:-43.89,0.00,-56.84	0/1:6:2,4:40:-14.02,-0.00,-6.52	./.	1/1:8:0,8:28:-32.03,-2.26,-0.00	0/1:30:22,8:40:-23.15,0.00,-81.07	0/1:16:8,8:40:-27.36,0.00,-28.04	0/0:31:31,0:40:-0.00,-9.86,-127.42	0/0:28:28,0:40:-0.00,-8.96,-115.16	0/0:18:18,0:40:-0.00,-5.95,-74.27	0/0:15:15,0:40:-0.00,-5.04,-62.01	0/0:29:29,0:40:-0.00,-9.26,-119.24	0/0:14:14,0:40:-0.00,-4.74,-57.92	0/0:23:23,0:40:-0.00,-7.45,-94.71	0/0:15:15,0:40:-0.00,-5.04,-62.01	0/0:6:6,0:29:-0.00,-2.34,-25.21	0/0:14:14,0:40:-0.00,-4.74,-57.92	1/1:19:0,19:40:-77.00,-5.57,-0.00	1/1:8:0,8:28:-32.03,-2.26,-0.00	1/1:15:0,15:40:-60.65,-4.36,-0.00	0/0:29:29,0:40:-0.00,-9.26,-119.24	0/0:54:54,0:40:0.00,-16.78,-221.46	0/0:34:34,0:40:-0.00,-10.76,-139.69	0/0:39:39,0:40:-0.00,-12.27,-160.13	0/0:20:20,0:40:-0.00,-6.55,-82.45	0/0:13:13,0:40:-0.00,-4.44,-53.83	0/0:8:8,0:36:-0.00,-2.94,-33.39	0/0:16:16,0:40:-0.00,-5.34,-66.09
1198	315001	64088:97	T	C	0	PASS	NS=29;AF=0.293	GT:DP:AD:GQ:GL	0/1:34:20,14:40:-46.25,0.00,-71.18	1/1:29:0,29:40:-118.14,-9.07,-0.00	1/1:6:0,6:27:-24.12,-2.15,-0.00	./.	0/0:8:8,0:38:-0.00,-3.15,-33.11	1/1:29:0,29:40:-118.14,-9.07,-0.00	0/1:16:8,8:40:-27.14,0.00,-27.55	0/0:31:31,0:40:-0.00,-10.07,-127.12	0/0:28:28,0:40:-0.00,-9.17,-114.86	0/0:18:18,0:40:-0.00,-6.16,-73.98	0/0:15:15,0:40:-0.00,-5.26,-61.72	0/0:29:29,0:40:-0.00,-9.47,-118.95	0/0:14:14,0:40:-0.00,-4.96,-57.63	0/0:23:23,0:40:-0.00,-7.66,-94.42	0/0:15:15,0:40:-0.00,-5.26,-61.72	0/0:6:6,0:32:-0.00,-2.55,-24.93	0/0:14:14,0:40:-0.00,-4.96,-57.63	0/1:19:11,8:40:-26.24,0.00,-38.91	1/1:8:0,8:34:-32.30,-2.75,-0.00	1/1:15:0,15:40:-60.91,-4.85,-0.00	0/0:29:29,0:40:-0.00,-9.47,-118.95	0/0:54:54,0:40:0.00,-16.99,-221.14	0/0:34:34,0:40:-0.00,-10.98,-139.39	0/0:39:39,0:40:-0.00,-12.48,-159.83	0/0:20:20,0:40:-0.00,-6.76,-82.16	0/0:13:13,0:40:-0.00,-4.65,-53.55	0/0:8:8,0:38:-0.00,-3.15,-33.11	0/0:16:16,0:40:-0.00,-5.56,-65.81
1199	316001	64103:19	T	C	0	PASS	NS=27;AF=0.037	GT:DP:AD:GQ:GL	0/0:23:23,0:40:-0.00,-7.69,-56.37	0/0:40:40,0:40:-0.00,-12.78,-96.93	0/0:22:19,0:40:-0.00,-6.49,-46.82	0/0:5:5,0:29:-0.00,-2.30,-13.41	0/0:19:19,0:40:-0.00,-6.49,-46.82	0/0:27:27,0:40:-0.00,-8.89,-65.91	0/0:20:20,0:40:-0.00,-6.79,-49.21	./.	0/1:15:12,3:24:-1.87,-0.01,-24.83	0/0:7:7,0:35:-0.00,-2.90,-18.19	0/0:4:4,0:26:-0.00,-2.01,-11.03	0/0:19:19,0:40:-0.00,-6.49,-46.82	0/0:20:20,0:40:-0.00,-6.79,-49.21	0/0:11:11,0:40:-0.00,-4.10,-27.73	0/0:4:4,0:26:-0.00,-2.01,-11.03	0/0:12:12,0:40:-0.00,-4.40,-30.12	0/0:9:9,0:40:-0.00,-3.50,-22.96	./.	0/0:19:17,2:23:-0.01,-1.73,-37.28	0/1:11:6,5:40:-7.83,-0.00,-11.70	0/0:39:39,0:40:-0.00,-12.48,-94.55	0/0:29:29,0:40:-0.00,-9.48,-70.68	0/0:9:9,0:40:-0.00,-3.50,-22.96	0/0:27:27,0:40:-0.00,-8.89,-65.91	0/0:7:7,0:35:-0.00,-2.90,-18.19	0/0:19:19,0:40:-0.00,-6.49,-46.82	./.	0/0:24:24,0:40:-0.00,-7.99,-58.75
1199	317001	64103:23	G	A	0	PASS	NS=25;AF=0.040	GT:DP:AD:GQ:GL	0/0:23:23,0:40:-0.00,-7.64,-93.25	0/0:40:40,0:40:-0.00,-12.75,-161.33	0/0:22:22,0:40:-0.00,-7.34,-89.25	0/0:5:5,0:28:-0.00,-2.22,-21.18	0/0:19:19,0:40:-0.00,-6.43,-77.24	0/0:27:27,0:40:-0.00,-8.84,-109.27	0/0:20:20,0:40:-0.00,-6.74,-81.24	./.	0/0:15:15,0:40:-0.00,-5.23,-61.22	0/0:7:7,0:35:-0.00,-2.82,-29.18	0/0:4:4,0:25:-0.01,-1.92,-17.18	0/0:19:19,0:40:-0.00,-6.43,-77.24	./.	./.	./.	0/1:12:4,8:40:-27.71,-0.00,-12.84	0/1:9:2,7:40:-24.61,-0.00,-5.74	0/0:21:21,0:40:-0.00,-7.04,-85.24	0/0:19:19,0:40:-0.00,-6.43,-77.24	0/0:11:11,0:40:-0.00,-4.03,-45.20	0/0:39:39,0:40:-0.00,-12.45,-157.32	0/0:29:29,0:40:-0.00,-9.44,-117.28	0/0:9:9,0:40:-0.00,-3.42,-37.19	0/0:27:27,0:40:-0.00,-8.84,-109.27	0/0:7:7,0:35:-0.00,-2.82,-29.18	0/0:19:19,0:40:-0.00,-6.43,-77.24	./.	0/0:24:24,0:40:-0.00,-7.94,-97.26
1199	318001	64103:77	A	G	0	PASS	NS=27;AF=0.074	GT:DP:AD:GQ:GL	0/0:23:23,0:40:-0.00,-7.44,-50.75	0/0:40:40,0:40:-0.00,-12.50,-87.20	0/0:22:22,0:40:-0.00,-7.14,-48.61	0/0:5:5,0:27:-0.00,-2.08,-12.17	0/0:19:19,0:40:-0.00,-6.25,-42.18	0/0:27:27,0:40:-0.00,-8.63,-59.33	./.	./.	0/0:15:15,0:40:-0.00,-5.05,-33.60	0/0:7:7,0:33:-0.00,-2.67,-16.45	0/0:4:4,0:23:-0.01,-1.79,-10.03	0/0:19:19,0:40:-0.00,-6.25,-42.18	0/0:20:20,0:40:-0.00,-6.54,-44.32	0/0:11:11,0:40:-0.00,-3.86,-25.03	0/0:4:4,0:23:-0.01,-1.79,-10.03	0/0:12:12,0:40:-0.00,-4.16,-27.17	0/0:9:9,0:39:-0.00,-3.27,-20.74	0/0:21:21,0:40:-0.00,-6.84,-46.47	0/0:19:19,0:40:-0.00,-6.25,-42.18	0/0:11:11,0:40:-0.00,-3.86,-25.03	0/0:39:32,0:40:-0.00,-10.12,-70.05	0/0:29:29,0:40:-0.00,-9.23,-63.62	0/0:9:9,0:39:-0.00,-3.27,-20.74	0/0:27:27,0:40:-0.00,-8.63,-59.33	0/0:7:7,0:33:-0.00,-2.67,-16.45	0/1:19:6,13:40:-21.62,-0.00,-8.06	./.	0/1:24:8,16:40:-26.57,-0.00,-10.86
1199	319001	64103:78	G	A	0	PASS	NS=28;AF=0.036	GT:DP:AD:GQ:GL	0/0:23:23,0:40:-0.00,-7.84,-54.17	0/0:40:39,0:40:-0.00,-12.62,-90.82	0/0:22:19,0:40:-0.00,-6.65,-45.01	0/0:5:5,0:31:-0.00,-2.46,-12.95	0/0:19:19,0:40:-0.00,-6.65,-45.01	0/0:27:27,0:40:-0.00,-9.04,-63.34	0/0:20:20,0:40:-0.00,-6.94,-47.30	./.	0/0:15:15,0:40:-0.00,-5.45,-35.85	0/0:7:7,0:37:-0.00,-3.06,-17.53	0/0:4:4,0:27:-0.00,-2.17,-10.66	0/0:19:19,0:40:-0.00,-6.65,-45.01	0/0:20:20,0:40:-0.00,-6.94,-47.30	0/0:11:11,0:40:-0.00,-4.26,-26.69	0/0:4:4,0:27:-0.00,-2.17,-10.66	0/0:12:12,0:40:-0.00,-4.55,-28.98	0/0:9:9,0:40:-0.00,-3.66,-22.11	0/0:21:20,0:40:-0.00,-6.94,-47.30	0/0:19:19,0:40:-0.00,-6.65,-45.01	0/1:11:5,6:40:-9.49,-0.00,-8.70	0/1:39:32,7:40:-3.41,-0.00,-62.16	0/0:29:29,0:40:-0.00,-9.63,-67.92	0/0:9:9,0:40:-0.00,-3.66,-22.11	0/0:27:27,0:40:-0.00,-9.04,-63.34	0/0:7:7,0:37:-0.00,-3.06,-17.53	0/0:19:19,0:40:-0.00,-6.65,-45.01	./.	0/0:24:24,0:40:-0.00,-8.14,-56.46
1200	320001	64114:97	C	T	0	PASS	NS=30;AF=0.183	GT:DP:AD:GQ:GL	0/1:30:18,12:40:-39.08,0.00,-64.28	0/0:36:36,0:40:-0.00,-11.97,-148.30	0/0:13:13,0:40:-0.00,-5.04,-53.93	0/0:16:16,0:40:-0.00,-5.95,-66.24	0/0:22:22,0:40:-0.00,-7.75,-90.85	0/0:18:18,0:40:-0.00,-6.55,-74.44	0/0:27:27,0:40:-0.00,-9.26,-111.37	0/0:14:14,0:40:-0.00,-5.35,-58.03	0/0:25:25,0:40:-0.00,-8.66,-103.16	0/0:16:16,0:40:-0.00,-5.95,-66.24	0/0:6:6,0:36:-0.00,-2.94,-25.21	0/0:16:16,0:40:-0.00,-5.95,-66.24	1/1:24:0,24:40:-97.89,-7.77,-0.00	1/1:18:0,18:40:-73.27,-5.96,-0.00	1/1:16:0,16:40:-65.06,-5.36,-0.00	1/1:10:0,10:40:-40.44,-3.56,-0.00	1/1:16:0,16:40:-65.06,-5.36,-0.00	0/0:19:19,0:40:-0.00,-6.85,-78.54	0/0:5:5,0:33:-0.00,-2.64,-21.10	0/0:10:10,0:40:-0.00,-4.14,-41.62	0/0:4:4,0:29:-0.00,-2.34,-17.00	0/0:59:59,0:40:0.00,-18.89,-242.67	0/0:11:11,0:40:-0.00,-4.44,-45.72	0/0:48:48,0:40:-0.00,-15.58,-197.53	0/0:36:36,0:40:-0.00,-11.97,-148.30	0/0:10:10,0:40:-0.00,-4.14,-41.62	0/0:13:13,0:40:-0.00,-5.04,-53.93	0/0:36:36,0:40:-0.00,-11.97,-148.30
1201	321001	64115:98	T	C	0	PASS	NS=28;AF=0.036	GT:DP:AD:GQ:GL	0/0:28:28,0:40:-0.00,-9.38,-112.30	0/0:31:31,0:40:-0.00,-10.29,-124.17	0/0:11:11,0:40:-0.00,-4.27,-45.03	0/0:5:5,0:31:-0.00,-2.46,-21.29	0/0:14:14,0:40:-0.00,-5.17,-56.90	0/0:20:20,0:40:-0.00,-6.98,-80.64	0/0:16:16,0:40:-0.00,-5.77,-64.81	0/0:23:23,0:40:-0.00,-7.88,-92.51	0/0:15:15,0:40:-0.00,-5.47,-60.85	0/0:15:15,0:40:-0.00,-5.47,-60.85	0/1:12:6,6:40:-19.17,0.00,-20.67	0/1:20:9,11:40:-36.55,0.00,-30.14	0/0:16:16,0:40:-0.00,-5.77,-64.81	0/0:15:15,0:40:-0.00,-5.47,-60.85	0/0:8:8,0:40:-0.00,-3.37,-33.16	0/0:8:8,0:40:-0.00,-3.37,-33.16	0/0:5:5,0:31:-0.00,-2.46,-21.29	0/0:8:8,0:40:-0.00,-3.37,-33.16	0/0:7:7,0:37:-0.00,-3.06,-29.20	0/0:15:15,0:40:-0.00,-5.47,-60.85	0/0:8:8,0:40:-0.00,-3.37,-33.16	0/0:47:47,0:40:-0.00,-15.10,-187.48	0/0:13:13,0:40:-0.00,-4.87,-52.94	0/0:33:33,0:40:-0.00,-10.89,-132.08	0/0:17:17,0:40:-0.00,-6.07,-68.77	0/0:14:14,0:40:-0.00,-5.17,-56.90	0/0:4:4,0:27:-0.00,-2.16,-17.33	0/0:25:25,0:40:-0.00,-8.48,-100.43
1202	322001	64118:62	T	C	0	PASS	NS=26;AF=0.096	GT:DP:AD:GQ:GL	./.	./.	./.	0/1:9:8,1:17:-1.25,-0.03,-32.62	./.	0/1:46:27,19:40:-67.19,0.00,-102.84	0/1:56:35,21:40:-72.75,0.00,-134.10	0/0:24:24,0:40:-0.00,-7.58,-104.19	0/0:34:34,0:40:-0.00,-10.59,-147.03	0/0:20:20,0:40:-0.00,-6.38,-87.06	0/0:10:10,0:40:-0.00,-3.37,-44.22	0/0:37:37,0:40:-0.00,-11.49,-159.88	0/0:34:34,0:40:-0.00,-10.59,-147.03	0/0:44:44,0:40:-0.00,-13.60,-189.87	0/0:14:14,0:40:-0.00,-4.57,-61.36	0/0:11:11,0:40:-0.00,-3.67,-48.51	0/0:9:9,0:37:-0.00,-3.06,-39.94	0/1:33:25,8:40:-23.98,0.00,-98.19	0/1:16:11,5:40:-16.25,0.00,-43.34	0/0:6:6,0:27:-0.00,-2.16,-27.09	0/0:17:17,0:40:-0.00,-5.47,-74.21	0/0:66:66,0:40:-0.00,-20.22,-284.11	0/0:21:21,0:40:-0.00,-6.68,-91.34	0/0:64:64,0:40:0.00,-19.62,-275.54	0/0:35:35,0:40:-0.00,-10.89,-151.32	0/0:21:21,0:40:-0.00,-6.68,-91.34	0/0:7:7,0:31:-0.00,-2.46,-31.37	0/0:50:50,0:40:-0.00,-15.41,-215.57
1202	323001	64118:65	G	A	0	PASS	NS=26;AF=0.135	GT:DP:AD:GQ:GL	./.	./.	./.	0/0:9:9,0:36:-0.00,-2.95,-39.90	./.	0/0:46:46,0:40:-0.00,-14.09,-198.40	0/0:56:53,3:40:-0.00,-4.25,-215.53	0/1:24:22,2:16:-1.14,-0.03,-88.16	0/1:34:23,11:40:-36.65,0.00,-89.40	0/1:20:11,9:40:-32.29,0.00,-42.21	0/0:10:10,0:39:-0.00,-3.25,-44.18	0/1:37:21,16:40:-57.16,0.00,-79.93	0/0:34:34,0:40:-0.00,-10.47,-146.99	0/0:44:44,0:40:-0.00,-13.48,-189.83	0/0:14:14,0:40:-0.00,-4.45,-61.32	0/0:11:11,0:40:-0.00,-3.55,-48.47	0/0:9:9,0:36:-0.00,-2.95,-39.90	0/0:33:33,0:40:-0.00,-10.17,-142.71	0/0:16:16,0:40:-0.00,-5.06,-69.89	0/0:6:6,0:26:-0.00,-2.05,-27.05	0/0:17:17,0:40:-0.00,-5.36,-74.17	0/0:66:66,0:40:-0.00,-20.11,-284.07	0/0:21:21,0:40:-0.00,-6.56,-91.31	0/0:64:64,0:40:0.00,-19.50,-275.51	0/0:35:35,0:40:-0.00,-10.78,-151.28	0/1:21:9,12:40:-44.84,0.00,-33.34	0/1:7:2,5:40:-19.07,-0.00,-7.57	0/1:50:24,26:40:-96.09,0.00,-88.87
1203	324001	64133:8	C	T	0	PASS	NS=30;AF=0.083	GT:DP:AD:GQ:GL	0/0:100:100,0:40:0.00,-30.71,-309.75	0/0:83:83,0:40:0.00,-25.59,-257.34	0/0:64:63,0:40:0.00,-19.58,-195.68	0/0:8:8,0:37:-0.00,-3.04,-26.12	0/0:15:15,0:40:-0.00,-5.15,-47.70	0/0:18:18,0:40:-0.00,-6.05,-56.95	0/0:19:19,0:40:-0.00,-6.35,-60.03	0/0:50:50,0:40:-0.00,-15.67,-155.60	0/0:71:69,1:40:0.00,-18.60,-211.09	0/0:71:71,0:40:0.00,-21.99,-220.34	0/0:42:42,0:40:-0.00,-13.27,-130.94	0/0:58:58,0:40:0.00,-18.08,-180.26	0/1:60:41,19:40:-39.90,0.00,-109.18	0/1:43:34,9:40:-14.18,-0.00,-92.71	0/1:21:9,12:40:-30.04,0.00,-22.25	0/1:11:7,4:40:-8.39,-0.00,-19.09	0/1:32:27,5:40:-5.16,-0.00,-74.43	0/0:35:35,0:40:-0.00,-11.16,-109.36	0/0:7:7,0:34:-0.00,-2.74,-23.04	0/0:43:43,0:40:-0.00,-13.57,-134.02	0/0:47:47,0:40:-0.00,-14.77,-146.35	0/0:73:73,0:40:-0.00,-22.59,-226.51	0/0:22:22,0:40:-0.00,-7.25,-69.28	0/0:57:57,0:40:-0.00,-17.78,-177.18	0/0:37:37,0:40:-0.00,-11.76,-115.52	0/0:41:41,0:40:-0.00,-12.97,-127.85	0/0:30:30,0:40:-0.00,-9.66,-93.94	0/0:55:55,0:40:0.00,-17.18,-171.02
1203	325001	64133:9	G	A	0	PASS	NS=29;AF=0.121	GT:DP:AD:GQ:GL	0/0:100:99,0:40:0.00,-30.07,-248.26	0/0:83:83,0:40:0.00,-25.27,-208.37	0/0:64:63,0:40:0.00,-19.28,-158.50	0/0:8:8,0:34:-0.00,-2.80,-21.35	0/1:15:8,7:40:-12.56,-0.00,-16.45	0/0:18:18,0:40:-0.00,-5.80,-46.28	0/1:19:16,3:19:-1.40,-0.02,-35.22	0/0:50:50,0:40:-0.00,-15.38,-126.08	0/0:71:70,1:40:0.00,-19.18,-173.46	0/0:71:69,1:40:0.00,-18.88,-170.96	0/0:42:40,1:40:-0.00,-10.19,-98.65	0/0:58:58,0:40:0.00,-17.78,-146.03	0/0:60:60,0:40:-0.00,-18.38,-151.01	0/0:43:43,0:40:-0.00,-13.29,-108.62	0/0:21:21,0:40:-0.00,-6.69,-53.76	0/0:11:11,0:40:-0.00,-3.70,-28.83	0/0:32:32,0:40:-0.00,-9.99,-81.19	0/1:35:19,15:40:-26.81,0.00,-38.19	0/1:7:1,6:19:-12.48,-0.02,-1.41	./.	0/0:47:47,0:40:-0.00,-14.49,-118.60	0/0:73:73,0:40:-0.00,-22.28,-183.43	0/0:22:22,0:40:-0.00,-6.99,-56.26	0/0:57:56,0:40:0.00,-17.18,-141.04	0/0:37:37,0:40:-0.00,-11.49,-93.66	0/1:41:25,16:40:-27.21,0.00,-51.05	0/1:30:13,17:40:-33.00,0.00,-24.42	0/1:55:37,18:40:-28.00,0.00,-76.78
1203	326001	64133:19	T	C	0	PASS	NS=26;AF=0.365	GT:DP:AD:GQ:GL	./.	./.	./.	0/1:8:7,1:13:-0.92,-0.06,-19.92	0/0:15:15,0:40:-0.00,-4.32,-46.74	1/1:18:0,18:40:-54.99,-4.73,-0.00	0/1:19:3,16:40:-43.80,-0.00,-4.22	0/1:50:8,42:40:-114.64,-0.00,-10.32	0/1:71:13,58:40:-157.65,0.00,-19.42	0/1:71:21,50:40:-132.99,0.00,-44.08	0/1:42:10,32:40:-86.21,0.00,-18.89	0/1:58:27,31:40:-78.32,0.00,-66.49	0/0:60:60,0:40:0.00,-17.85,-185.48	0/0:43:43,0:40:-0.00,-12.74,-133.07	0/0:21:21,0:40:-0.00,-6.13,-65.24	0/0:11:11,0:38:-0.00,-3.12,-34.41	0/0:32:32,0:40:-0.00,-9.44,-99.15	0/1:35:15,19:40:-48.54,0.00,-36.71	0/1:7:6,1:16:-1.19,-0.03,-17.11	./.	0/0:47:47,0:40:-0.00,-13.95,-145.40	0/1:73:27,46:40:-120.05,0.00,-61.98	0/1:22:13,9:40:-21.32,0.00,-34.15	0/1:57:19,38:40:-100.20,0.00,-42.12	0/1:37:24,13:40:-29.14,0.00,-63.55	0/0:41:40,0:40:-0.00,-11.84,-123.82	0/0:30:30,0:40:-0.00,-8.83,-92.99	0/0:55:55,0:40:0.00,-16.35,-170.06
1203	327001	64133:88	G	C	0	PASS	NS=25;AF=0.100	GT:DP:AD:GQ:GL	./.	./.	./.	0/0:8:7,1:16:-0.03,-1.20,-10.60	0/0:15:15,0:40:-0.00,-4.72,-24.34	0/1:18:6,12:40:-12.78,-0.00,-4.99	./.	0/0:50:50,0:40:-0.00,-14.81,-77.89	0/0:71:71,0:40:0.00,-20.87,-110.02	0/0:71:71,0:40:0.00,-20.87,-110.02	0/0:42:42,0:40:-0.00,-12.50,-65.65	0/0:58:58,0:40:0.00,-17.12,-90.13	0/0:60:33,0:40:-0.00,-9.91,-51.88	0/0:43:24,0:40:-0.00,-7.31,-38.11	0/0:21:16,0:40:-0.00,-5.01,-25.87	0/0:11:6,0:27:-0.00,-2.13,-10.58	0/0:32:19,0:40:-0.00,-5.87,-30.46	0/0:35:29,6:18:-0.02,-1.33,-36.61	0/0:7:6,1:13:-0.05,-0.93,-9.10	./.	0/0:47:47,0:40:-0.00,-13.95,-73.30	0/1:73:27,46:40:-48.93,0.00,-21.26	0/1:22:13,9:40:-7.03,-0.00,-14.55	0/1:57:19,38:40:-41.31,-0.00,-13.63	0/1:37:24,13:40:-8.83,-0.00,-27.05	0/0:41:41,0:40:-0.00,-12.22,-64.12	0/0:30:30,0:40:-0.00,-9.04,-47.29	0/0:55:55,0:40:0.00,-16.25,-85.54
1204	328001	64165:10	C	A	0	PASS	NS=25;AF=0.280	GT:DP:AD:GQ:GL	0/0:21:21,0:40:-0.00,-7.10,-83.49	0/0:34:34,0:40:-0.00,-11.01,-134.92	0/1:8:5,3:40:-8.68,-0.00,-17.01	./.	0/0:25:25,0:40:-0.00,-8.30,-99.31	0/0:20:20,0:40:-0.00,-6.80,-79.53	0/1:13:9,4:40:-11.14,-0.00,-31.33	0/0:21:21,0:40:-0.00,-7.10,-83.49	0/0:21:21,0:40:-0.00,-7.10,-83.49	0/0:17:17,0:40:-0.00,-5.89,-67.66	0/0:7:7,0:35:-0.00,-2.88,-28.10	0/0:37:35,2:40:-0.00,-4.00,-130.96	0/0:7:7,0:35:-0.00,-2.88,-28.10	0/0:11:11,0:40:-0.00,-4.09,-43.93	./.	./.	./.	0/0:10:10,0:40:-0.00,-3.79,-39.97	0/0:6:6,0:32:-0.00,-2.58,-24.15	1/1:8:0,8:34:-31.24,-2.77,-0.00	./.	0/0:48:48,0:40:-0.00,-15.22,-190.30	0/0:16:16,0:40:-0.00,-5.59,-63.71	0/0:21:21,0:40:-0.00,-7.10,-83.49	0/0:15:15,0:40:-0.00,-5.29,-59.75	1/1:6:0,6:28:-23.33,-2.18,-0.00	1/1:13:0,13:40:-51.02,-4.28,-0.00	1/1:27:0,27:40:-106.41,-8.49,-0.00
1204	329001	64165:58	A	C	0	PASS	NS=25;AF=0.180	GT:DP:AD:GQ:GL	0/0:21:21,0:40:-0.00,-7.31,-83.74	0/0:34:34,0:40:-0.00,-11.23,-135.16	0/0:8:8,0:40:-0.00,-3.40,-32.31	./.	0/0:25:25,0:40:-0.00,-8.52,-99.56	0/1:20:12,8:40:-24.64,0.00,-41.12	0/0:13:13,0:40:-0.00,-4.91,-52.09	0/0:21:21,0:40:-0.00,-7.31,-83.74	0/0:21:21,0:40:-0.00,-7.31,-83.74	0/0:17:17,0:40:-0.00,-6.11,-67.91	0/0:7:7,0:38:-0.00,-3.10,-28.35	0/0:37:37,0:40:-0.00,-12.13,-147.03	0/0:7:7,0:38:-0.00,-3.10,-28.35	0/0:11:11,0:40:-0.00,-4.30,-44.17	./.	./.	./.	0/0:10:10,0:40:-0.00,-4.00,-40.22	0/0:6:6,0:34:-0.00,-2.80,-24.39	0/0:8:8,0:40:-0.00,-3.40,-32.31	./.	1/1:48:0,48:40:-189.24,-14.78,-0.00	1/1:16:0,16:40:-62.64,-5.15,-0.00	1/1:21:0,21:40:-82.42,-6.66,-0.00	1/1:15:0,15:40:-58.68,-4.85,-0.00	0/0:6:6,0:34:-0.00,-2.80,-24.39	0/0:13:13,0:40:-0.00,-4.91,-52.09	0/0:27:27,0:40:-0.00,-9.12,-107.47
1205	330001	64172:19	A	C	0	PASS	NS=24;AF=0.312	GT:DP:AD:GQ:GL	0/1:33:15,18:40:-62.40,0.00,-50.61	0/1:40:23,17:40:-56.25,0.00,-80.83	0/0:13:13,0:40:-0.00,-4.33,-52.87	0/1:5:4,1:27:-2.13,-0.00,-14.59	0/1:21:4,17:40:-61.97,-0.00,-9.77	0/1:29:20,9:40:-27.23,0.00,-72.02	0/0:37:37,0:40:-0.00,-11.55,-149.87	0/0:17:17,0:40:-0.00,-5.53,-69.04	0/0:20:20,0:40:-0.00,-6.43,-81.16	0/0:22:22,0:40:-0.00,-7.04,-89.25	0/0:14:14,0:40:-0.00,-4.63,-56.91	0/0:20:20,0:40:-0.00,-6.43,-81.16	1/1:31:0,31:40:-124.95,-9.41,-0.00	1/1:28:0,28:40:-112.82,-8.51,-0.00	./.	./.	./.	0/0:9:9,0:38:-0.00,-3.12,-36.71	0/0:7:7,0:31:-0.00,-2.52,-28.63	0/0:16:16,0:40:-0.00,-5.23,-65.00	./.	0/0:41:41,0:40:-0.00,-12.75,-166.03	0/0:22:22,0:40:-0.00,-7.04,-89.25	0/0:46:46,0:40:-0.00,-14.26,-186.24	0/0:29:29,0:40:-0.00,-9.14,-117.53	1/1:9:0,9:34:-36.04,-2.79,-0.00	1/1:5:0,5:21:-19.88,-1.59,-0.01	1/1:23:0,23:40:-92.62,-7.00,-0.00
1206	331001	64187:13	C	G	0	PASS	NS=27;AF=0.037	GT:DP:AD:GQ:GL	0/0:21:21,0:40:-0.00,-7.26,-83.60	0/0:17:17,0:40:-0.00,-6.06,-67.96	0/0:7:7,0:37:-0.00,-3.05,-28.86	./.	0/0:11:11,0:40:-0.00,-4.25,-44.50	0/1:18:4,14:40:-48.37,-0.00,-10.77	0/1:12:4,8:40:-26.72,-0.00,-12.58	./.	0/0:9:9,0:40:-0.00,-3.65,-36.68	0/0:9:9,0:40:-0.00,-3.65,-36.68	./.	0/0:16:16,0:40:-0.00,-5.76,-64.05	0/0:13:13,0:40:-0.00,-4.86,-52.32	0/0:18:18,0:40:-0.00,-6.36,-71.87	0/0:6:6,0:34:-0.00,-2.75,-24.96	0/0:5:5,0:31:-0.00,-2.45,-21.05	0/0:10:10,0:40:-0.00,-3.95,-40.59	0/0:16:16,0:40:-0.00,-5.76,-64.05	0/0:4:4,0:27:-0.00,-2.15,-17.14	0/0:14:14,0:40:-0.00,-5.16,-56.23	0/0:17:17,0:40:-0.00,-6.06,-67.96	0/0:49:49,0:40:-0.00,-15.69,-193.06	0/0:13:13,0:40:-0.00,-4.86,-52.32	0/0:13:13,0:40:-0.00,-4.86,-52.32	0/0:22:22,0:40:-0.00,-7.57,-87.51	0/0:14:14,0:40:-0.00,-5.16,-56.23	0/0:12:12,0:40:-0.00,-4.56,-48.41	0/0:25:25,0:40:-0.00,-8.47,-99.23
1206	332001	64187:97	G	C	0	PASS	NS=27;AF=0.148	GT:DP:AD:GQ:GL	0/1:21:9,12:40:-39.95,0.00,-29.18	0/0:17:17,0:40:-0.00,-5.76,-67.41	0/0:7:7,0:34:-0.00,-2.75,-28.32	./.	0/1:11:8,3:40:-7.78,-0.00,-28.28	0/1:18:4,14:40:-48.67,-0.00,-10.53	1/1:12:0,12:40:-45.96,-3.30,-0.00	./.	0/0:9:9,0:40:-0.00,-3.35,-36.14	0/0:9:9,0:40:-0.00,-3.35,-36.14	./.	0/0:16:16,0:40:-0.00,-5.46,-63.50	0/0:13:13,0:40:-0.00,-4.55,-51.78	0/0:18:18,0:40:-0.00,-6.06,-71.32	0/0:6:6,0:31:-0.00,-2.45,-24.41	0/0:5:5,0:27:-0.00,-2.15,-20.50	0/0:10:10,0:40:-0.00,-3.65,-40.05	0/1:16:11,5:40:-14.09,-0.00,-38.50	1/1:4:0,4:13:-14.74,-0.95,-0.05	0/0:14:14,0:40:-0.00,-4.86,-55.69	0/0:17:17,0:40:-0.00,-5.76,-67.41	0/0:49:49,0:40:-0.00,-15.39,-192.52	0/0:13:13,0:40:-0.00,-4.55,-51.78	0/0:13:13,0:40:-0.00,-4.55,-51.78	0/0:22:22,0:40:-0.00,-7.26,-86.96	0/0:14:14,0:40:-0.00,-4.86,-55.69	0/0:12:12,0:40:-0.00,-4.25,-47.87	0/0:25:25,0:40:-0.00,-8.17,-98.69
1207	333001	64190:97	T	A	0	PASS	NS=27;AF=0.093	GT:DP:AD:GQ:GL	0/1:30:18,12:40:-38.20,0.00,-63.42	0/0:34:34,0:40:-0.00,-11.41,-138.18	0/0:6:6,0:36:-0.00,-2.99,-25.22	0/0:12:12,0:40:-0.00,-4.79,-49.42	0/0:16:16,0:40:-0.00,-5.99,-65.56	0/0:17:17,0:40:-0.00,-6.30,-69.59	0/0:19:19,0:40:-0.00,-6.90,-77.66	0/0:14:14,0:40:-0.00,-5.39,-57.49	0/0:15:15,0:40:-0.00,-5.69,-61.53	0/0:17:17,0:40:-0.00,-6.30,-69.59	./.	0/0:28:28,0:40:-0.00,-9.61,-113.97	./.	./.	0/0:7:7,0:39:-0.00,-3.29,-29.25	0/0:12:12,0:40:-0.00,-4.79,-49.42	0/0:29:29,0:40:-0.00,-9.91,-118.00	1/1:9:0,9:35:-35.29,-2.87,-0.00	1/1:4:0,4:19:-15.14,-1.39,-0.02	0/0:17:17,0:40:-0.00,-6.30,-69.59	0/0:11:11,0:40:-0.00,-4.49,-45.39	0/0:44:44,0:40:-0.00,-14.42,-178.52	0/0:15:15,0:40:-0.00,-5.69,-61.53	0/0:41:41,0:40:-0.00,-13.52,-166.42	0/0:13:13,0:40:-0.00,-5.09,-53.46	0/0:16:16,0:40:-0.00,-5.99,-65.56	0/0:23:23,0:40:-0.00,-8.10,-93.80	0/0:12:12,0:40:-0.00,-4.79,-49.42
1208	334001	64191:41	C	T	0	PASS	NS=25;AF=0.040	GT:DP:AD:GQ:GL	./.	0/1:27:15,12:40:-42.93,0.00,-57.35	0/0:42:42,0:40:-0.00,-13.37,-182.72	0/0:14:14,0:40:-0.00,-4.94,-61.89	0/1:10:8,2:40:-4.89,-0.00,-32.25	./.	0/0:107:107,0:40:0.00,-32.94,-463.23	0/0:51:51,0:40:-0.00,-16.08,-221.56	0/0:81:81,0:40:0.00,-25.11,-351.03	0/0:94:94,0:40:-0.00,-29.03,-407.13	0/0:61:61,0:40:0.00,-19.09,-264.72	0/0:96:96,0:40:0.00,-29.63,-415.76	0/0:39:39,0:40:-0.00,-12.47,-169.78	0/0:33:33,0:40:-0.00,-10.66,-143.88	0/0:15:15,0:40:-0.00,-5.25,-66.20	0/0:10:10,0:40:-0.00,-3.74,-44.63	0/0:23:23,0:40:-0.00,-7.65,-100.73	0/0:33:33,0:40:-0.00,-10.66,-143.88	0/0:11:11,0:40:-0.00,-4.04,-48.94	0/0:10:10,0:40:-0.00,-3.74,-44.63	./.	0/0:26:26,0:40:-0.00,-8.56,-113.67	0/0:9:9,0:40:-0.00,-3.44,-40.31	0/0:22:22,0:40:-0.00,-7.35,-96.41	0/0:6:6,0:31:-0.00,-2.54,-27.36	0/0:16:16,0:40:-0.00,-5.55,-70.52	0/0:12:12,0:40:-0.00,-4.34,-53.26	0/0:41:41,0:40:-0.00,-13.07,-178.41
1209	335001	64200:52	G	T	0	PASS	NS=24;AF=0.167	GT:DP:AD:GQ:GL	0/0:84:84,0:40:0.00,-25.52,-361.44	./.	0/0:47:47,0:40:-0.00,-14.38,-202.83	0/0:8:8,0:33:-0.00,-2.64,-35.64	0/0:40:40,0:40:-0.00,-12.27,-172.82	0/0:48:48,0:40:-0.00,-14.68,-207.11	0/0:48:48,0:40:-0.00,-14.68,-207.11	0/0:25:25,0:40:-0.00,-7.76,-108.52	0/0:25:25,0:40:-0.00,-7.76,-108.52	0/0:20:20,0:40:-0.00,-6.25,-87.08	0/0:11:11,0:40:-0.00,-3.54,-48.50	./.	0/0:17:17,0:40:-0.00,-5.35,-74.22	0/0:21:21,0:40:-0.00,-6.55,-91.37	0/0:11:11,0:40:-0.00,-3.54,-48.50	0/0:7:7,0:29:-0.00,-2.34,-31.35	0/0:9:9,0:36:-0.00,-2.94,-39.93	./.	0/1:15:9,6:40:-20.97,0.00,-35.18	0/0:11:11,0:40:-0.00,-3.54,-48.50	./.	0/1:100:49,51:40:-188.30,0.00,-181.07	0/1:53:28,25:40:-90.99,0.00,-105.19	0/1:67:38,29:40:-103.92,0.00,-143.84	0/1:41:25,16:40:-56.02,0.00,-95.94	0/1:74:62,12:40:-28.93,0.00,-244.62	0/1:42:27,15:40:-51.43,0.00,-104.21	0/1:79:51,28:40:-96.02,0.00,-195.96
1210	336001	64208:33	G	A	0	PASS	NS=27;AF=0.148	GT:DP:AD:GQ:GL	0/1:23:11,12:40:-39.79,0.00,-36.57	0/1:29:9,20:40:-69.75,0.00,-26.82	1/1:10:0,10:38:-38.96,-3.19,-0.00	0/0:6:6,0:34:-0.00,-2.73,-24.57	0/0:12:12,0:40:-0.00,-4.54,-48.39	0/0:15:15,0:40:-0.00,-5.44,-60.30	0/0:22:22,0:40:-0.00,-7.55,-88.09	0/0:6:6,0:34:-0.00,-2.73,-24.57	0/0:6:6,0:34:-0.00,-2.73,-24.57	0/0:21:21,0:40:-0.00,-7.25,-84.12	0/0:15:15,0:40:-0.00,-5.44,-60.30	0/0:20:20,0:40:-0.00,-6.95,-80.15	0/0:15:15,0:40:-0.00,-5.44,-60.30	0/0:26:26,0:40:-0.00,-8.75,-103.97	0/0:9:9,0:40:-0.00,-3.64,-36.48	0/0:4:4,0:27:-0.00,-2.13,-16.63	0/0:11:11,0:40:-0.00,-4.24,-44.42	0/0:17:17,0:40:-0.00,-6.04,-68.24	./.	0/0:18:18,0:40:-0.00,-6.34,-72.21	./.	0/0:33:33,0:40:-0.00,-10.86,-131.76	0/0:11:11,0:40:-0.00,-4.24,-44.42	0/0:39:39,0:40:-0.00,-12.66,-155.59	0/0:14:14,0:40:-0.00,-5.14,-56.33	./.	0/0:7:7,0:37:-0.00,-3.03,-28.54	0/0:26:26,0:40:-0.00,-8.75,-103.97
1210	337001	64208:92	G	A	0	PASS	NS=27;AF=0.111	GT:DP:AD:GQ:GL	0/0:23:23,0:40:-0.00,-7.89,-92.31	0/0:29:29,0:40:-0.00,-9.69,-116.14	0/0:10:10,0:40:-0.00,-3.98,-40.70	0/0:6:6,0:34:-0.00,-2.77,-24.82	1/1:12:0,12:40:-46.65,-3.58,-0.00	1/1:15:0,15:40:-58.56,-4.48,-0.00	0/1:22:12,10:40:-32.12,0.00,-41.05	0/0:6:6,0:34:-0.00,-2.77,-24.82	0/0:6:6,0:34:-0.00,-2.77,-24.82	0/0:21:21,0:40:-0.00,-7.29,-84.37	0/0:15:15,0:40:-0.00,-5.48,-60.55	0/0:20:20,0:40:-0.00,-6.99,-80.40	0/0:15:15,0:40:-0.00,-5.48,-60.55	0/0:26:26,0:40:-0.00,-8.79,-104.22	0/0:9:9,0:40:-0.00,-3.68,-36.73	0/0:4:4,0:28:-0.00,-2.17,-16.88	0/0:11:11,0:40:-0.00,-4.28,-44.67	0/1:17:10,7:40:-21.71,0.00,-34.62	./.	0/0:18:18,0:40:-0.00,-6.38,-72.46	./.	0/0:33:33,0:40:-0.00,-10.90,-132.02	0/0:11:11,0:40:-0.00,-4.28,-44.67	0/0:39:39,0:40:-0.00,-12.70,-155.84	0/0:14:14,0:40:-0.00,-5.18,-56.58	./.	0/0:7:7,0:37:-0.00,-3.07,-28.79	0/0:26:26,0:40:-0.00,-8.79,-104.22
1211	338001	64209:88	T	G	0	PASS	NS=27;AF=0.185	GT:DP:AD:GQ:GL	0/1:25:8,17:40:-60.36,0.00,-25.10	0/1:33:20,13:40:-41.88,0.00,-70.91	0/1:16:9,7:40:-22.88,0.00,-31.82	0/1:10:5,5:40:-16.65,0.00,-17.55	0/1:10:4,6:40:-20.67,-0.00,-13.54	0/1:16:5,11:40:-38.96,0.00,-15.75	0/0:28:28,0:40:-0.00,-8.86,-113.43	0/0:18:18,0:40:-0.00,-5.85,-73.24	0/0:14:14,0:40:-0.00,-4.65,-57.17	0/0:11:11,0:40:-0.00,-3.75,-45.11	0/0:6:6,0:28:-0.00,-2.24,-25.02	0/0:40:40,0:40:-0.00,-12.47,-161.65	0/0:24:24,0:40:-0.00,-7.66,-97.35	0/0:20:20,0:40:-0.00,-6.45,-81.28	0/0:10:10,0:40:-0.00,-3.44,-41.09	0/0:8:8,0:35:-0.00,-2.84,-33.06	0/0:13:13,0:40:-0.00,-4.35,-53.15	1/1:20:0,20:40:-79.47,-5.55,-0.00	1/1:7:0,7:22:-27.24,-1.65,-0.01	0/0:24:24,0:40:-0.00,-7.66,-97.35	./.	0/0:51:51,0:40:-0.00,-15.78,-205.86	0/0:17:17,0:40:-0.00,-5.55,-69.22	0/0:55:55,0:40:-0.00,-16.99,-221.93	0/0:12:12,0:40:-0.00,-4.05,-49.13	0/0:17:17,0:40:-0.00,-5.55,-69.22	0/0:7:7,0:32:-0.00,-2.54,-29.04	0/0:10:10,0:40:-0.00,-3.44,-41.09
1212	339001	64212:86	A	T	0	PASS	NS=26;AF=0.038	GT:DP:AD:GQ:GL	0/0:23:23,0:40:-0.00,-7.82,-88.68	0/0:25:25,0:40:-0.00,-8.42,-96.27	0/0:11:11,0:40:-0.00,-4.21,-43.19	0/0:10:10,0:40:-0.00,-3.91,-39.40	0/0:10:10,0:40:-0.00,-3.91,-39.40	0/0:10:10,0:40:-0.00,-3.91,-39.40	0/0:10:10,0:40:-0.00,-3.91,-39.40	./.	0/0:7:7,0:37:-0.00,-3.01,-28.03	0/0:11:11,0:40:-0.00,-4.21,-43.19	0/1:6:4,2:40:-4.88,-0.00,-13.95	0/1:18:11,7:40:-20.22,0.00,-36.88	0/0:13:13,0:40:-0.00,-4.81,-50.77	0/0:10:10,0:40:-0.00,-3.91,-39.40	0/0:9:9,0:40:-0.00,-3.61,-35.61	./.	0/0:9:9,0:40:-0.00,-3.61,-35.61	0/0:7:7,0:37:-0.00,-3.01,-28.03	./.	0/0:10:10,0:40:-0.00,-3.91,-39.40	./.	0/0:28:28,0:40:-0.00,-9.33,-107.64	0/0:10:10,0:40:-0.00,-3.91,-39.40	0/0:10:10,0:40:-0.00,-3.91,-39.40	0/0:10:10,0:40:-0.00,-3.91,-39.40	0/0:6:6,0:33:-0.00,-2.71,-24.24	0/0:7:7,0:37:-0.00,-3.01,-28.03	0/0:13:13,0:40:-0.00,-4.81,-50.77
1213	340001	64214:61	T	C	0	PASS	NS=27;AF=0.481	GT:DP:AD:GQ:GL	1/1:22:0,22:40:-89.32,-7.36,-0.00	1/1:35:0,35:40:-142.12,-11.27,-0.00	1/1:14:0,14:40:-56.83,-4.95,-0.00	0/1:5:4,1:23:-1.80,-0.01,-14.01	0/0:17:17,0:40:-0.00,-5.88,-69.07	0/0:15:15,0:40:-0.00,-5.28,-60.95	0/0:25:25,0:40:-0.00,-8.29,-101.56	0/1:14:4,10:40:-35.64,-0.00,-11.30	1/1:8:0,8:38:-32.46,-3.14,-0.00	1/1:10:0,10:40:-40.59,-3.74,-0.00	./.	0/0:24:24,0:40:-0.00,-7.99,-97.50	1/1:15:0,15:40:-60.89,-5.25,-0.00	1/1:17:0,17:40:-69.02,-5.85,-0.00	1/1:23:0,23:40:-93.38,-7.66,-0.00	1/1:8:0,8:38:-32.46,-3.14,-0.00	1/1:19:0,19:40:-77.14,-6.45,-0.00	0/0:19:19,0:40:-0.00,-6.48,-77.19	0/0:5:5,0:29:-0.00,-2.27,-20.34	1/1:20:0,20:40:-81.20,-6.75,-0.00	1/1:7:0,7:35:-28.40,-2.84,-0.00	0/0:55:55,0:40:0.00,-17.32,-223.41	0/0:24:24,0:40:-0.00,-7.99,-97.50	0/0:53:53,0:40:0.00,-16.71,-215.28	0/0:35:35,0:40:-0.00,-11.30,-142.18	0/0:45:45,0:40:-0.00,-14.31,-182.79	0/0:10:10,0:40:-0.00,-3.77,-40.64	0/0:32:32,0:40:-0.00,-10.39,-129.99
1214	341001	64215:23	T	C	0	PASS	NS=26;AF=0.096	GT:DP:AD:GQ:GL	0/1:23:11,12:40:-40.58,0.00,-37.72	0/0:37:36,1:40:-0.00,-7.89,-141.99	0/0:8:8,0:38:-0.00,-3.18,-33.35	0/0:9:9,0:40:-0.00,-3.49,-37.38	0/0:14:14,0:40:-0.00,-4.99,-57.49	0/0:14:14,0:40:-0.00,-4.99,-57.49	0/0:12:12,0:40:-0.00,-4.39,-49.45	0/0:24:24,0:40:-0.00,-8.00,-97.73	0/0:26:26,0:40:-0.00,-8.60,-105.78	0/0:16:16,0:40:-0.00,-5.59,-65.54	0/0:15:15,0:40:-0.00,-5.29,-61.52	0/0:27:27,0:40:-0.00,-8.90,-109.80	0/0:27:27,0:40:-0.00,-8.90,-109.80	0/0:23:23,0:40:-0.00,-7.70,-93.71	0/0:16:16,0:40:-0.00,-5.59,-65.54	0/0:7:7,0:35:-0.00,-2.88,-29.33	./.	0/1:17:4,13:40:-46.41,-0.00,-11.36	0/1:13:4,9:40:-31.52,-0.00,-12.57	1/1:12:0,12:39:-47.12,-3.23,-0.00	./.	0/0:47:47,0:40:-0.00,-14.92,-190.27	0/0:24:24,0:40:-0.00,-8.00,-97.73	0/0:57:57,0:40:0.00,-17.93,-230.51	0/0:19:19,0:40:-0.00,-6.50,-77.61	0/0:10:10,0:40:-0.00,-3.79,-41.40	0/0:7:7,0:35:-0.00,-2.88,-29.33	0/0:24:24,0:40:-0.00,-8.00,-97.73
1215	342001	64226:19	T	G	0	PASS	NS=25;AF=0.040	GT:DP:AD:GQ:GL	0/0:27:27,0:40:-0.00,-9.05,-106.49	0/0:34:34,0:40:-0.00,-11.16,-133.71	0/0:8:8,0:40:-0.00,-3.33,-32.60	0/0:6:6,0:34:-0.00,-2.73,-24.83	0/0:21:21,0:40:-0.00,-7.24,-83.16	0/0:18:18,0:40:-0.00,-6.34,-71.49	0/0:11:11,0:40:-0.00,-4.23,-44.27	0/1:7:6,1:13:-0.91,-0.06,-21.85	0/0:10:10,0:40:-0.00,-3.93,-40.38	0/1:25:10,15:40:-49.88,0.00,-31.93	0/0:5:5,0:30:-0.00,-2.43,-20.94	0/0:27:27,0:40:-0.00,-9.05,-106.49	./.	./.	./.	./.	./.	0/0:20:20,0:40:-0.00,-6.94,-79.27	0/0:4:4,0:27:-0.00,-2.13,-17.05	0/0:7:7,0:37:-0.00,-3.03,-28.72	0/0:14:14,0:40:-0.00,-5.14,-55.94	0/0:24:24,0:40:-0.00,-8.15,-94.82	0/0:16:16,0:40:-0.00,-5.74,-63.71	0/0:30:30,0:40:-0.00,-9.95,-118.16	0/0:8:8,0:40:-0.00,-3.33,-32.60	0/0:8:8,0:40:-0.00,-3.33,-32.60	0/0:8:8,0:40:-0.00,-3.33,-32.60	0/0:8:8,0:40:-0.00,-3.33,-32.60
1215	343001	64226:77	C	T	0	PASS	NS=25;AF=0.060	GT:DP:AD:GQ:GL	0/0:27:27,0:40:-0.00,-8.87,-106.47	0/0:34:34,0:40:-0.00,-10.97,-133.69	0/0:8:8,0:38:-0.00,-3.15,-32.58	0/0:6:6,0:32:-0.00,-2.55,-24.80	0/0:21:21,0:40:-0.00,-7.06,-83.13	0/0:18:18,0:40:-0.00,-6.16,-71.47	0/0:11:11,0:40:-0.00,-4.05,-44.25	0/1:7:1,6:31:-20.49,-0.00,-2.51	0/1:10:3,7:40:-23.47,-0.00,-9.39	0/0:25:25,0:40:-0.00,-8.26,-98.69	0/1:5:4,1:22:-1.65,-0.01,-14.79	0/0:27:27,0:40:-0.00,-8.87,-106.47	./.	./.	./.	./.	./.	0/0:20:20,0:40:-0.00,-6.76,-79.25	0/0:4:4,0:25:-0.00,-1.95,-17.03	0/0:7:7,0:35:-0.00,-2.85,-28.69	0/0:14:14,0:40:-0.00,-4.95,-55.91	0/0:24:24,0:40:-0.00,-7.96,-94.80	0/0:16:16,0:40:-0.00,-5.56,-63.69	0/0:30:30,0:40:-0.00,-9.77,-118.13	0/0:8:8,0:38:-0.00,-3.15,-32.58	0/0:8:8,0:38:-0.00,-3.15,-32.58	0/0:8:8,0:38:-0.00,-3.15,-32.58	0/0:8:8,0:38:-0.00,-3.15,-32.58
1216	344001	64227:98	G	A	0	PASS	NS=26;AF=0.096	GT:DP:AD:GQ:GL	./.	0/0:32:32,0:40:-0.00,-10.55,-136.13	0/0:36:36,0:40:-0.00,-11.75,-153.03	./.	0/0:28:28,0:40:-0.00,-9.34,-119.24	0/1:19:9,10:40:-35.60,0.00,-32.37	1/1:17:0,17:40:-70.80,-5.04,-0.00	0/0:34:34,0:40:-0.00,-11.15,-144.58	0/0:25:25,0:40:-0.00,-8.44,-106.57	0/0:34:34,0:40:-0.00,-11.15,-144.58	./.	0/0:47:47,0:40:-0.00,-15.06,-199.48	0/0:29:29,0:40:-0.00,-9.64,-123.46	0/0:31:31,0:40:-0.00,-10.25,-131.91	0/0:13:13,0:40:-0.00,-4.83,-55.89	0/0:9:9,0:40:-0.00,-3.62,-39.00	0/0:21:21,0:40:-0.00,-7.24,-89.68	1/1:13:0,13:40:-53.91,-3.84,-0.00	0/0:6:6,0:33:-0.00,-2.72,-26.33	./.	0/0:15:15,0:40:-0.00,-5.43,-64.34	0/0:85:85,0:40:0.00,-26.50,-359.96	0/0:38:38,0:40:-0.00,-12.35,-161.47	0/0:103:103,0:40:0.00,-31.92,-435.98	0/0:48:48,0:40:-0.00,-15.36,-203.71	0/0:12:12,0:40:-0.00,-4.53,-51.67	0/0:17:17,0:40:-0.00,-6.03,-72.79	0/0:36:36,0:40:-0.00,-11.75,-153.03
1217	345001	64230:7	A	T	0	PASS	NS=27;AF=0.074	GT:DP:AD:GQ:GL	0/0:75:75,0:40:0.00,-22.86,-139.85	0/0:68:68,0:40:0.00,-20.79,-126.94	0/0:26:26,0:40:-0.00,-8.41,-49.44	0/0:15:8,0:38:-0.00,-3.10,-16.23	0/0:59:59,0:40:0.00,-18.14,-110.33	0/0:49:35,0:40:-0.00,-11.06,-66.05	0/0:41:34,0:40:-0.00,-10.77,-64.20	0/0:104:104,0:40:0.00,-31.41,-193.36	0/0:119:119,0:40:0.00,-35.83,-221.04	0/0:83:83,0:40:0.00,-25.22,-154.61	0/0:15:15,0:40:-0.00,-5.16,-29.15	0/0:88:88,0:40:0.00,-26.69,-163.84	0/0:46:46,0:40:-0.00,-14.31,-86.35	0/0:37:37,0:40:-0.00,-11.65,-69.74	0/0:32:32,0:40:-0.00,-10.18,-60.51	0/0:17:17,0:40:-0.00,-5.75,-32.84	0/0:34:34,0:40:-0.00,-10.77,-64.20	0/0:61:36,0:40:-0.00,-11.36,-67.89	0/0:17:17,0:40:-0.00,-5.75,-32.84	0/0:37:37,0:40:-0.00,-11.65,-69.74	0/0:36:36,0:40:-0.00,-11.36,-67.89	0/1:87:50,37:40:-41.87,0.00,-67.33	0/1:34:23,11:40:-9.53,-0.00,-33.14	0/1:99:52,47:40:-56.79,0.00,-67.48	0/1:48:23,25:40:-31.23,0.00,-29.01	./.	./.	./.
1217	346001	64230:30	C	A	0	PASS	NS=26;AF=0.058	GT:DP:AD:GQ:GL	0/0:75:75,0:40:0.00,-23.25,-246.22	0/0:68:68,0:40:0.00,-21.14,-223.38	0/0:26:26,0:40:-0.00,-8.51,-86.31	0/0:15:15,0:40:-0.00,-5.20,-50.42	0/0:50:50,0:40:-0.00,-15.73,-164.64	0/0:49:49,0:40:-0.00,-15.43,-161.37	0/0:41:41,0:40:-0.00,-13.02,-135.27	0/1:104:30,74:40:-209.52,0.00,-67.39	0/1:119:90,29:40:-58.16,0.00,-258.69	0/1:83:51,32:40:-78.77,0.00,-142.24	./.	0/0:88:88,0:40:0.00,-27.16,-288.65	0/0:46:46,0:40:-0.00,-14.53,-151.58	0/0:37:37,0:40:-0.00,-11.82,-122.21	0/0:32:32,0:40:-0.00,-10.32,-105.89	0/0:17:17,0:40:-0.00,-5.80,-56.94	0/0:34:33,1:40:-0.00,-7.65,-105.89	0/0:61:61,0:40:-0.00,-19.04,-200.53	0/0:17:17,0:40:-0.00,-5.80,-56.94	0/0:37:36,0:40:-0.00,-11.52,-118.95	0/0:36:36,0:40:-0.00,-11.52,-118.95	0/0:87:87,0:40:-0.00,-26.86,-285.38	0/0:34:34,0:40:-0.00,-10.92,-112.42	0/0:99:99,0:40:0.00,-30.47,-324.55	0/0:48:48,0:40:-0.00,-15.13,-158.11	./.	./.	./.
1217	347001	64230:94	G	A	0	PASS	NS=26;AF=0.038	GT:DP:AD:GQ:GL	./.	0/0:68:68,0:40:0.00,-21.28,-313.49	0/0:26:26,0:40:-0.00,-8.64,-120.78	0/0:15:15,0:40:-0.00,-5.33,-70.31	0/1:59:34,25:40:-96.14,0.00,-138.92	0/0:49:49,0:40:-0.00,-15.56,-226.31	0/0:41:41,0:40:-0.00,-13.15,-189.60	0/0:104:104,0:40:-0.00,-32.12,-478.67	0/0:119:119,0:40:-0.00,-36.63,-547.50	0/0:83:83,0:40:-0.00,-25.79,-382.32	0/0:15:15,0:40:-0.00,-5.33,-70.31	0/0:88:88,0:40:-0.00,-27.30,-405.26	0/0:46:46,0:40:-0.00,-14.66,-212.55	0/0:37:37,0:40:-0.00,-11.95,-171.25	0/0:32:32,0:40:-0.00,-10.44,-148.31	0/0:17:17,0:40:-0.00,-5.93,-79.48	0/0:34:34,0:40:-0.00,-11.05,-157.49	0/0:61:61,0:40:0.00,-19.17,-281.37	0/0:17:17,0:40:-0.00,-5.93,-79.48	0/1:37:17,20:40:-79.82,0.00,-67.54	0/0:36:36,0:40:-0.00,-11.65,-166.66	0/0:87:87,0:40:0.00,-27.00,-400.67	0/0:34:34,0:40:-0.00,-11.05,-157.49	0/0:99:99,0:40:0.00,-30.61,-455.73	0/0:48:48,0:40:-0.00,-15.26,-221.72	./.	./.	./.
1218	348001	64233:15	C	A	0	PASS	NS=25;AF=0.060	GT:DP:AD:GQ:GL	0/0:16:16,0:40:-0.00,-5.96,-63.65	0/0:40:40,0:40:-0.00,-13.18,-157.32	0/0:18:18,0:40:-0.00,-6.56,-71.45	0/0:8:8,0:40:-0.00,-3.55,-32.42	0/0:16:16,0:40:-0.00,-5.96,-63.65	0/0:21:21,0:40:-0.00,-7.46,-83.16	0/0:16:16,0:40:-0.00,-5.96,-63.65	0/0:7:7,0:39:-0.00,-3.25,-28.52	0/0:10:10,0:40:-0.00,-4.15,-40.23	0/0:10:10,0:40:-0.00,-4.15,-40.23	./.	0/0:20:20,0:40:-0.00,-7.16,-79.26	0/0:13:13,0:40:-0.00,-5.06,-51.94	0/0:17:17,0:40:-0.00,-6.26,-67.55	0/0:4:4,0:29:-0.00,-2.35,-16.81	0/0:6:6,0:36:-0.00,-2.95,-24.62	0/0:5:5,0:33:-0.00,-2.65,-20.72	./.	0/0:9:9,0:40:-0.00,-3.85,-36.33	0/0:9:9,0:40:-0.00,-3.85,-36.33	./.	0/0:29:29,0:40:-0.00,-9.87,-114.39	1/1:16:0,16:40:-61.25,-4.76,-0.00	0/0:29:29,0:40:-0.00,-9.87,-114.39	0/1:31:15,16:40:-51.97,0.00,-49.27	0/0:14:14,0:40:-0.00,-5.36,-55.84	0/0:15:15,0:40:-0.00,-5.66,-59.75	0/0:21:21,0:40:-0.00,-7.46,-83.16
1219	349001	64250:24	T	G	0	PASS	NS=24;AF=0.062	GT:DP:AD:GQ:GL	0/0:21:21,0:40:-0.00,-7.48,-84.32	0/0:25:25,0:40:-0.00,-8.68,-100.15	0/0:15:15,0:40:-0.00,-5.67,-60.57	0/0:4:4,0:30:-0.00,-2.36,-17.04	0/0:14:14,0:40:-0.00,-5.37,-56.61	0/0:27:27,0:40:-0.00,-9.28,-108.07	0/0:10:10,0:40:-0.00,-4.17,-40.78	0/0:18:18,0:40:-0.00,-6.57,-72.45	1/1:20:0,20:40:-77.96,-5.98,-0.00	0/1:17:8,9:40:-29.35,0.00,-26.59	./.	0/0:35:35,0:40:-0.00,-11.69,-139.73	0/0:7:7,0:39:-0.00,-3.26,-28.91	0/0:12:12,0:40:-0.00,-4.77,-48.70	0/0:9:9,0:40:-0.00,-3.87,-36.82	./.	0/0:7:7,0:39:-0.00,-3.26,-28.91	0/0:11:11,0:40:-0.00,-4.47,-44.74	./.	./.	0/0:8:8,0:40:-0.00,-3.56,-32.87	0/0:46:46,0:40:-0.00,-15.00,-183.27	0/0:30:30,0:40:-0.00,-10.19,-119.94	0/0:55:55,0:40:0.00,-17.71,-218.89	0/0:9:9,0:40:-0.00,-3.87,-36.82	0/0:18:18,0:40:-0.00,-6.57,-72.45	0/0:7:7,0:39:-0.00,-3.26,-28.91	0/0:29:29,0:40:-0.00,-9.89,-115.98
1219	350001	64250:34	T	C	0	PASS	NS=24;AF=0.229	GT:DP:AD:GQ:GL	0/1:21:5,16:40:-56.57,-0.00,-13.69	1/1:25:0,25:40:-98.29,-7.31,-0.00	0/1:15:2,13:40:-46.50,-0.00,-3.62	1/1:4:0,4:14:-15.22,-1.03,-0.04	0/1:14:5,9:40:-30.97,0.00,-15.79	1/1:27:0,27:40:-106.21,-7.91,-0.00	0/1:10:7,3:40:-8.42,-0.00,-24.91	0/0:18:18,0:40:-0.00,-5.86,-71.90	0/0:20:20,0:40:-0.00,-6.46,-79.82	0/0:17:17,0:40:-0.00,-5.56,-67.94	./.	0/0:35:35,0:40:-0.00,-10.97,-139.19	0/0:7:7,0:32:-0.00,-2.55,-28.37	0/0:12:12,0:40:-0.00,-4.05,-48.15	0/0:9:9,0:38:-0.00,-3.15,-36.28	./.	0/0:7:7,0:32:-0.00,-2.55,-28.37	0/1:11:3,8:40:-27.91,-0.00,-8.78	./.	./.	0/0:8:8,0:35:-0.00,-2.85,-32.32	0/0:46:46,0:40:-0.00,-14.28,-182.73	0/0:30:30,0:40:-0.00,-9.47,-119.40	0/0:55:55,0:40:-0.00,-16.99,-218.35	0/0:9:9,0:38:-0.00,-3.15,-36.28	0/0:18:18,0:40:-0.00,-5.86,-71.90	0/0:7:7,0:32:-0.00,-2.55,-28.37	0/0:29:29,0:40:-0.00,-9.17,-115.44
1219	351001	64250:82	G	A	0	PASS	NS=24;AF=0.188	GT:DP:AD:GQ:GL	0/0:21:21,0:40:-0.00,-7.35,-46.03	0/0:25:25,0:40:-0.00,-8.54,-54.68	0/0:15:14,0:40:-0.00,-5.27,-30.88	0/0:4:4,0:29:-0.00,-2.29,-9.24	0/0:14:14,0:40:-0.00,-5.27,-30.88	0/1:27:13,14:40:-21.16,0.00,-19.58	0/0:10:10,0:40:-0.00,-4.07,-22.22	0/0:18:17,0:40:-0.00,-6.16,-37.37	0/0:20:20,0:40:-0.00,-7.05,-43.86	0/0:17:17,0:40:-0.00,-6.16,-37.37	./.	0/0:35:34,0:40:-0.00,-11.23,-74.16	1/1:7:0,7:32:-14.57,-2.60,-0.00	1/1:12:0,12:40:-25.38,-4.09,-0.00	1/1:9:0,9:38:-18.89,-3.19,-0.00	./.	1/1:7:0,7:32:-14.57,-2.60,-0.00	0/0:11:11,0:40:-0.00,-4.37,-24.39	./.	./.	0/0:8:8,0:40:-0.00,-3.48,-17.90	0/0:46:45,1:40:-0.00,-12.64,-95.80	0/0:30:29,0:40:-0.00,-9.74,-63.34	0/0:55:54,0:40:0.00,-17.19,-117.44	0/0:9:9,0:40:-0.00,-3.78,-20.06	0/0:18:17,1:40:-0.00,-4.29,-35.21	0/0:7:7,0:38:-0.00,-3.18,-15.73	0/0:29:28,0:40:-0.00,-9.44,-61.18
1220	352001	64258:32	G	C	0	PASS	NS=27;AF=0.074	GT:DP:AD:GQ:GL	0/1:21:6,15:40:-51.82,0.00,-17.57	0/0:36:36,0:40:-0.00,-11.74,-142.89	0/0:5:5,0:30:-0.00,-2.42,-20.86	0/0:6:6,0:33:-0.00,-2.72,-24.80	0/0:14:14,0:40:-0.00,-5.12,-56.29	0/1:16:4,12:40:-41.51,-0.00,-11.20	0/0:29:29,0:40:-0.00,-9.64,-115.34	0/0:12:12,0:40:-0.00,-4.52,-48.42	0/0:13:13,0:40:-0.00,-4.82,-52.35	0/0:8:8,0:40:-0.00,-3.32,-32.67	0/0:4:4,0:27:-0.00,-2.12,-16.93	0/0:30:30,0:40:-0.00,-9.94,-119.27	0/0:17:17,0:40:-0.00,-6.03,-68.10	0/0:11:11,0:40:-0.00,-4.22,-44.48	./.	0/0:8:8,0:40:-0.00,-3.32,-32.67	0/0:8:8,0:40:-0.00,-3.32,-32.67	0/0:9:9,0:40:-0.00,-3.62,-36.61	1/1:4:0,4:14:-14.61,-0.98,-0.05	0/0:10:10,0:40:-0.00,-3.92,-40.54	0/0:10:10,0:40:-0.00,-3.92,-40.54	0/0:37:37,0:40:-0.00,-12.04,-146.83	0/0:12:12,0:40:-0.00,-4.52,-48.42	0/0:22:22,0:40:-0.00,-7.53,-87.78	0/0:17:17,0:40:-0.00,-6.03,-68.10	0/0:37:37,0:40:-0.00,-12.04,-146.83	0/0:6:6,0:33:-0.00,-2.72,-24.80	0/0:30:30,0:40:-0.00,-9.94,-119.27
1221	353001	64264:11	C	T	0	PASS	NS=27;AF=0.241	GT:DP:AD:GQ:GL	0/0:32:32,0:40:-0.00,-10.60,-96.46	0/0:38:38,0:40:-0.00,-12.40,-114.45	0/1:12:7,5:40:-10.41,-0.00,-16.91	0/0:9:9,0:40:-0.00,-3.69,-27.49	1/1:9:0,9:38:-26.49,-3.18,-0.00	0/0:30:29,1:40:-0.00,-7.00,-84.47	0/0:21:21,0:40:-0.00,-7.29,-63.48	0/0:11:11,0:40:-0.00,-4.29,-33.49	0/0:18:18,0:40:-0.00,-6.39,-54.48	0/0:16:16,0:40:-0.00,-5.79,-48.48	0/0:6:6,0:34:-0.00,-2.78,-18.49	0/0:33:33,0:40:-0.00,-10.90,-99.46	0/0:17:17,0:40:-0.00,-6.09,-51.48	0/0:22:22,0:40:-0.00,-7.59,-66.47	0/0:6:6,0:34:-0.00,-2.78,-18.49	0/0:20:20,0:40:-0.00,-6.99,-60.48	0/0:16:15,0:40:-0.00,-5.49,-45.48	0/0:10:10,0:40:-0.00,-3.99,-30.49	0/0:9:9,0:40:-0.00,-3.69,-27.49	0/0:11:11,0:40:-0.00,-4.29,-33.49	1/1:12:0,12:40:-35.48,-4.09,-0.00	1/1:37:0,37:40:-110.45,-11.60,-0.00	1/1:22:0,22:40:-65.47,-7.09,-0.00	1/1:60:0,60:40:-179.43,-18.51,-0.00	1/1:26:0,26:40:-77.47,-8.29,-0.00	./.	0/0:14:14,0:40:-0.00,-5.19,-42.48	0/0:33:33,0:40:-0.00,-10.90,-99.46
1221	354001	64264:68	T	C	0	PASS	NS=26;AF=0.058	GT:DP:AD:GQ:GL	0/1:32:18,14:40:-46.24,0.00,-63.87	0/1:38:20,18:40:-60.60,0.00,-70.15	0/0:12:12,0:40:-0.00,-4.32,-49.96	0/0:9:9,0:40:-0.00,-3.42,-37.84	0/0:9:9,0:40:-0.00,-3.42,-37.84	./.	0/0:21:21,0:40:-0.00,-7.03,-86.33	0/0:11:11,0:40:-0.00,-4.02,-45.92	0/0:18:18,0:40:-0.00,-6.13,-74.21	0/0:16:16,0:40:-0.00,-5.53,-66.13	0/0:6:6,0:31:-0.00,-2.52,-25.72	0/0:33:33,0:40:-0.00,-10.64,-134.83	0/0:17:17,0:40:-0.00,-5.83,-70.17	0/0:22:22,0:40:-0.00,-7.33,-90.38	0/0:6:6,0:31:-0.00,-2.52,-25.72	0/0:20:20,0:40:-0.00,-6.73,-82.29	0/0:16:16,0:40:-0.00,-5.53,-66.13	0/1:10:3,7:40:-24.57,-0.00,-9.87	0/0:9:9,0:40:-0.00,-3.42,-37.84	0/0:11:11,0:40:-0.00,-4.02,-45.92	0/0:12:12,0:40:-0.00,-4.32,-49.96	0/0:37:37,0:40:-0.00,-11.85,-151.00	0/0:22:22,0:40:-0.00,-7.33,-90.38	0/0:60:60,0:40:0.00,-18.77,-243.95	0/0:26:26,0:40:-0.00,-8.53,-106.54	./.	0/0:14:14,0:40:-0.00,-4.92,-58.05	0/0:33:33,0:40:-0.00,-10.64,-134.83
1221	355001	64264:79	T	G	0	PASS	NS=26;AF=0.462	GT:DP:AD:GQ:GL	0/1:32:14,18:40:-23.44,0.00,-16.14	0/1:38:18,20:40:-25.36,0.00,-21.75	0/0:12:12,0:40:-0.00,-3.86,-22.21	1/1:9:0,2:13:-3.67,-0.89,-0.06	0/0:9:9,0:36:-0.00,-2.98,-16.68	./.	1/1:21:0,13:40:-23.90,-4.08,-0.00	0/0:11:10,1:23:-0.01,-1.73,-16.69	0/1:18:9,9:40:-10.97,-0.00,-11.05	0/0:16:16,0:40:-0.00,-5.04,-29.59	1/1:6:0,6:26:-10.99,-2.02,-0.00	0/0:33:33,0:40:-0.00,-10.05,-60.94	1/1:17:0,17:40:-31.27,-5.26,-0.00	1/1:22:0,22:40:-40.49,-6.73,-0.00	1/1:6:0,6:26:-10.99,-2.02,-0.00	1/1:20:0,20:40:-36.81,-6.14,-0.00	1/1:16:0,16:40:-29.43,-4.96,-0.00	0/1:10:7,3:29:-2.26,-0.00,-9.72	1/1:9:0,9:35:-16.52,-2.90,-0.00	1/1:11:0,11:40:-20.21,-3.49,-0.00	0/0:12:12,0:40:-0.00,-3.86,-22.21	0/0:37:37,0:40:-0.00,-11.23,-68.32	0/0:22:22,0:40:-0.00,-6.81,-40.65	0/0:60:60,0:40:0.00,-18.02,-110.73	0/0:26:26,0:40:-0.00,-7.99,-48.03	./.	0/0:14:14,0:40:-0.00,-4.45,-25.90	0/0:33:33,0:40:-0.00,-10.05,-60.94
1222	356001	64271:15	A	T	0	PASS	NS=26;AF=0.115	GT:DP:AD:GQ:GL	0/0:45:45,0:40:-0.00,-14.02,-134.62	./.	0/0:28:27,1:40:-0.00,-5.95,-78.25	1/1:5:0,5:13:-13.78,-0.94,-0.05	0/0:37:37,0:40:-0.00,-11.62,-110.89	./.	0/1:40:16,24:40:-58.69,0.00,-36.06	0/0:20:20,0:40:-0.00,-6.51,-60.45	0/0:38:38,0:40:-0.00,-11.92,-113.85	0/0:46:46,0:40:-0.00,-14.32,-137.59	0/0:15:15,0:40:-0.00,-5.01,-45.61	0/0:42:42,0:40:-0.00,-13.12,-125.72	0/0:39:39,0:40:-0.00,-12.22,-116.82	0/0:48:48,0:40:-0.00,-14.92,-143.52	0/0:21:21,0:40:-0.00,-6.81,-63.42	0/0:16:16,0:40:-0.00,-5.31,-48.58	0/0:9:9,0:39:-0.00,-3.20,-27.81	0/1:33:5,28:40:-72.66,-0.00,-5.53	0/1:20:6,14:40:-35.03,-0.00,-12.40	0/1:20:10,10:40:-23.16,0.00,-24.27	0/0:21:21,0:40:-0.00,-6.81,-63.42	0/0:89:89,0:40:0.00,-27.25,-265.16	0/0:41:41,0:40:-0.00,-12.82,-122.75	0/0:69:68,1:40:0.00,-18.27,-199.89	0/0:51:49,0:40:0.00,-15.23,-146.49	0/0:29:29,0:40:-0.00,-9.21,-87.15	0/0:7:7,0:32:-0.00,-2.60,-21.88	0/0:53:53,0:40:0.00,-16.43,-158.36
1222	357001	64271:27	G	T	0	PASS	NS=26;AF=0.115	GT:DP:AD:GQ:GL	0/0:45:45,0:40:-0.00,-13.90,-147.57	0/0:57:57,0:40:-0.00,-17.51,-186.55	0/0:28:28,0:40:-0.00,-8.78,-92.34	0/0:5:5,0:24:-0.01,-1.87,-17.64	0/0:37:37,0:40:-0.00,-11.49,-121.58	0/0:37:37,0:40:-0.00,-11.49,-121.58	0/0:40:40,0:40:-0.00,-12.39,-131.32	./.	0/0:38:38,0:40:-0.00,-11.79,-124.83	./.	0/1:15:10,5:40:-11.37,-0.00,-29.00	0/1:42:18,24:40:-64.97,0.00,-46.86	0/0:39:39,0:40:-0.00,-12.09,-128.08	0/0:48:48,0:40:-0.00,-14.80,-157.31	0/0:21:21,0:40:-0.00,-6.68,-69.60	0/0:16:16,0:40:-0.00,-5.18,-53.36	0/0:9:9,0:37:-0.00,-3.07,-30.62	0/0:33:33,0:40:-0.00,-10.29,-108.58	0/0:20:20,0:40:-0.00,-6.38,-66.36	0/0:20:20,0:40:-0.00,-6.38,-66.36	0/0:21:21,0:40:-0.00,-6.68,-69.60	0/1:89:42,47:40:-125.54,0.00,-110.69	0/1:41:18,23:40:-62.02,0.00,-47.16	0/1:69:20,49:40:-138.05,0.00,-45.24	0/1:51:13,38:40:-107.74,0.00,-27.91	0/0:29:29,0:40:-0.00,-9.09,-95.59	0/0:7:7,0:31:-0.00,-2.47,-24.13	0/0:53:52,0:40:0.00,-16.00,-170.30
1222	358001	64271:37	T	A	0	PASS	NS=28;AF=0.071	GT:DP:AD:GQ:GL	0/0:45:45,0:40:-0.00,-14.28,-194.50	0/0:57:57,0:40:0.00,-17.89,-245.98	0/0:28:28,0:40:-0.00,-9.16,-121.58	0/0:5:5,0:28:-0.00,-2.24,-22.92	0/0:37:37,0:40:-0.00,-11.87,-160.18	0/0:37:37,0:40:-0.00,-11.87,-160.18	0/0:40:40,0:40:-0.00,-12.77,-173.05	0/0:20:20,0:40:-0.00,-6.75,-87.26	0/0:38:38,0:40:-0.00,-12.17,-164.47	0/0:46:46,0:40:-0.00,-14.58,-198.79	0/0:15:15,0:40:-0.00,-5.25,-65.81	0/0:42:42,0:40:-0.00,-13.37,-181.63	0/1:39:14,25:40:-94.77,0.00,-49.05	0/1:48:27,21:40:-74.90,0.00,-102.11	0/1:21:8,13:40:-48.71,0.00,-28.73	0/1:16:9,7:40:-24.48,0.00,-34.53	0/0:9:9,0:40:-0.00,-3.44,-40.08	0/0:33:33,0:40:-0.00,-10.67,-143.03	0/0:20:20,0:40:-0.00,-6.75,-87.26	0/0:20:20,0:40:-0.00,-6.75,-87.26	0/0:19:19,0:40:-0.00,-6.45,-82.97	0/0:89:89,0:40:-0.00,-27.52,-383.24	0/0:41:41,0:40:-0.00,-13.07,-177.34	0/0:69:69,0:40:0.00,-21.50,-297.45	0/0:51:51,0:40:-0.00,-16.08,-220.24	0/0:29:29,0:40:-0.00,-9.46,-125.87	0/0:7:7,0:35:-0.00,-2.84,-31.50	0/0:53:53,0:40:0.00,-16.69,-228.82
1223	359001	64276:13	T	G	0	PASS	NS=27;AF=0.352	GT:DP:AD:GQ:GL	0/1:35:17,18:40:-62.25,0.00,-58.44	0/0:50:50,0:40:-0.00,-15.72,-204.30	1/1:13:0,13:40:-52.78,-4.31,-0.00	0/0:7:7,0:34:-0.00,-2.77,-28.84	0/0:12:12,0:40:-0.00,-4.28,-49.24	0/1:22:6,16:40:-58.00,0.00,-17.47	1/1:24:0,24:40:-97.66,-7.62,-0.00	0/1:6:1,5:24:-17.94,-0.01,-1.89	0/0:14:14,0:40:-0.00,-4.88,-57.40	1/1:29:0,29:40:-118.07,-9.12,-0.00	1/1:7:0,7:31:-28.29,-2.50,-0.00	0/0:31:31,0:40:-0.00,-10.00,-126.77	1/1:16:0,16:40:-65.02,-5.21,-0.00	1/1:18:0,18:40:-73.18,-5.81,-0.00	1/1:8:0,8:34:-32.37,-2.80,-0.00	./.	1/1:5:0,5:25:-20.14,-1.91,-0.01	0/0:23:23,0:40:-0.00,-7.59,-94.13	./.	0/0:18:18,0:40:-0.00,-6.08,-73.72	./.	0/0:39:39,0:40:-0.00,-12.41,-159.41	0/0:23:23,0:40:-0.00,-7.59,-94.13	0/0:49:49,0:40:-0.00,-15.42,-200.22	0/0:32:32,0:40:-0.00,-10.30,-130.85	0/0:36:36,0:40:-0.00,-11.50,-147.17	0/0:11:11,0:40:-0.00,-3.98,-45.16	0/0:32:32,0:40:-0.00,-10.30,-130.85
1223	360001	64276:26	G	A	0	PASS	NS=27;AF=0.037	GT:DP:AD:GQ:GL	0/0:35:35,0:40:-0.00,-11.54,-144.32	0/0:50:50,0:40:-0.00,-16.05,-205.53	0/0:13:13,0:40:-0.00,-4.91,-54.55	0/0:7:7,0:38:-0.00,-3.11,-30.07	0/0:12:12,0:40:-0.00,-4.61,-50.47	0/1:22:6,16:40:-57.67,0.00,-18.36	0/1:24:11,13:40:-44.82,0.00,-38.16	0/0:6:6,0:34:-0.00,-2.81,-25.99	0/0:14:14,0:40:-0.00,-5.21,-58.63	0/0:29:29,0:40:-0.00,-9.73,-119.84	0/0:7:7,0:38:-0.00,-3.11,-30.07	0/0:31:31,0:40:-0.00,-10.33,-128.00	0/0:16:16,0:40:-0.00,-5.82,-66.79	0/0:18:18,0:40:-0.00,-6.42,-74.95	0/0:8:8,0:40:-0.00,-3.41,-34.15	./.	0/0:5:5,0:31:-0.00,-2.51,-21.91	0/0:23:23,0:40:-0.00,-7.92,-95.36	./.	0/0:18:18,0:40:-0.00,-6.42,-74.95	./.	0/0:39:39,0:40:-0.00,-12.74,-160.65	0/0:23:23,0:40:-0.00,-7.92,-95.36	0/0:49:49,0:40:-0.00,-15.75,-201.45	0/0:32:32,0:40:-0.00,-10.63,-132.08	0/0:36:36,0:40:-0.00,-11.84,-148.40	0/0:11:11,0:40:-0.00,-4.31,-46.39	0/0:32:32,0:40:-0.00,-10.63,-132.08
1223	361001	64276:29	G	A	0	PASS	NS=27;AF=0.111	GT:DP:AD:GQ:GL	0/1:35:18,17:40:-40.61,0.00,-45.08	0/1:50:20,30:40:-75.60,0.00,-46.64	0/1:13:9,4:40:-7.73,-0.00,-24.35	0/0:7:7,0:32:-0.00,-2.62,-22.70	0/1:12:8,4:40:-8.03,-0.00,-21.61	0/1:22:16,6:40:-11.10,-0.00,-42.91	0/0:24:24,0:40:-0.00,-7.73,-74.34	0/0:6:6,0:29:-0.00,-2.32,-19.66	0/0:14:14,0:40:-0.00,-4.72,-43.96	0/0:29:29,0:40:-0.00,-9.23,-89.53	0/0:7:7,0:32:-0.00,-2.62,-22.70	0/0:31:31,0:40:-0.00,-9.83,-95.61	0/0:16:16,0:40:-0.00,-5.32,-50.04	0/0:18:18,0:40:-0.00,-5.93,-56.11	0/0:8:8,0:36:-0.00,-2.92,-25.73	./.	0/0:5:5,0:26:-0.00,-2.02,-16.62	0/1:23:9,14:40:-35.10,0.00,-21.34	./.	0/0:18:18,0:40:-0.00,-5.93,-56.11	./.	0/0:39:39,0:40:-0.00,-12.24,-119.91	0/0:23:23,0:40:-0.00,-7.43,-71.30	0/0:49:49,0:40:-0.00,-15.25,-150.30	0/0:32:32,0:40:-0.00,-10.13,-98.65	0/0:36:36,0:40:-0.00,-11.34,-110.80	0/0:11:11,0:40:-0.00,-3.82,-34.85	0/0:32:32,0:40:-0.00,-10.13,-98.65
1224	362001	64277:74	G	A	0	PASS	NS=24;AF=0.375	GT:DP:AD:GQ:GL	0/1:19:11,8:40:-17.27,0.00,-26.44	0/1:41:16,25:40:-61.05,0.00,-34.65	1/1:16:0,16:40:-47.14,-5.26,-0.00	0/0:7:7,0:35:-0.00,-2.84,-21.03	0/0:21:21,0:40:-0.00,-7.05,-62.53	0/0:24:24,0:40:-0.00,-7.95,-71.42	0/0:22:22,0:40:-0.00,-7.35,-65.49	0/0:14:14,0:40:-0.00,-4.94,-41.78	./.	./.	./.	./.	1/1:16:0,16:40:-47.14,-5.26,-0.00	1/1:27:0,27:40:-79.75,-8.57,-0.00	1/1:18:0,18:40:-53.07,-5.86,-0.00	1/1:8:0,8:35:-23.43,-2.86,-0.00	1/1:14:0,14:40:-41.22,-4.66,-0.00	0/0:17:17,0:40:-0.00,-5.84,-50.67	0/0:7:7,0:35:-0.00,-2.84,-21.03	1/1:17:0,17:40:-50.11,-5.56,-0.00	1/1:4:0,4:22:-11.58,-1.66,-0.01	0/0:46:45,0:40:-0.00,-14.26,-133.67	0/0:25:25,0:40:-0.00,-8.25,-74.39	0/0:34:34,0:40:-0.00,-10.95,-101.06	0/0:26:26,0:40:-0.00,-8.55,-77.35	0/0:9:9,0:40:-0.00,-3.44,-26.96	0/0:14:14,0:40:-0.00,-4.94,-41.78	0/0:18:18,0:40:-0.00,-6.14,-53.64
1225	363001	64278:46	C	G	0	PASS	NS=25;AF=0.060	GT:DP:AD:GQ:GL	0/0:29:28,1:40:-0.00,-7.29,-67.83	0/0:29:28,0:40:-0.00,-9.46,-70.30	0/0:8:8,0:40:-0.00,-3.47,-20.94	1/1:4:0,4:15:-8.71,-1.11,-0.04	0/0:22:22,0:40:-0.00,-7.66,-55.49	0/0:20:20,0:40:-0.00,-7.06,-50.56	0/1:18:10,8:40:-13.28,-0.00,-19.41	0/0:11:11,0:40:-0.00,-4.36,-28.34	0/0:25:25,0:40:-0.00,-8.56,-62.90	0/0:10:10,0:40:-0.00,-4.06,-25.88	0/0:7:7,0:38:-0.00,-3.17,-18.47	0/0:28:28,0:40:-0.00,-9.46,-70.30	0/0:12:12,0:40:-0.00,-4.66,-30.81	0/0:27:27,0:40:-0.00,-9.16,-67.83	0/0:4:4,0:29:-0.00,-2.27,-11.07	0/0:7:7,0:38:-0.00,-3.17,-18.47	0/0:9:9,0:40:-0.00,-3.77,-23.41	0/0:22:22,0:40:-0.00,-7.66,-55.49	0/0:7:7,0:38:-0.00,-3.17,-18.47	0/0:10:10,0:40:-0.00,-4.06,-25.88	0/0:24:23,0:40:-0.00,-7.96,-57.96	0/0:37:37,0:40:-0.00,-12.15,-92.51	0/0:28:28,0:40:-0.00,-9.46,-70.30	0/0:45:44,0:40:-0.00,-14.25,-109.79	0/0:17:17,0:40:-0.00,-6.16,-43.15	./.	./.	./.
1226	364001	64281:96	C	T	0	PASS	NS=26;AF=0.212	GT:DP:AD:GQ:GL	0/0:16:16,0:40:-0.00,-5.89,-62.62	0/0:22:22,0:40:-0.00,-7.70,-85.88	0/0:5:5,0:32:-0.00,-2.58,-19.97	0/0:9:9,0:40:-0.00,-3.78,-35.48	0/0:19:19,0:40:-0.00,-6.79,-74.25	0/0:22:22,0:40:-0.00,-7.70,-85.88	0/0:13:13,0:40:-0.00,-4.99,-50.99	0/0:7:7,0:38:-0.00,-3.18,-27.72	0/0:15:15,0:40:-0.00,-5.59,-58.74	0/0:7:7,0:38:-0.00,-3.18,-27.72	./.	0/0:13:13,0:40:-0.00,-4.99,-50.99	0/0:10:10,0:40:-0.00,-4.08,-39.36	0/0:14:14,0:40:-0.00,-5.29,-54.86	0/0:8:8,0:40:-0.00,-3.48,-31.60	./.	0/0:7:7,0:38:-0.00,-3.18,-27.72	0/1:16:10,6:40:-17.37,0.00,-33.47	1/1:5:0,5:26:-18.81,-2.00,-0.00	1/1:15:0,15:40:-57.58,-5.01,-0.00	0/0:24:24,0:40:-0.00,-8.30,-93.64	0/0:32:32,0:40:-0.00,-10.71,-124.66	0/0:19:19,0:40:-0.00,-6.79,-74.25	0/0:29:29,0:40:-0.00,-9.80,-113.02	0/0:6:6,0:35:-0.00,-2.88,-23.85	1/1:11:0,11:40:-42.07,-3.80,-0.00	1/1:7:0,7:32:-26.56,-2.60,-0.00	1/1:26:0,26:40:-100.23,-8.32,-0.00
1227	365001	64287:57	A	T	0	PASS	NS=26;AF=0.500	GT:DP:AD:GQ:GL	0/1:18:14,4:40:-5.84,-0.00,-35.57	1/1:29:1,28:40:-80.32,-6.41,-0.00	0/1:14:9,5:40:-10.01,-0.00,-21.90	./.	1/1:10:0,10:40:-29.76,-3.67,-0.00	1/1:15:0,15:40:-44.63,-5.17,-0.00	1/1:20:0,20:40:-59.50,-6.68,-0.00	0/0:25:25,0:40:-0.00,-8.17,-74.35	0/0:13:13,0:40:-0.00,-4.56,-38.65	0/0:17:17,0:40:-0.00,-5.76,-50.55	0/0:5:5,0:27:-0.00,-2.16,-14.86	0/0:26:26,0:40:-0.00,-8.47,-77.32	0/0:19:19,0:40:-0.00,-6.36,-56.50	0/0:26:26,0:40:-0.00,-8.47,-77.32	0/0:11:11,0:40:-0.00,-3.96,-32.71	0/0:12:12,0:40:-0.00,-4.26,-35.68	0/0:15:15,0:40:-0.00,-5.16,-44.60	1/1:15:0,15:40:-44.63,-5.17,-0.00	1/1:15:0,14:40:-41.65,-4.87,-0.00	0/0:10:10,0:40:-0.00,-3.66,-29.73	0/0:6:6,0:31:-0.00,-2.46,-17.84	1/1:40:0,40:40:-118.99,-12.69,-0.00	1/1:19:0,19:40:-56.52,-6.37,-0.00	1/1:52:0,52:40:-154.68,-16.29,0.00	1/1:35:0,35:40:-104.11,-11.18,-0.00	1/1:25:0,25:40:-74.37,-8.18,-0.00	./.	1/1:28:0,28:40:-83.29,-9.08,-0.00
1228	366001	64310:65	T	G	0	PASS	NS=24;AF=0.104	GT:DP:AD:GQ:GL	0/1:24:6,18:40:-63.91,0.00,-16.66	1/1:37:0,37:40:-147.48,-11.31,-0.00	1/1:20:0,20:40:-79.32,-6.19,-0.00	./.	0/0:25:25,0:40:-0.00,-8.56,-101.10	0/0:29:29,0:40:-0.00,-9.77,-117.14	0/0:23:23,0:40:-0.00,-7.96,-93.08	0/0:14:14,0:40:-0.00,-5.25,-57.00	0/0:32:32,0:40:-0.00,-10.67,-129.17	0/0:18:18,0:40:-0.00,-6.46,-73.03	0/0:12:12,0:40:-0.00,-4.65,-48.98	0/0:27:27,0:40:-0.00,-9.16,-109.12	0/0:12:12,0:40:-0.00,-4.65,-48.98	0/0:27:27,0:40:-0.00,-9.16,-109.12	0/0:9:9,0:40:-0.00,-3.75,-36.95	0/0:5:5,0:32:-0.00,-2.54,-20.91	./.	0/0:11:11,0:40:-0.00,-4.35,-44.97	0/0:6:6,0:35:-0.00,-2.84,-24.92	./.	0/0:5:5,0:32:-0.00,-2.54,-20.91	0/0:38:38,0:40:-0.00,-12.48,-153.22	0/0:18:18,0:40:-0.00,-6.46,-73.03	0/0:39:39,0:40:-0.00,-12.78,-157.23	0/0:28:28,0:40:-0.00,-9.47,-113.13	0/0:27:27,0:40:-0.00,-9.16,-109.12	./.	0/0:25:25,0:40:-0.00,-8.56,-101.10
1228	367001	64310:69	A	T	0	PASS	NS=24;AF=0.479	GT:DP:AD:GQ:GL	0/1:24:18,6:40:-15.95,0.00,-64.12	0/0:37:37,0:40:-0.00,-12.02,-148.41	0/0:20:20,0:40:-0.00,-6.90,-80.25	./.	1/1:25:0,25:40:-100.17,-8.35,-0.00	1/1:29:0,29:40:-116.21,-9.55,-0.00	1/1:23:0,23:40:-92.16,-7.75,-0.00	0/0:14:14,0:40:-0.00,-5.10,-56.19	0/0:32:31,1:40:-0.00,-6.51,-120.34	0/0:18:18,0:40:-0.00,-6.30,-72.23	0/0:12:12,0:40:-0.00,-4.50,-48.17	0/0:27:27,0:40:-0.00,-9.01,-108.31	0/0:12:12,0:40:-0.00,-4.50,-48.17	0/0:27:27,0:40:-0.00,-9.01,-108.31	0/0:9:9,0:40:-0.00,-3.59,-36.15	0/0:5:5,0:30:-0.00,-2.39,-20.11	./.	1/1:11:0,11:40:-44.04,-4.13,-0.00	1/1:6:0,6:32:-24.00,-2.63,-0.00	./.	0/0:5:5,0:30:-0.00,-2.39,-20.11	1/1:38:0,38:40:-152.30,-12.26,-0.00	1/1:18:0,18:40:-72.11,-6.24,-0.00	1/1:39:0,39:40:-156.31,-12.56,-0.00	1/1:28:0,28:40:-112.20,-9.25,-0.00	1/1:27:0,27:40:-108.19,-8.95,-0.00	./.	1/1:25:0,25:40:-100.17,-8.35,-0.00
1229	368001	64311:95	G	A	0	PASS	NS=26;AF=0.077	GT:DP:AD:GQ:GL	0/0:29:29,0:40:-0.00,-9.64,-86.69	0/0:23:23,0:40:-0.00,-7.83,-69.00	0/0:15:15,0:40:-0.00,-5.43,-45.41	0/0:5:5,0:30:-0.00,-2.43,-15.93	0/0:12:12,0:40:-0.00,-4.53,-36.56	0/0:21:21,0:40:-0.00,-7.23,-63.10	1/1:7:0,7:24:-19.46,-1.85,-0.01	0/0:32:32,0:40:-0.00,-10.54,-95.53	0/0:24:24,0:40:-0.00,-8.13,-71.94	0/0:20:20,0:40:-0.00,-6.93,-60.15	0/0:26:26,0:40:-0.00,-8.74,-77.84	0/0:24:24,0:40:-0.00,-8.13,-71.94	0/0:16:16,0:40:-0.00,-5.73,-48.36	0/0:22:22,0:40:-0.00,-7.53,-66.05	0/0:10:10,0:40:-0.00,-3.93,-30.67	0/0:8:8,0:40:-0.00,-3.33,-24.77	0/0:12:12,0:40:-0.00,-4.53,-36.56	0/1:17:7,10:40:-23.45,0.00,-15.79	0/1:9:6,3:40:-5.22,-0.00,-15.25	0/0:7:7,0:37:-0.00,-3.03,-21.82	./.	0/0:40:40,0:40:-0.00,-12.94,-119.12	0/0:17:17,0:40:-0.00,-6.03,-51.31	0/0:38:38,0:40:-0.00,-12.34,-113.22	0/0:20:19,0:40:-0.00,-6.63,-57.20	0/0:11:11,0:40:-0.00,-4.23,-33.61	./.	0/0:25:25,0:40:-0.00,-8.44,-74.89
1229	369001	64311:97	C	T	0	PASS	NS=25;AF=0.420	GT:DP:AD:GQ:GL	0/1:29:12,17:40:-58.14,0.00,-38.35	0/0:23:23,0:40:-0.00,-7.83,-91.84	0/0:15:15,0:40:-0.00,-5.42,-59.95	./.	1/1:12:0,12:40:-47.70,-4.37,-0.00	1/1:21:0,21:40:-83.58,-7.08,-0.00	1/1:7:0,7:35:-27.76,-2.87,-0.00	1/1:32:0,32:40:-127.43,-10.39,-0.00	1/1:24:0,24:40:-95.54,-7.98,-0.00	1/1:20:0,20:40:-79.59,-6.78,-0.00	1/1:26:0,26:40:-103.51,-8.58,-0.00	1/1:24:0,24:40:-95.54,-7.98,-0.00	0/0:16:16,0:40:-0.00,-5.72,-63.93	0/0:22:22,0:40:-0.00,-7.53,-87.85	0/0:10:10,0:40:-0.00,-3.91,-40.01	0/0:8:8,0:40:-0.00,-3.31,-32.04	0/0:12:12,0:40:-0.00,-4.52,-47.99	1/1:17:0,17:40:-67.63,-5.88,-0.00	1/1:9:0,9:40:-35.74,-3.47,-0.00	0/0:7:7,0:37:-0.00,-3.01,-28.05	./.	0/0:40:40,0:40:-0.00,-12.94,-159.61	0/0:17:17,0:40:-0.00,-6.02,-67.92	0/0:38:38,0:40:-0.00,-12.34,-151.64	0/0:20:20,0:40:-0.00,-6.92,-79.88	0/0:11:11,0:40:-0.00,-4.21,-44.00	./.	0/0:25:25,0:40:-0.00,-8.43,-99.81
1230	370001	64314:98	A	C	0	PASS	NS=26;AF=0.058	GT:DP:AD:GQ:GL	0/0:52:52,0:40:0.00,-16.32,-218.25	0/0:77:77,0:40:0.00,-23.84,-322.48	0/0:12:12,0:40:-0.00,-4.28,-51.49	./.	0/0:22:22,0:40:-0.00,-7.29,-93.18	0/0:36:36,0:40:-0.00,-11.50,-151.55	0/0:32:32,0:40:-0.00,-10.30,-134.87	0/1:20:6,14:40:-51.68,0.00,-19.79	0/0:20:20,0:40:-0.00,-6.69,-84.84	0/1:14:11,3:40:-7.63,-0.00,-42.44	./.	0/1:34:13,21:40:-76.65,0.00,-44.76	0/0:43:43,0:40:-0.00,-13.61,-180.73	0/0:49:49,0:40:-0.00,-15.42,-205.74	0/0:16:16,0:40:-0.00,-5.48,-68.16	0/0:12:12,0:40:-0.00,-4.28,-51.49	0/0:21:21,0:40:-0.00,-6.99,-89.01	0/0:16:16,0:40:-0.00,-5.48,-68.16	0/0:9:9,0:40:-0.00,-3.38,-38.98	0/0:20:20,0:40:-0.00,-6.69,-84.84	0/0:43:43,0:40:-0.00,-13.61,-180.73	0/0:42:42,0:40:-0.00,-13.31,-176.56	0/0:15:15,0:40:-0.00,-5.18,-64.00	0/0:31:31,0:40:-0.00,-10.00,-130.70	0/0:17:17,0:40:-0.00,-5.78,-72.33	0/0:32:32,0:40:-0.00,-10.30,-134.87	0/0:11:11,0:40:-0.00,-3.98,-47.32	0/0:28:28,0:40:-0.00,-9.09,-118.19
1231	371001	64325:31	G	A	0	PASS	NS=27;AF=0.037	GT:DP:AD:GQ:GL	0/0:57:57,0:40:0.00,-18.07,-171.61	0/0:61:61,0:40:0.00,-19.27,-183.54	0/0:40:40,0:40:-0.00,-12.96,-120.87	0/0:17:17,0:40:-0.00,-6.04,-52.23	0/0:40:40,0:40:-0.00,-12.96,-120.87	0/0:42:42,0:40:-0.00,-13.56,-126.84	0/0:47:47,0:40:-0.00,-15.06,-141.76	0/0:68:68,0:40:0.00,-21.37,-204.44	0/0:42:42,0:40:-0.00,-13.56,-126.84	0/0:43:43,0:40:-0.00,-13.86,-129.83	0/0:36:36,0:40:-0.00,-11.75,-108.93	0/0:51:51,0:40:0.00,-16.26,-153.70	0/0:37:37,0:40:-0.00,-12.06,-111.92	0/0:47:47,0:40:-0.00,-15.06,-141.76	0/0:14:14,0:40:-0.00,-5.14,-43.28	0/0:22:22,0:40:-0.00,-7.55,-67.15	0/0:28:28,0:40:-0.00,-9.35,-85.06	0/0:47:47,0:40:-0.00,-15.06,-141.76	0/0:24:23,0:40:-0.00,-7.85,-70.14	0/0:16:16,0:40:-0.00,-5.74,-49.25	./.	0/0:66:66,0:40:-0.00,-20.77,-198.47	0/0:13:13,0:40:-0.00,-4.84,-40.29	0/0:72:71,0:40:0.00,-22.27,-213.39	0/0:36:36,0:40:-0.00,-11.75,-108.93	0/1:11:4,7:40:-16.65,-0.00,-9.19	0/1:10:6,4:40:-8.00,-0.00,-15.46	0/0:29:29,0:40:-0.00,-9.65,-88.04
1231	372001	64325:37	C	T	0	PASS	NS=27;AF=0.093	GT:DP:AD:GQ:GL	0/0:57:57,0:40:-0.00,-17.75,-187.60	0/0:61:61,0:40:-0.00,-18.96,-200.67	0/0:40:40,0:40:-0.00,-12.64,-132.08	0/0:17:17,0:40:-0.00,-5.72,-56.97	0/0:40:40,0:40:-0.00,-12.64,-132.08	0/0:42:42,0:40:-0.00,-13.24,-138.61	0/0:47:47,0:40:-0.00,-14.75,-154.94	0/0:68:68,0:40:-0.00,-21.06,-223.53	0/0:42:41,0:40:-0.00,-12.94,-135.35	0/0:43:43,0:40:-0.00,-13.54,-141.88	0/0:36:36,0:40:-0.00,-11.44,-119.02	0/0:51:51,0:40:-0.00,-15.95,-168.01	0/1:37:21,16:40:-40.52,0.00,-58.29	0/1:47:22,25:40:-66.90,0.00,-58.55	0/1:14:6,8:40:-21.31,0.00,-16.22	0/1:22:8,14:40:-38.50,0.00,-20.35	0/1:28:15,13:40:-33.43,0.00,-41.41	0/0:47:47,0:40:-0.00,-14.75,-154.94	0/0:24:24,0:40:-0.00,-7.83,-79.83	0/0:16:16,0:40:-0.00,-5.42,-53.70	./.	0/0:66:66,0:40:-0.00,-20.46,-217.00	0/0:13:13,0:40:-0.00,-4.52,-43.90	0/0:72:72,0:40:0.00,-22.27,-236.59	0/0:36:36,0:40:-0.00,-11.44,-119.02	0/0:11:11,0:40:-0.00,-3.92,-37.37	0/0:10:10,0:40:-0.00,-3.62,-34.11	0/0:29:29,0:40:-0.00,-9.33,-96.16
1232	373001	64339:56	G	A	0	PASS	NS=26;AF=0.423	GT:DP:AD:GQ:GL	0/1:35:22,13:40:-42.18,0.00,-79.19	0/0:32:32,0:40:-0.00,-10.11,-131.12	0/0:13:13,0:40:-0.00,-4.39,-53.37	./.	0/1:18:15,3:40:-6.38,-0.00,-55.66	1/1:24:1,23:40:-89.85,-3.43,-0.00	0/1:27:15,12:40:-40.50,0.00,-52.95	0/0:33:33,0:40:-0.00,-10.41,-135.21	0/0:33:33,0:40:-0.00,-10.41,-135.21	0/0:30:30,0:40:-0.00,-9.51,-122.94	0/0:21:21,0:40:-0.00,-6.80,-86.11	0/0:33:33,0:40:-0.00,-10.41,-135.21	0/0:30:30,0:40:-0.00,-9.51,-122.94	0/0:25:25,0:40:-0.00,-8.00,-102.48	0/0:7:7,0:32:-0.00,-2.59,-28.82	0/0:13:13,0:40:-0.00,-4.39,-53.37	0/0:9:9,0:38:-0.00,-3.19,-37.00	0/0:18:18,0:40:-0.00,-5.90,-73.83	0/1:14:6,8:40:-28.04,0.00,-20.04	1/1:10:0,10:40:-40.74,-3.31,-0.00	./.	1/1:52:0,52:40:-212.61,-15.95,-0.00	1/1:25:0,25:40:-102.12,-7.83,-0.00	1/1:60:0,60:40:-245.34,-18.36,0.00	1/1:20:0,20:40:-81.66,-6.32,-0.00	1/1:8:0,8:33:-32.56,-2.71,-0.00	1/1:9:0,9:37:-36.65,-3.01,-0.00	1/1:19:0,19:40:-77.57,-6.02,-0.00
1232	374001	64339:97	G	C	0	PASS	NS=26;AF=0.365	GT:DP:AD:GQ:GL	0/1:35:13,22:40:-78.88,0.00,-42.31	0/0:32:32,0:40:-0.00,-10.24,-131.20	0/0:13:13,0:40:-0.00,-4.52,-53.46	./.	0/0:18:18,0:40:-0.00,-6.03,-73.92	0/1:24:16,8:40:-24.90,0.00,-57.90	0/0:27:27,0:40:-0.00,-8.74,-110.74	1/1:33:0,33:40:-134.77,-10.28,-0.00	1/1:33:0,33:40:-134.77,-10.28,-0.00	1/1:30:0,30:40:-122.50,-9.38,-0.00	1/1:21:0,21:40:-85.67,-6.67,-0.00	1/1:33:0,33:40:-134.77,-10.28,-0.00	0/0:30:30,0:40:-0.00,-9.64,-123.02	0/0:25:25,0:40:-0.00,-8.14,-102.56	0/0:7:7,0:33:-0.00,-2.72,-28.91	0/0:13:13,0:40:-0.00,-4.52,-53.46	0/0:9:9,0:40:-0.00,-3.32,-37.09	0/0:18:18,0:40:-0.00,-6.03,-73.92	0/1:14:6,8:40:-27.91,0.00,-19.99	0/0:10:10,0:40:-0.00,-3.62,-41.18	./.	0/0:52:52,0:40:-0.00,-16.26,-213.04	0/0:25:25,0:40:-0.00,-8.14,-102.56	0/0:60:60,0:40:0.00,-18.67,-245.78	0/0:20:20,0:40:-0.00,-6.63,-82.10	1/1:8:0,8:34:-32.48,-2.76,-0.00	1/1:9:0,9:37:-36.57,-3.06,-0.00	1/1:19:0,19:40:-77.49,-6.07,-0.00
1233	375001	64351:34	C	G	0	PASS	NS=30;AF=0.050	GT:DP:AD:GQ:GL	0/1:49:33,16:40:-51.29,0.00,-123.90	0/1:75:37,38:40:-135.50,0.00,-132.81	0/1:12:9,3:40:-8.04,-0.00,-34.63	0/0:9:9,0:40:-0.00,-3.61,-39.14	0/0:20:20,0:40:-0.00,-6.92,-85.16	0/0:29:29,0:40:-0.00,-9.63,-122.81	0/0:21:21,0:40:-0.00,-7.22,-89.35	0/0:48:48,0:40:-0.00,-15.35,-202.30	0/0:20:20,0:40:-0.00,-6.92,-85.16	0/0:15:15,0:40:-0.00,-5.41,-64.25	0/0:9:9,0:40:-0.00,-3.61,-39.14	0/0:24:24,0:40:-0.00,-8.12,-101.90	0/0:17:17,0:40:-0.00,-6.01,-72.61	0/0:23:23,0:40:-0.00,-7.82,-97.71	0/0:13:13,0:40:-0.00,-4.81,-55.88	0/0:16:16,0:40:-0.00,-5.71,-68.43	0/0:26:26,0:40:-0.00,-8.72,-110.26	0/0:31:31,0:40:-0.00,-10.23,-131.18	0/0:8:8,0:40:-0.00,-3.31,-34.96	0/0:27:27,0:40:-0.00,-9.02,-114.45	0/0:65:65,0:40:0.00,-20.46,-273.42	0/0:26:26,0:40:-0.00,-8.72,-110.26	0/0:16:16,0:40:-0.00,-5.71,-68.43	0/0:43:43,0:40:-0.00,-13.84,-181.38	0/0:15:15,0:40:-0.00,-5.41,-64.25	0/0:32:32,0:40:-0.00,-10.53,-135.37	0/0:17:17,0:40:-0.00,-6.01,-72.61	0/0:19:19,0:40:-0.00,-6.62,-80.98
1234	376001	64358:32	A	G	0	PASS	NS=23;AF=0.043	GT:DP:AD:GQ:GL	0/0:21:21,0:40:-0.00,-7.20,-81.97	0/0:24:24,0:40:-0.00,-8.10,-93.47	0/0:15:15,0:40:-0.00,-5.39,-58.98	0/0:10:10,0:40:-0.00,-3.89,-39.81	0/0:11:11,0:40:-0.00,-4.19,-43.65	0/0:23:23,0:40:-0.00,-7.80,-89.64	0/0:13:13,0:40:-0.00,-4.79,-51.31	0/0:5:5,0:30:-0.00,-2.38,-20.65	0/1:18:7,11:40:-35.86,0.00,-22.02	0/0:9:9,0:40:-0.00,-3.59,-35.98	0/1:11:6,5:40:-14.98,0.00,-20.30	0/0:16:16,0:40:-0.00,-5.69,-62.81	0/0:16:16,0:40:-0.00,-5.69,-62.81	0/0:18:18,0:40:-0.00,-6.29,-70.47	./.	./.	./.	0/0:9:9,0:40:-0.00,-3.59,-35.98	./.	0/0:7:7,0:36:-0.00,-2.98,-28.32	./.	0/0:28:28,0:40:-0.00,-9.30,-108.80	0/0:9:9,0:40:-0.00,-3.59,-35.98	0/0:23:23,0:40:-0.00,-7.80,-89.64	0/0:22:22,0:40:-0.00,-7.50,-85.80	0/0:13:13,0:40:-0.00,-4.79,-51.31	0/0:4:4,0:27:-0.00,-2.08,-16.82	0/0:15:15,0:40:-0.00,-5.39,-58.98
1235	377001	64360:72	G	A	0	PASS	NS=26;AF=0.058	GT:DP:AD:GQ:GL	0/0:43:43,0:40:-0.00,-13.74,-178.20	0/0:50:50,0:40:-0.00,-15.84,-206.97	0/0:19:19,0:40:-0.00,-6.51,-79.57	./.	0/0:18:18,0:40:-0.00,-6.21,-75.46	0/0:28:28,0:40:-0.00,-9.22,-116.56	0/0:16:16,0:40:-0.00,-5.61,-67.24	0/1:16:12,4:40:-10.83,-0.00,-45.19	0/1:20:14,6:40:-17.85,0.00,-52.20	0/1:20:12,8:40:-26.07,0.00,-43.98	0/0:24:24,0:40:-0.00,-8.02,-100.12	0/0:25:25,0:40:-0.00,-8.32,-104.23	0/0:21:21,0:40:-0.00,-7.12,-87.79	0/0:25:25,0:40:-0.00,-8.32,-104.23	0/0:16:16,0:40:-0.00,-5.61,-67.24	0/0:11:11,0:40:-0.00,-4.11,-46.69	0/0:18:18,0:40:-0.00,-6.21,-75.46	0/0:13:13,0:40:-0.00,-4.71,-54.91	0/0:10:10,0:40:-0.00,-3.80,-42.58	0/0:22:22,0:40:-0.00,-7.42,-91.90	./.	0/0:53:53,0:40:0.00,-16.75,-219.30	0/0:22:22,0:40:-0.00,-7.42,-91.90	0/0:51:51,0:40:-0.00,-16.14,-211.08	0/0:34:34,0:40:-0.00,-11.03,-141.22	0/0:29:29,0:40:-0.00,-9.52,-120.67	0/0:13:13,0:40:-0.00,-4.71,-54.91	0/0:27:27,0:40:-0.00,-8.92,-112.45
1236	378001	64367:70	T	C	0	PASS	NS=26;AF=0.058	GT:DP:AD:GQ:GL	0/0:15:15,0:40:-0.00,-5.73,-44.09	0/0:39:39,0:40:-0.00,-12.94,-112.70	0/0:5:5,0:34:-0.00,-2.73,-15.50	0/0:7:7,0:40:-0.00,-3.33,-21.22	1/1:10:0,10:37:-27.38,-3.02,-0.00	0/1:10:2,8:33:-18.64,-0.00,-2.69	0/0:15:15,0:40:-0.00,-5.73,-44.09	0/0:15:15,0:40:-0.00,-5.73,-44.09	0/0:21:20,0:40:-0.00,-7.23,-58.38	0/0:14:14,0:40:-0.00,-5.43,-41.23	0/0:13:13,0:40:-0.00,-5.13,-38.37	0/0:19:19,0:40:-0.00,-6.93,-55.52	0/0:18:18,0:40:-0.00,-6.63,-52.67	0/0:13:13,0:40:-0.00,-5.13,-38.37	0/0:7:7,0:40:-0.00,-3.33,-21.22	0/0:5:5,0:34:-0.00,-2.73,-15.50	0/0:10:10,0:40:-0.00,-4.23,-29.79	0/0:12:12,0:40:-0.00,-4.83,-35.51	0/0:6:6,0:37:-0.00,-3.03,-18.36	./.	./.	0/0:46:46,0:40:-0.00,-15.05,-132.72	0/0:9:9,0:40:-0.00,-3.93,-26.94	0/0:47:47,0:40:-0.00,-15.35,-135.57	0/0:14:14,0:40:-0.00,-5.43,-41.23	0/0:13:13,0:40:-0.00,-5.13,-38.37	0/0:4:4,0:30:-0.00,-2.43,-12.64	0/0:12:12,0:40:-0.00,-4.83,-35.51
1236	379001	64367:97	T	C	0	PASS	NS=26;AF=0.231	GT:DP:AD:GQ:GL	0/1:15:8,7:40:-21.94,0.00,-26.41	1/1:39:0,39:40:-151.62,-12.03,-0.00	1/1:5:0,5:23:-18.96,-1.81,-0.01	0/0:7:7,0:36:-0.00,-2.96,-27.87	0/0:10:10,0:40:-0.00,-3.86,-39.58	0/0:10:10,0:40:-0.00,-3.86,-39.58	0/0:15:15,0:40:-0.00,-5.37,-59.09	0/0:15:15,0:40:-0.00,-5.37,-59.09	0/0:21:21,0:40:-0.00,-7.18,-82.50	0/0:14:14,0:40:-0.00,-5.07,-55.19	0/0:13:13,0:40:-0.00,-4.77,-51.29	0/0:19:19,0:40:-0.00,-6.57,-74.70	0/0:18:18,0:40:-0.00,-6.27,-70.80	0/0:13:13,0:40:-0.00,-4.77,-51.29	0/0:7:7,0:36:-0.00,-2.96,-27.87	0/0:5:5,0:30:-0.00,-2.36,-20.07	0/0:10:10,0:40:-0.00,-3.86,-39.58	0/1:12:4,8:40:-26.75,-0.00,-11.70	0/0:6:6,0:33:-0.00,-2.66,-23.97	./.	./.	0/0:46:46,0:40:-0.00,-14.70,-180.05	0/0:9:9,0:40:-0.00,-3.56,-35.68	0/0:47:47,0:40:-0.00,-15.00,-183.95	0/0:14:14,0:40:-0.00,-5.07,-55.19	1/1:13:0,13:40:-50.16,-4.21,-0.00	1/1:4:0,4:20:-15.06,-1.51,-0.01	1/1:12:0,12:40:-46.26,-3.91,-0.00
1236	380001	64367:98	G	T	0	PASS	NS=26;AF=0.192	GT:DP:AD:GQ:GL	0/0:15:15,0:40:-0.00,-5.33,-59.17	0/0:39:39,0:40:-0.00,-12.55,-152.81	0/0:5:5,0:29:-0.00,-2.32,-20.15	0/1:7:4,3:40:-8.79,-0.00,-13.33	0/0:10:10,0:40:-0.00,-3.82,-39.66	0/0:10:10,0:40:-0.00,-3.82,-39.66	0/1:15:11,4:40:-10.28,-0.00,-38.23	0/0:15:15,0:40:-0.00,-5.33,-59.17	0/0:21:21,0:40:-0.00,-7.13,-82.58	0/0:14:14,0:40:-0.00,-5.02,-55.26	0/0:13:13,0:40:-0.00,-4.72,-51.36	0/0:19:19,0:40:-0.00,-6.53,-74.77	0/0:18:18,0:40:-0.00,-6.23,-70.87	0/0:13:13,0:40:-0.00,-4.72,-51.36	0/0:7:7,0:36:-0.00,-2.92,-27.95	0/0:5:5,0:29:-0.00,-2.32,-20.15	0/0:10:10,0:40:-0.00,-3.82,-39.66	0/0:12:12,0:40:-0.00,-4.42,-47.46	0/0:6:6,0:32:-0.00,-2.62,-24.05	./.	./.	1/1:46:1,45:40:-171.05,-10.12,-0.00	1/1:9:0,9:35:-34.48,-2.88,-0.00	1/1:47:1,46:40:-174.95,-10.42,-0.00	1/1:14:0,14:40:-53.99,-4.39,-0.00	0/0:13:13,0:40:-0.00,-4.72,-51.36	0/0:4:4,0:26:-0.00,-2.02,-16.25	0/0:12:12,0:40:-0.00,-4.42,-47.46
1237	381001	64369:56	G	A	0	PASS	NS=29;AF=0.207	GT:DP:AD:GQ:GL	0/0:25:25,0:40:-0.00,-8.43,-66.44	0/0:34:34,0:40:-0.00,-11.13,-90.15	0/0:8:8,0:40:-0.00,-3.33,-21.65	0/0:4:4,0:27:-0.00,-2.13,-11.11	0/0:11:11,0:40:-0.00,-4.23,-29.55	0/0:18:18,0:40:-0.00,-6.33,-48.00	0/0:25:25,0:40:-0.00,-8.43,-66.44	0/0:9:9,0:40:-0.00,-3.63,-24.28	0/0:17:17,0:40:-0.00,-6.03,-45.36	0/0:17:17,0:40:-0.00,-6.03,-45.36	./.	0/0:21:21,0:40:-0.00,-7.23,-55.90	0/0:23:23,0:40:-0.00,-7.83,-61.17	0/0:9:9,0:40:-0.00,-3.63,-24.28	0/0:12:12,0:40:-0.00,-4.53,-32.19	0/0:6:6,0:34:-0.00,-2.73,-16.38	0/0:11:11,0:40:-0.00,-4.23,-29.55	0/0:6:6,0:34:-0.00,-2.73,-16.38	0/0:7:7,0:37:-0.00,-3.03,-19.01	0/0:12:12,0:40:-0.00,-4.53,-32.19	0/0:19:19,0:40:-0.00,-6.63,-50.63	1/1:33:0,33:40:-86.38,-10.26,-0.00	0/1:23:11,12:40:-23.79,0.00,-21.72	1/1:19:0,19:40:-49.49,-6.06,-0.00	0/1:16:11,5:40:-7.44,-0.00,-23.82	1/1:15:0,15:40:-38.95,-4.86,-0.00	1/1:7:0,6:27:-15.24,-2.17,-0.00	1/1:15:0,14:40:-36.32,-4.56,-0.00
1237	382001	64369:72	C	A	0	PASS	NS=29;AF=0.069	GT:DP:AD:GQ:GL	0/0:25:25,0:40:-0.00,-8.43,-100.18	0/0:34:34,0:40:-0.00,-11.14,-135.82	0/0:8:8,0:40:-0.00,-3.31,-32.86	0/0:4:4,0:27:-0.00,-2.11,-17.02	0/0:11:11,0:40:-0.00,-4.22,-44.74	0/0:18:18,0:40:-0.00,-6.32,-72.46	0/0:25:25,0:40:-0.00,-8.43,-100.18	1/1:9:0,9:30:-34.46,-2.44,-0.00	0/1:17:10,7:40:-21.70,0.00,-34.76	0/1:17:7,10:40:-33.58,0.00,-22.88	./.	0/0:21:21,0:40:-0.00,-7.23,-84.34	0/0:23:23,0:40:-0.00,-7.83,-92.26	0/0:9:9,0:40:-0.00,-3.61,-36.82	0/0:12:12,0:40:-0.00,-4.52,-48.70	0/0:6:6,0:33:-0.00,-2.71,-24.94	0/0:11:11,0:40:-0.00,-4.22,-44.74	0/0:6:6,0:33:-0.00,-2.71,-24.94	0/0:7:7,0:37:-0.00,-3.01,-28.90	0/0:12:12,0:40:-0.00,-4.52,-48.70	0/0:19:19,0:40:-0.00,-6.62,-76.42	0/0:33:33,0:40:-0.00,-10.84,-131.86	0/0:23:23,0:40:-0.00,-7.83,-92.26	0/0:19:19,0:40:-0.00,-6.62,-76.42	0/0:16:16,0:40:-0.00,-5.72,-64.54	0/0:15:15,0:40:-0.00,-5.42,-60.58	0/0:7:7,0:37:-0.00,-3.01,-28.90	0/0:15:15,0:40:-0.00,-5.42,-60.58
1237	383001	64369:97	G	A	0	PASS	NS=29;AF=0.379	GT:DP:AD:GQ:GL	0/1:25:8,17:40:-41.54,0.00,-15.53	1/1:34:0,34:40:-98.94,-10.51,-0.00	1/1:8:0,8:33:-23.09,-2.70,-0.00	0/0:4:4,0:23:-0.01,-1.75,-11.92	0/0:11:11,0:40:-0.00,-3.85,-32.34	0/1:18:8,10:40:-23.22,0.00,-17.63	0/0:25:25,0:40:-0.00,-8.05,-73.17	0/0:9:9,0:39:-0.00,-3.25,-26.50	0/0:17:17,0:40:-0.00,-5.65,-49.84	0/0:17:17,0:40:-0.00,-5.65,-49.84	./.	0/0:21:21,0:40:-0.00,-6.85,-61.51	0/0:23:22,0:40:-0.00,-7.15,-64.42	0/0:9:9,0:39:-0.00,-3.25,-26.50	0/0:12:12,0:40:-0.00,-4.15,-35.25	0/0:6:6,0:29:-0.00,-2.35,-17.75	0/0:11:11,0:40:-0.00,-3.85,-32.34	0/1:6:2,4:40:-9.32,-0.00,-3.74	0/0:7:7,0:33:-0.00,-2.65,-20.67	0/1:12:9,3:40:-4.60,-0.00,-22.35	0/0:19:19,0:40:-0.00,-6.25,-55.67	1/1:33:0,33:40:-96.02,-10.21,-0.00	1/1:23:0,23:40:-66.85,-7.21,-0.00	1/1:19:0,19:40:-55.18,-6.00,-0.00	1/1:16:0,16:40:-46.43,-5.10,-0.00	1/1:15:0,15:40:-43.51,-4.80,-0.00	1/1:7:0,7:30:-20.17,-2.40,-0.00	1/1:15:0,15:40:-43.51,-4.80,-0.00
1238	384001	64372:10	A	C	0	PASS	NS=24;AF=0.167	GT:DP:AD:GQ:GL	0/1:28:13,15:40:-59.07,0.00,-51.08	1/1:34:0,34:40:-152.57,-9.46,-0.00	0/1:17:5,12:40:-48.83,0.00,-18.25	0/1:11:10,1:14:-0.99,-0.05,-42.69	0/1:22:17,5:40:-15.70,0.00,-70.96	./.	0/1:37:17,20:40:-78.95,0.00,-66.44	./.	0/0:106:106,0:40:0.00,-32.18,-479.95	./.	0/0:38:38,0:40:-0.00,-11.71,-172.73	0/0:70:70,0:40:-0.00,-21.34,-317.30	0/0:18:18,0:40:-0.00,-5.69,-82.37	0/0:12:12,0:40:-0.00,-3.88,-55.26	0/0:16:16,0:40:-0.00,-5.08,-73.33	0/0:9:9,0:36:-0.00,-2.98,-41.71	0/0:15:15,0:40:-0.00,-4.78,-68.81	0/1:29:19,10:40:-36.18,0.00,-77.89	0/0:8:8,0:33:-0.00,-2.68,-37.19	0/0:21:20,1:26:-0.00,-2.07,-86.89	./.	0/0:236:236,0:40:0.00,-71.31,-1067.28	0/0:84:84,0:40:-0.00,-25.55,-380.55	0/0:205:205,0:40:0.00,-61.98,-927.23	0/0:251:251,0:40:0.00,-75.82,-1135.05	0/0:56:56,0:40:0.00,-17.12,-254.05	0/0:34:34,0:40:-0.00,-10.50,-154.65	0/0:110:110,0:40:-0.00,-33.38,-498.02
1239	385001	64374:51	C	T	0	PASS	NS=26;AF=0.038	GT:DP:AD:GQ:GL	0/0:30:30,0:40:-0.00,-10.03,-125.33	0/0:30:30,0:40:-0.00,-10.03,-125.33	0/0:18:18,0:40:-0.00,-6.42,-75.80	0/0:13:13,0:40:-0.00,-4.92,-55.16	0/0:12:12,0:40:-0.00,-4.61,-51.04	0/0:27:27,0:40:-0.00,-9.13,-112.95	0/1:27:11,16:40:-56.91,0.00,-37.78	0/0:30:30,0:40:-0.00,-10.03,-125.33	0/0:30:30,0:40:-0.00,-10.03,-125.33	0/0:27:27,0:40:-0.00,-9.13,-112.95	0/0:18:18,0:40:-0.00,-6.42,-75.80	0/0:39:39,0:40:-0.00,-12.74,-162.48	0/0:34:34,0:40:-0.00,-11.24,-141.85	0/0:34:34,0:40:-0.00,-11.24,-141.85	0/0:23:23,0:40:-0.00,-7.93,-96.44	0/0:17:17,0:40:-0.00,-6.12,-71.67	0/0:18:18,0:40:-0.00,-6.42,-75.80	0/0:7:7,0:38:-0.00,-3.11,-30.40	0/1:9:3,6:40:-21.05,-0.00,-10.17	0/0:18:18,0:40:-0.00,-6.42,-75.80	./.	0/0:44:44,0:40:-0.00,-14.25,-183.12	0/0:20:20,0:40:-0.00,-7.02,-84.06	0/0:55:55,0:40:-0.00,-17.56,-228.53	0/0:34:34,0:40:-0.00,-11.24,-141.85	0/0:29:29,0:40:-0.00,-9.73,-121.21	./.	0/0:28:28,0:40:-0.00,-9.43,-117.08
1239	386001	64374:57	A	T	0	PASS	NS=26;AF=0.115	GT:DP:AD:GQ:GL	0/0:30:30,0:40:-0.00,-9.89,-124.82	0/0:30:30,0:40:-0.00,-9.89,-124.82	0/0:18:18,0:40:-0.00,-6.28,-75.28	0/0:13:13,0:40:-0.00,-4.78,-54.65	0/0:12:12,0:40:-0.00,-4.47,-50.52	0/0:27:27,0:40:-0.00,-8.99,-112.43	0/0:27:27,0:40:-0.00,-8.99,-112.43	1/1:30:0,30:40:-122.85,-8.91,-0.00	0/1:30:14,16:40:-56.15,0.00,-48.88	0/1:27:19,8:40:-24.03,0.00,-70.42	1/1:18:1,17:16:-65.09,-1.20,-0.03	0/0:39:39,0:40:-0.00,-12.60,-161.97	0/0:34:34,0:40:-0.00,-11.10,-141.33	0/0:34:34,0:40:-0.00,-11.10,-141.33	0/0:23:23,0:40:-0.00,-7.79,-95.92	0/0:17:17,0:40:-0.00,-5.98,-71.16	0/0:18:18,0:40:-0.00,-6.28,-75.28	0/0:7:7,0:36:-0.00,-2.97,-29.88	0/0:9:9,0:40:-0.00,-3.57,-38.14	0/0:18:18,0:40:-0.00,-6.28,-75.28	./.	0/0:44:44,0:40:-0.00,-14.11,-182.61	0/0:20:20,0:40:-0.00,-6.88,-83.54	0/0:55:55,0:40:0.00,-17.42,-228.01	0/0:34:34,0:40:-0.00,-11.10,-141.33	0/0:29:29,0:40:-0.00,-9.59,-120.69	./.	0/0:28:28,0:40:-0.00,-9.29,-116.56
1239	387001	64374:67	C	T	0	PASS	NS=26;AF=0.231	GT:DP:AD:GQ:GL	1/1:30:0,30:40:-123.24,-9.01,-0.00	0/1:30:17,13:40:-44.06,0.00,-61.17	1/1:18:0,18:40:-73.70,-5.39,-0.00	0/0:13:13,0:40:-0.00,-4.48,-54.26	0/1:12:5,7:40:-24.71,0.00,-17.05	0/1:27:10,17:40:-61.47,0.00,-33.17	0/0:27:27,0:40:-0.00,-8.70,-112.04	0/0:30:30,0:40:-0.00,-9.60,-124.43	0/1:30:16,14:40:-48.19,0.00,-57.04	0/0:27:27,0:40:-0.00,-8.70,-112.04	0/0:18:18,0:40:-0.00,-5.99,-74.89	1/1:39:0,39:40:-160.39,-11.71,-0.00	0/0:34:34,0:40:-0.00,-10.81,-140.94	0/0:34:34,0:40:-0.00,-10.81,-140.94	0/0:23:23,0:40:-0.00,-7.49,-95.53	0/0:17:17,0:40:-0.00,-5.69,-70.77	0/0:18:18,0:40:-0.00,-5.99,-74.89	0/0:7:7,0:33:-0.00,-2.68,-29.49	0/0:9:9,0:39:-0.00,-3.28,-37.75	1/1:18:0,18:40:-73.70,-5.39,-0.00	./.	0/0:44:44,0:40:-0.00,-13.82,-182.22	0/0:20:20,0:40:-0.00,-6.59,-83.15	0/0:55:55,0:40:0.00,-17.13,-227.62	0/0:34:34,0:40:-0.00,-10.81,-140.94	0/0:29:29,0:40:-0.00,-9.30,-120.30	./.	0/0:28:28,0:40:-0.00,-9.00,-116.17
1239	388001	64374:70	G	A	0	PASS	NS=26;AF=0.096	GT:DP:AD:GQ:GL	0/1:30:14,16:40:-56.47,0.00,-49.65	0/1:30:17,13:40:-44.09,0.00,-62.03	0/1:18:12,6:40:-18.81,0.00,-45.01	0/0:13:13,0:40:-0.00,-4.46,-55.09	0/1:12:5,7:40:-24.74,0.00,-17.92	0/1:27:10,17:40:-61.50,0.00,-34.04	0/0:27:27,0:40:-0.00,-8.67,-112.88	0/0:30:30,0:40:-0.00,-9.57,-125.27	0/0:30:30,0:40:-0.00,-9.57,-125.27	0/0:27:27,0:40:-0.00,-8.67,-112.88	0/0:18:18,0:40:-0.00,-5.96,-75.73	0/0:39:39,0:40:-0.00,-12.28,-162.42	0/0:34:34,0:40:-0.00,-10.78,-141.78	0/0:34:34,0:40:-0.00,-10.78,-141.78	0/0:23:23,0:40:-0.00,-7.47,-96.37	0/0:17:17,0:40:-0.00,-5.66,-71.61	0/0:18:18,0:40:-0.00,-5.96,-75.73	0/0:7:7,0:33:-0.00,-2.65,-30.33	0/0:9:9,0:39:-0.00,-3.25,-38.58	0/0:18:18,0:40:-0.00,-5.96,-75.73	./.	0/0:44:44,0:40:-0.00,-13.79,-183.05	0/0:20:20,0:40:-0.00,-6.56,-83.99	0/0:55:55,0:40:-0.00,-17.10,-228.46	0/0:34:34,0:40:-0.00,-10.78,-141.78	0/0:29:29,0:40:-0.00,-9.27,-121.14	./.	0/0:28:28,0:40:-0.00,-8.97,-117.01
1239	389001	64374:71	T	G	0	PASS	NS=26;AF=0.077	GT:DP:AD:GQ:GL	0/0:30:30,0:40:-0.00,-9.67,-125.29	0/1:30:13,17:40:-60.50,0.00,-45.45	0/0:18:18,0:40:-0.00,-6.06,-75.75	0/0:13:13,0:40:-0.00,-4.55,-55.11	0/0:12:12,0:40:-0.00,-4.25,-50.99	0/1:27:17,10:40:-32.51,0.00,-62.86	0/0:27:27,0:40:-0.00,-8.77,-112.90	0/0:30:30,0:40:-0.00,-9.67,-125.29	0/0:30:30,0:40:-0.00,-9.67,-125.29	0/0:27:27,0:40:-0.00,-8.77,-112.90	0/0:18:18,0:40:-0.00,-6.06,-75.75	0/0:39:39,0:40:-0.00,-12.38,-162.44	0/0:34:34,0:40:-0.00,-10.87,-141.80	0/0:34:34,0:40:-0.00,-10.87,-141.80	0/0:23:23,0:40:-0.00,-7.56,-96.39	0/0:17:17,0:40:-0.00,-5.76,-71.63	0/0:18:18,0:40:-0.00,-6.06,-75.75	0/1:7:1,6:35:-22.02,-0.00,-2.84	0/1:9:6,3:40:-9.04,-0.00,-22.87	0/0:18:18,0:40:-0.00,-6.06,-75.75	./.	0/0:44:44,0:40:-0.00,-13.88,-183.07	0/0:20:20,0:40:-0.00,-6.66,-84.01	0/0:55:55,0:40:-0.00,-17.19,-228.48	0/0:34:34,0:40:-0.00,-10.87,-141.80	0/0:29:29,0:40:-0.00,-9.37,-121.16	./.	0/0:28:28,0:40:-0.00,-9.07,-117.03
1239	390001	64374:89	T	G	0	PASS	NS=26;AF=0.096	GT:DP:AD:GQ:GL	0/1:30:16,14:40:-47.97,0.00,-57.39	0/0:30:30,0:40:-0.00,-9.82,-125.00	0/1:18:6,12:40:-43.33,0.00,-19.73	0/0:13:13,0:40:-0.00,-4.70,-54.83	0/0:12:12,0:40:-0.00,-4.40,-50.70	0/0:27:27,0:40:-0.00,-8.91,-112.61	0/0:27:27,0:40:-0.00,-8.91,-112.61	0/0:30:30,0:40:-0.00,-9.82,-125.00	0/1:30:16,14:40:-47.97,0.00,-57.39	0/0:27:27,0:40:-0.00,-8.91,-112.61	0/0:18:18,0:40:-0.00,-6.21,-75.46	1/1:39:0,39:40:-159.82,-11.36,-0.00	0/0:34:34,0:40:-0.00,-11.02,-141.51	0/0:34:34,0:40:-0.00,-11.02,-141.51	0/0:23:23,0:40:-0.00,-7.71,-96.10	0/0:17:17,0:40:-0.00,-5.90,-71.34	0/0:18:18,0:40:-0.00,-6.21,-75.46	0/0:7:7,0:35:-0.00,-2.89,-30.06	0/0:9:9,0:40:-0.00,-3.50,-38.31	0/0:18:18,0:40:-0.00,-6.21,-75.46	./.	0/0:44:44,0:40:-0.00,-14.03,-182.78	0/0:20:20,0:40:-0.00,-6.81,-83.72	0/0:55:55,0:40:0.00,-17.34,-228.19	0/0:34:34,0:40:-0.00,-11.02,-141.51	0/0:29:29,0:40:-0.00,-9.52,-120.87	./.	0/0:28:28,0:40:-0.00,-9.22,-116.74
1240	391001	64378:46	G	A	0	PASS	NS=28;AF=0.036	GT:DP:AD:GQ:GL	0/1:35:17,18:40:-63.26,0.00,-60.61	0/1:28:13,15:40:-52.90,0.00,-46.09	0/0:7:7,0:38:-0.00,-3.13,-30.60	0/0:8:8,0:40:-0.00,-3.43,-34.76	0/0:35:35,0:40:-0.00,-11.56,-146.98	./.	0/0:22:22,0:40:-0.00,-7.64,-92.95	0/0:31:31,0:40:-0.00,-10.35,-130.36	0/0:16:16,0:40:-0.00,-5.84,-68.01	0/0:15:15,0:40:-0.00,-5.54,-63.85	0/0:24:24,0:40:-0.00,-8.25,-101.26	0/0:32:32,0:40:-0.00,-10.65,-134.51	0/0:18:18,0:40:-0.00,-6.44,-76.32	0/0:17:17,0:40:-0.00,-6.14,-72.17	0/0:9:9,0:40:-0.00,-3.73,-38.91	0/0:6:6,0:35:-0.00,-2.83,-26.44	0/0:23:23,0:40:-0.00,-7.95,-97.10	0/0:14:14,0:40:-0.00,-5.24,-59.70	./.	0/0:15:15,0:40:-0.00,-5.54,-63.85	0/0:26:26,0:40:-0.00,-8.85,-109.57	0/0:67:67,0:40:0.00,-21.19,-279.99	0/0:37:37,0:40:-0.00,-12.16,-155.30	0/0:46:46,0:40:-0.00,-14.87,-192.70	0/0:35:35,0:40:-0.00,-11.56,-146.98	0/0:32:32,0:40:-0.00,-10.65,-134.51	0/0:23:23,0:40:-0.00,-7.95,-97.10	0/0:35:35,0:40:-0.00,-11.56,-146.98
1241	392001	64379:97	C	T	0	PASS	NS=28;AF=0.036	GT:DP:AD:GQ:GL	0/1:34:17,17:40:-57.94,0.00,-59.45	0/1:35:16,19:40:-65.78,0.00,-55.07	0/0:11:11,0:40:-0.00,-4.33,-46.28	0/0:8:8,0:40:-0.00,-3.43,-34.07	0/0:17:17,0:40:-0.00,-6.14,-70.70	0/0:31:31,0:40:-0.00,-10.35,-127.69	0/0:21:21,0:40:-0.00,-7.34,-86.98	0/0:23:23,0:40:-0.00,-7.94,-95.12	0/0:32:32,0:40:-0.00,-10.65,-131.76	0/0:13:13,0:40:-0.00,-4.93,-54.42	0/0:14:14,0:40:-0.00,-5.24,-58.49	0/0:41:41,0:40:-0.00,-13.36,-168.39	0/0:16:16,0:40:-0.00,-5.84,-66.63	0/0:21:21,0:40:-0.00,-7.34,-86.98	0/0:9:9,0:40:-0.00,-3.73,-38.14	0/0:9:9,0:40:-0.00,-3.73,-38.14	0/0:12:12,0:40:-0.00,-4.63,-50.35	0/0:13:13,0:40:-0.00,-4.93,-54.42	0/0:12:12,0:40:-0.00,-4.63,-50.35	0/0:17:17,0:40:-0.00,-6.14,-70.70	0/0:15:15,0:40:-0.00,-5.54,-62.56	0/0:42:42,0:40:-0.00,-13.66,-172.46	0/0:16:16,0:40:-0.00,-5.84,-66.63	0/0:32:32,0:40:-0.00,-10.65,-131.76	0/0:43:43,0:40:-0.00,-13.96,-176.53	0/0:21:21,0:40:-0.00,-7.34,-86.98	0/0:12:12,0:40:-0.00,-4.63,-50.35	0/0:18:18,0:40:-0.00,-6.44,-74.77
1242	393001	64381:48	G	T	0	PASS	NS=26;AF=0.096	GT:DP:AD:GQ:GL	0/1:25:11,14:40:-46.71,0.00,-35.72	1/1:39:0,39:40:-153.31,-11.98,-0.00	1/1:17:0,17:40:-66.33,-5.36,-0.00	./.	0/0:9:9,0:40:-0.00,-3.82,-36.45	0/0:10:10,0:40:-0.00,-4.12,-40.40	0/0:13:13,0:40:-0.00,-5.03,-52.26	0/0:7:7,0:39:-0.00,-3.22,-28.54	0/0:17:17,0:40:-0.00,-6.23,-68.08	0/0:18:18,0:40:-0.00,-6.53,-72.03	0/0:8:8,0:40:-0.00,-3.52,-32.50	0/0:23:23,0:40:-0.00,-8.04,-91.80	0/0:17:17,0:40:-0.00,-6.23,-68.08	0/0:15:15,0:40:-0.00,-5.63,-60.17	0/0:8:8,0:40:-0.00,-3.52,-32.50	0/0:6:6,0:36:-0.00,-2.92,-24.59	0/0:11:11,0:40:-0.00,-4.42,-44.36	0/0:13:13,0:40:-0.00,-5.03,-52.26	0/0:4:4,0:29:-0.00,-2.32,-16.69	./.	0/0:14:14,0:40:-0.00,-5.33,-56.22	0/0:41:41,0:40:-0.00,-13.45,-162.95	0/0:13:13,0:40:-0.00,-5.03,-52.26	0/0:37:37,0:40:-0.00,-12.25,-147.14	0/0:28:28,0:40:-0.00,-9.54,-111.56	0/0:19:19,0:40:-0.00,-6.83,-75.98	0/0:14:14,0:40:-0.00,-5.33,-56.22	0/0:23:23,0:40:-0.00,-8.04,-91.80
1243	394001	64406:27	T	A	0	PASS	NS=27;AF=0.074	GT:DP:AD:GQ:GL	0/0:21:21,0:40:-0.00,-7.28,-85.94	0/0:31:31,0:40:-0.00,-10.29,-126.29	0/0:9:9,0:40:-0.00,-3.67,-37.51	0/0:6:6,0:34:-0.00,-2.77,-25.40	0/1:21:7,14:40:-49.22,0.00,-22.15	0/1:12:7,5:40:-15.61,0.00,-24.86	0/0:20:20,0:40:-0.00,-6.98,-81.90	0/0:13:13,0:40:-0.00,-4.87,-53.65	0/0:19:19,0:40:-0.00,-6.68,-77.87	0/0:20:20,0:40:-0.00,-6.98,-81.90	0/0:20:20,0:40:-0.00,-6.98,-81.90	0/0:27:27,0:40:-0.00,-9.09,-110.15	0/0:27:27,0:40:-0.00,-9.09,-110.15	0/0:18:17,1:29:-0.00,-2.35,-65.76	0/0:12:12,0:40:-0.00,-4.57,-49.61	0/0:10:10,0:40:-0.00,-3.97,-41.54	0/0:5:5,0:31:-0.00,-2.47,-21.37	1/1:24:0,24:40:-95.67,-7.00,-0.00	./.	./.	./.	0/0:50:50,0:40:-0.00,-16.01,-202.97	0/0:20:20,0:40:-0.00,-6.98,-81.90	0/0:56:56,0:40:0.00,-17.82,-227.19	0/0:15:15,0:40:-0.00,-5.48,-61.72	0/0:9:9,0:40:-0.00,-3.67,-37.51	0/0:12:12,0:40:-0.00,-4.57,-49.61	0/0:23:23,0:40:-0.00,-7.88,-94.01
1244	395001	64409:50	C	T	0	PASS	NS=26;AF=0.058	GT:DP:AD:GQ:GL	0/0:48:48,0:40:-0.00,-15.50,-197.71	0/0:37:37,0:40:-0.00,-12.19,-152.67	0/0:20:20,0:40:-0.00,-7.07,-83.08	./.	0/0:23:23,0:40:-0.00,-7.98,-95.36	0/0:23:23,0:40:-0.00,-7.98,-95.36	0/0:18:18,0:40:-0.00,-6.47,-74.89	0/0:19:19,0:40:-0.00,-6.77,-78.98	0/1:37:20,17:40:-57.41,0.00,-70.89	0/0:20:20,0:40:-0.00,-7.07,-83.08	1/1:9:0,9:32:-35.65,-2.57,-0.00	0/0:38:38,0:40:-0.00,-12.49,-156.77	0/0:28:28,0:40:-0.00,-9.48,-115.83	0/0:21:21,0:40:-0.00,-7.37,-87.17	./.	0/0:4:4,0:28:-0.00,-2.26,-17.57	0/0:17:17,0:40:-0.00,-6.17,-70.79	0/0:25:25,0:40:-0.00,-8.58,-103.55	0/0:10:10,0:40:-0.00,-4.06,-42.13	0/0:20:20,0:40:-0.00,-7.07,-83.08	0/0:18:18,0:40:-0.00,-6.47,-74.89	0/0:66:66,0:40:0.00,-20.92,-271.40	0/0:20:20,0:40:-0.00,-7.07,-83.08	0/0:27:27,0:40:-0.00,-9.18,-111.73	0/0:26:26,0:40:-0.00,-8.88,-107.64	0/0:21:21,0:40:-0.00,-7.37,-87.17	0/0:8:8,0:40:-0.00,-3.46,-33.95	0/0:18:18,0:40:-0.00,-6.47,-74.89
1245	396001	64438:98	T	A	0	PASS	NS=28;AF=0.036	GT:DP:AD:GQ:GL	0/1:18:11,7:40:-21.53,0.00,-39.01	0/1:26:17,9:40:-27.11,0.00,-60.57	0/0:19:19,0:40:-0.00,-6.72,-77.39	0/0:8:8,0:40:-0.00,-3.41,-33.45	0/0:10:10,0:40:-0.00,-4.02,-41.44	0/0:16:16,0:40:-0.00,-5.82,-65.40	0/0:24:24,0:40:-0.00,-8.23,-97.36	0/0:25:25,0:40:-0.00,-8.53,-101.35	0/0:14:14,0:40:-0.00,-5.22,-57.42	0/0:17:17,0:40:-0.00,-6.12,-69.40	0/0:9:9,0:40:-0.00,-3.71,-37.45	0/0:22:22,0:40:-0.00,-7.63,-89.37	0/0:18:18,0:40:-0.00,-6.42,-73.39	0/0:21:21,0:40:-0.00,-7.33,-85.37	0/0:12:12,0:40:-0.00,-4.62,-49.43	0/0:6:6,0:34:-0.00,-2.81,-25.47	0/0:6:6,0:34:-0.00,-2.81,-25.47	0/0:20:20,0:40:-0.00,-7.03,-81.38	0/0:11:11,0:40:-0.00,-4.32,-45.44	0/0:7:7,0:38:-0.00,-3.11,-29.46	0/0:5:5,0:31:-0.00,-2.51,-21.47	0/0:48:48,0:40:-0.00,-15.45,-193.21	0/0:23:23,0:40:-0.00,-7.93,-93.36	0/0:52:52,0:40:0.00,-16.66,-209.18	0/0:12:12,0:40:-0.00,-4.62,-49.43	0/0:16:16,0:40:-0.00,-5.82,-65.40	0/0:6:6,0:34:-0.00,-2.81,-25.47	0/0:22:22,0:40:-0.00,-7.63,-89.37
1246	397001	64441:97	T	G	0	PASS	NS=23;AF=0.239	GT:DP:AD:GQ:GL	0/1:10:5,5:40:-15.61,-0.00,-16.28	1/1:21:0,21:40:-79.59,-6.14,-0.00	1/1:8:0,8:28:-29.91,-2.23,-0.00	0/0:4:4,0:22:-0.01,-1.71,-15.97	0/1:20:8,12:40:-39.35,0.00,-24.73	0/0:9:9,0:39:-0.00,-3.20,-35.07	0/0:4:4,0:22:-0.01,-1.71,-15.97	0/0:14:14,0:40:-0.00,-4.71,-54.18	0/0:7:7,0:32:-0.00,-2.60,-27.43	0/1:13:6,7:40:-22.35,0.00,-19.20	./.	0/0:12:12,0:40:-0.00,-4.11,-46.54	./.	./.	0/0:5:5,0:26:-0.00,-2.00,-19.79	0/0:7:7,0:32:-0.00,-2.60,-27.43	./.	0/1:24:20,4:40:-7.57,-0.00,-69.40	0/1:20:9,11:40:-35.53,0.00,-28.56	1/1:10:0,10:35:-37.55,-2.83,-0.00	./.	0/0:33:33,0:40:-0.00,-10.43,-126.80	0/0:9:9,0:39:-0.00,-3.20,-35.07	0/0:26:26,0:40:-0.00,-8.32,-100.05	0/0:22:22,0:40:-0.00,-7.12,-84.76	0/0:14:14,0:40:-0.00,-4.71,-54.18	0/0:8:8,0:35:-0.00,-2.90,-31.25	0/0:21:21,0:40:-0.00,-6.82,-80.94
1247	398001	64444:97	T	C	0	PASS	NS=28;AF=0.464	GT:DP:AD:GQ:GL	0/1:35:17,18:40:-63.05,0.00,-59.01	1/1:38:0,38:40:-155.88,-11.65,-0.00	0/1:14:11,3:40:-7.82,-0.00,-40.71	0/0:6:6,0:27:-0.00,-2.09,-24.69	0/1:19:8,11:40:-39.14,0.00,-26.90	0/0:29:29,0:40:-0.00,-9.01,-119.07	0/1:28:15,13:40:-44.64,0.00,-52.91	1/1:21:0,21:40:-86.11,-6.54,-0.00	0/1:19:10,9:40:-30.94,0.00,-35.10	1/1:19:0,19:40:-77.91,-5.93,-0.00	0/1:14:12,2:40:-3.71,-0.00,-44.82	1/1:20:0,20:40:-82.01,-6.24,-0.00	1/1:24:0,24:40:-98.43,-7.44,-0.00	1/1:20:0,20:40:-82.01,-6.24,-0.00	1/1:14:0,14:40:-57.39,-4.43,-0.00	1/1:9:0,9:36:-36.87,-2.92,-0.00	1/1:20:0,20:40:-82.01,-6.24,-0.00	0/0:18:18,0:40:-0.00,-5.70,-73.93	0/0:10:10,0:40:-0.00,-3.29,-41.10	1/1:18:0,18:40:-73.80,-5.63,-0.00	0/0:8:8,0:33:-0.00,-2.69,-32.90	0/0:58:58,0:40:-0.00,-17.74,-238.08	0/0:22:22,0:40:-0.00,-6.90,-90.35	0/0:64:64,0:40:0.00,-19.54,-262.71	0/0:26:26,0:40:-0.00,-8.11,-106.76	0/0:20:20,0:40:-0.00,-6.30,-82.14	0/0:19:19,0:40:-0.00,-6.00,-78.04	0/0:23:23,0:40:-0.00,-7.20,-94.45
1248	399001	64450:42	T	C	0	PASS	NS=26;AF=0.096	GT:DP:AD:GQ:GL	0/0:49:49,0:40:-0.00,-15.31,-209.35	0/0:61:61,0:40:0.00,-18.92,-260.26	0/0:21:21,0:40:-0.00,-6.88,-90.54	0/0:6:6,0:30:-0.00,-2.37,-26.90	0/0:45:45,0:40:-0.00,-14.11,-192.37	0/0:47:47,0:40:-0.00,-14.71,-200.86	0/0:39:39,0:40:-0.00,-12.30,-166.92	0/0:11:11,0:40:-0.00,-3.87,-48.11	0/0:25:25,0:40:-0.00,-8.09,-107.51	0/0:20:20,0:40:-0.00,-6.58,-86.30	0/0:10:10,0:40:-0.00,-3.57,-43.87	0/0:30:30,0:40:-0.00,-9.59,-128.73	0/1:61:20,41:40:-155.04,0.00,-67.38	0/1:72:21,51:40:-194.16,0.00,-68.31	0/1:25:9,16:40:-59.80,0.00,-31.54	0/1:23:3,20:40:-77.38,-0.00,-6.68	0/1:38:13,25:40:-94.08,0.00,-44.60	0/0:32:32,0:40:-0.00,-10.19,-137.22	./.	0/0:15:15,0:40:-0.00,-5.08,-65.08	./.	0/0:62:62,0:40:-0.00,-19.22,-264.51	0/0:20:20,0:40:-0.00,-6.58,-86.30	0/0:43:43,0:40:-0.00,-13.50,-183.89	0/0:16:16,0:40:-0.00,-5.38,-69.33	0/0:27:27,0:40:-0.00,-8.69,-116.00	0/0:25:25,0:40:-0.00,-8.09,-107.51	0/0:52:52,0:40:0.00,-16.21,-222.08
1248	400001	64450:78	G	T	0	PASS	NS=25;AF=0.400	GT:DP:AD:GQ:GL	0/1:49:19,30:40:-112.77,0.00,-66.46	0/1:61:24,37:40:-138.86,0.00,-84.06	0/1:21:15,6:40:-19.36,0.00,-57.91	0/1:6:2,4:40:-15.39,-0.00,-7.27	0/1:45:24,21:40:-75.78,0.00,-88.88	0/1:47:21,26:40:-96.40,0.00,-75.55	0/1:39:20,19:40:-69.10,0.00,-73.71	0/0:11:11,0:37:-0.00,-3.08,-47.04	0/1:25:10,15:40:-56.35,0.00,-35.50	0/0:20:20,0:40:-0.00,-5.79,-85.22	0/1:10:7,3:40:-9.95,-0.00,-27.28	0/0:30:30,0:40:-0.00,-8.80,-127.65	0/0:61:61,0:40:0.00,-18.13,-259.19	0/0:72:72,0:40:-0.00,-21.45,-305.86	0/0:25:25,0:40:-0.00,-7.30,-106.44	0/0:23:23,0:40:-0.00,-6.70,-97.95	0/0:38:38,0:40:-0.00,-11.21,-161.60	0/1:32:17,15:40:-54.24,0.00,-63.09	./.	0/1:15:5,10:40:-38.14,0.00,-17.29	./.	1/1:62:0,62:40:-262.70,-18.07,0.00	1/1:20:0,20:40:-84.50,-5.43,-0.00	1/1:43:0,43:40:-182.09,-12.35,-0.00	./.	0/1:27:17,10:40:-34.53,0.00,-64.59	0/1:25:15,10:40:-35.13,0.00,-56.71	0/1:52:34,18:40:-60.95,0.00,-129.20
1249	401001	64456:66	C	G	0	PASS	NS=25;AF=0.340	GT:DP:AD:GQ:GL	0/0:26:26,0:40:-0.00,-8.43,-105.13	0/0:35:35,0:40:-0.00,-11.14,-141.43	0/0:9:9,0:40:-0.00,-3.32,-36.56	0/0:5:5,0:27:-0.00,-2.12,-20.43	0/0:26:26,0:40:-0.00,-8.43,-105.13	0/0:16:16,0:40:-0.00,-5.42,-64.79	0/0:18:18,0:40:-0.00,-6.03,-72.86	0/1:26:11,15:40:-52.07,0.00,-36.19	1/1:19:0,19:40:-76.37,-6.07,-0.00	0/1:15:7,8:40:-27.14,0.00,-23.37	0/1:17:7,10:40:-34.61,0.00,-22.77	1/1:25:0,25:40:-100.57,-7.87,-0.00	1/1:18:0,18:40:-72.34,-5.77,-0.00	1/1:19:0,19:40:-76.37,-6.07,-0.00	1/1:9:0,9:37:-36.04,-3.06,-0.00	1/1:6:0,6:27:-23.94,-2.16,-0.00	1/1:15:0,15:40:-60.24,-4.86,-0.00	0/0:21:21,0:40:-0.00,-6.93,-84.96	./.	0/0:22:22,0:40:-0.00,-7.23,-89.00	./.	0/0:51:51,0:40:-0.00,-15.96,-205.96	0/0:27:27,0:40:-0.00,-8.73,-109.16	0/0:32:32,0:40:-0.00,-10.24,-129.33	0/0:28:28,0:40:-0.00,-9.04,-113.20	0/0:27:27,0:40:-0.00,-8.73,-109.16	./.	0/0:17:17,0:40:-0.00,-5.72,-68.83
1250	402001	64458:22	G	A	0	PASS	NS=26;AF=0.058	GT:DP:AD:GQ:GL	0/0:12:12,0:40:-0.00,-4.38,-49.38	0/0:32:32,0:40:-0.00,-10.40,-129.22	0/0:13:13,0:40:-0.00,-4.68,-53.37	./.	0/0:22:22,0:40:-0.00,-7.39,-89.30	0/0:22:22,0:40:-0.00,-7.39,-89.30	0/0:15:14,1:18:-0.02,-1.31,-53.39	0/0:9:9,0:40:-0.00,-3.47,-37.40	0/0:8:8,0:38:-0.00,-3.17,-33.41	0/0:24:24,0:40:-0.00,-7.99,-97.28	0/0:9:9,0:40:-0.00,-3.47,-37.40	0/0:27:27,0:40:-0.00,-8.89,-109.26	0/0:17:17,0:40:-0.00,-5.88,-69.34	0/0:23:23,0:40:-0.00,-7.69,-93.29	0/0:7:7,0:35:-0.00,-2.87,-29.42	0/0:5:5,0:29:-0.00,-2.27,-21.44	0/0:20:20,0:40:-0.00,-6.79,-81.32	0/0:16:16,0:40:-0.00,-5.58,-65.35	./.	0/0:16:16,0:40:-0.00,-5.58,-65.35	0/0:4:4,0:25:-0.00,-1.97,-17.45	0/1:46:22,24:40:-81.20,0.00,-74.69	0/0:12:12,0:40:-0.00,-4.38,-49.38	0/1:42:26,16:40:-50.47,0.00,-91.86	0/1:26:14,12:40:-39.31,0.00,-48.77	0/0:31:31,0:40:-0.00,-10.10,-125.23	0/0:10:10,0:40:-0.00,-3.78,-41.40	0/0:23:23,0:40:-0.00,-7.69,-93.29
1250	403001	64458:82	C	A	0	PASS	NS=26;AF=0.077	GT:DP:AD:GQ:GL	0/0:12:12,0:40:-0.00,-4.60,-49.09	0/0:32:32,0:40:-0.00,-10.62,-128.93	0/0:13:13,0:40:-0.00,-4.90,-53.08	./.	0/0:22:22,0:40:-0.00,-7.61,-89.01	0/0:22:22,0:40:-0.00,-7.61,-89.01	0/0:15:15,0:40:-0.00,-5.50,-61.07	0/1:9:4,5:40:-16.27,-0.00,-13.46	0/0:8:8,0:40:-0.00,-3.39,-33.12	0/1:24:10,14:40:-47.68,0.00,-32.90	0/0:9:9,0:40:-0.00,-3.69,-37.12	1/1:27:0,27:40:-106.60,-7.92,-0.00	0/0:17:17,0:40:-0.00,-6.10,-69.05	0/0:23:23,0:40:-0.00,-7.91,-93.01	0/0:7:7,0:37:-0.00,-3.09,-29.13	0/0:5:5,0:31:-0.00,-2.49,-21.15	0/0:20:20,0:40:-0.00,-7.01,-81.03	0/0:16:16,0:40:-0.00,-5.80,-65.06	./.	0/0:16:16,0:40:-0.00,-5.80,-65.06	0/0:4:4,0:28:-0.00,-2.19,-17.16	0/0:46:46,0:40:-0.00,-14.83,-184.82	0/0:12:12,0:40:-0.00,-4.60,-49.09	0/0:42:42,0:40:-0.00,-13.63,-168.85	0/0:26:26,0:40:-0.00,-8.81,-104.98	0/0:31:31,0:40:-0.00,-10.32,-124.94	0/0:10:10,0:40:-0.00,-4.00,-41.11	0/0:23:23,0:40:-0.00,-7.91,-93.01
1251	404001	64473:53	G	A	0	PASS	NS=27;AF=0.037	GT:DP:AD:GQ:GL	0/0:13:13,0:40:-0.00,-4.90,-52.53	0/0:23:23,0:40:-0.00,-7.91,-91.78	0/0:10:10,0:40:-0.00,-3.99,-40.75	0/0:4:4,0:28:-0.00,-2.19,-17.21	0/0:17:17,0:40:-0.00,-6.10,-68.23	0/0:17:17,0:40:-0.00,-6.10,-68.23	0/0:13:13,0:40:-0.00,-4.90,-52.53	0/1:21:7,14:40:-47.65,0.00,-21.67	0/0:7:7,0:37:-0.00,-3.09,-28.98	0/1:10:3,7:40:-23.48,-0.00,-9.28	./.	0/0:22:22,0:40:-0.00,-7.61,-87.86	0/0:9:9,0:40:-0.00,-3.69,-36.83	0/0:16:16,0:40:-0.00,-5.80,-64.31	./.	0/0:7:7,0:37:-0.00,-3.09,-28.98	0/0:8:8,0:40:-0.00,-3.39,-32.90	0/0:9:9,0:40:-0.00,-3.69,-36.83	./.	0/0:8:8,0:40:-0.00,-3.39,-32.90	0/0:23:23,0:40:-0.00,-7.91,-91.78	0/0:27:27,0:40:-0.00,-9.11,-107.48	0/0:23:23,0:40:-0.00,-7.91,-91.78	0/0:42:42,0:40:-0.00,-13.62,-166.36	0/0:11:11,0:40:-0.00,-4.29,-44.68	0/0:9:9,0:40:-0.00,-3.69,-36.83	0/0:8:8,0:40:-0.00,-3.39,-32.90	0/0:19:19,0:40:-0.00,-6.70,-76.08
1252	405001	64474:72	T	A	0	PASS	NS=25;AF=0.040	GT:DP:AD:GQ:GL	0/0:18:18,0:40:-0.00,-6.30,-70.75	0/0:25:25,0:40:-0.00,-8.41,-97.68	0/0:5:5,0:30:-0.00,-2.39,-20.73	0/0:6:6,0:33:-0.00,-2.69,-24.58	0/0:11:11,0:40:-0.00,-4.19,-43.81	0/0:18:18,0:40:-0.00,-6.30,-70.75	0/0:14:14,0:40:-0.00,-5.10,-55.36	0/0:3:3,0:23:-0.01,-1.79,-13.04	0/1:5:4,1:20:-1.48,-0.01,-14.51	0/0:8:8,0:40:-0.00,-3.29,-32.27	0/0:5:5,0:30:-0.00,-2.39,-20.73	./.:1:1,0:17:-0.03,-1.21,-5.37	0/0:9:9,0:40:-0.00,-3.59,-36.12	0/0:20:20,0:40:-0.00,-6.90,-78.44	0/0:10:10,0:40:-0.00,-3.89,-39.97	0/0:5:5,0:30:-0.00,-2.39,-20.73	0/0:8:8,0:40:-0.00,-3.29,-32.27	0/0:10:10,0:40:-0.00,-3.89,-39.97	0/1:9:1,8:23:-27.20,-0.01,-1.76	0/0:14:14,0:40:-0.00,-5.10,-55.36	0/0:8:8,0:40:-0.00,-3.29,-32.27	0/0:32:32,0:40:-0.00,-10.51,-124.61	0/0:9:9,0:40:-0.00,-3.59,-36.12	0/0:39:39,0:40:-0.00,-12.62,-151.54	0/0:35:35,0:40:-0.00,-11.42,-136.15	./.	./.	./.
1253	406001	64481:12	C	T	0	PASS	NS=27;AF=0.426	GT:DP:AD:GQ:GL	0/1:35:17,18:40:-60.90,0.00,-57.04	1/1:36:0,36:40:-143.82,-11.25,-0.00	./.	0/0:8:8,0:36:-0.00,-2.96,-32.14	0/0:10:10,0:40:-0.00,-3.56,-40.13	0/0:20:20,0:40:-0.00,-6.57,-80.12	0/0:13:13,0:40:-0.00,-4.47,-52.13	1/1:20:0,20:40:-79.84,-6.43,-0.00	1/1:28:0,28:40:-111.83,-8.84,-0.00	1/1:13:0,13:40:-51.85,-4.32,-0.00	1/1:20:0,20:40:-79.84,-6.43,-0.00	1/1:12:0,12:40:-47.85,-4.02,-0.00	0/0:14:14,0:40:-0.00,-4.77,-56.13	0/0:14:14,0:40:-0.00,-4.77,-56.13	0/0:11:11,0:40:-0.00,-3.86,-44.13	0/0:10:10,0:40:-0.00,-3.56,-40.13	0/0:19:19,0:40:-0.00,-6.27,-76.13	0/0:20:20,0:40:-0.00,-6.57,-80.12	0/1:9:5,4:40:-12.73,-0.00,-16.88	0/1:8:3,5:40:-17.03,-0.00,-9.18	0/0:9:9,0:39:-0.00,-3.26,-36.13	1/1:51:0,51:40:-203.81,-15.76,-0.00	1/1:25:0,25:40:-99.83,-7.93,-0.00	1/1:32:0,32:40:-127.83,-10.04,-0.00	1/1:23:0,23:40:-91.84,-7.33,-0.00	0/0:16:16,0:40:-0.00,-5.37,-64.13	0/0:7:7,0:33:-0.00,-2.66,-28.14	0/0:16:16,0:40:-0.00,-5.37,-64.13
1253	407001	64481:87	C	T	0	PASS	NS=27;AF=0.056	GT:DP:AD:GQ:GL	0/0:35:35,0:40:-0.00,-11.61,-141.16	0/0:36:36,0:40:-0.00,-11.91,-145.16	./.	0/0:8:8,0:40:-0.00,-3.48,-33.19	0/0:10:10,0:40:-0.00,-4.09,-41.19	0/0:20:20,0:40:-0.00,-7.10,-81.18	0/0:13:13,0:40:-0.00,-4.99,-53.18	0/0:20:20,0:40:-0.00,-7.10,-81.18	1/1:28:0,28:40:-110.78,-8.31,-0.00	0/0:13:13,0:40:-0.00,-4.99,-53.18	0/0:20:20,0:40:-0.00,-7.10,-81.18	0/1:12:5,7:40:-23.31,0.00,-16.50	0/0:14:14,0:40:-0.00,-5.29,-57.18	0/0:14:14,0:40:-0.00,-5.29,-57.18	0/0:11:11,0:40:-0.00,-4.39,-45.19	0/0:10:10,0:40:-0.00,-4.09,-41.19	0/0:19:19,0:40:-0.00,-6.80,-77.18	0/0:20:20,0:40:-0.00,-7.10,-81.18	0/0:9:9,0:40:-0.00,-3.79,-37.19	0/0:8:8,0:40:-0.00,-3.48,-33.19	0/0:9:9,0:40:-0.00,-3.79,-37.19	0/0:51:51,0:40:-0.00,-16.43,-205.15	0/0:25:25,0:40:-0.00,-8.60,-101.17	0/0:32:32,0:40:-0.00,-10.71,-129.17	0/0:23:23,0:40:-0.00,-8.00,-93.17	0/0:16:16,0:40:-0.00,-5.89,-65.18	0/0:7:7,0:38:-0.00,-3.18,-29.19	0/0:16:16,0:40:-0.00,-5.89,-65.18
1254	408001	64482:46	A	G	0	PASS	NS=25;AF=0.100	GT:DP:AD:GQ:GL	0/0:29:29,0:40:-0.00,-9.76,-112.66	0/0:13:13,0:40:-0.00,-4.95,-50.98	0/0:4:4,0:28:-0.00,-2.24,-16.29	0/0:7:7,0:38:-0.00,-3.14,-27.85	0/0:8:8,0:40:-0.00,-3.44,-31.70	0/0:20:20,0:40:-0.00,-7.05,-77.96	0/0:8:8,0:40:-0.00,-3.44,-31.70	1/1:20:0,20:40:-76.23,-6.19,-0.00	./.	0/1:8:5,3:40:-8.12,-0.00,-16.70	1/1:7:0,7:29:-26.12,-2.28,-0.00	0/0:25:25,0:40:-0.00,-8.56,-97.24	0/0:12:12,0:40:-0.00,-4.64,-47.12	0/0:7:7,0:38:-0.00,-3.14,-27.85	0/0:6:6,0:35:-0.00,-2.84,-23.99	0/0:5:5,0:32:-0.00,-2.54,-20.14	0/0:10:10,0:40:-0.00,-4.04,-39.41	0/0:11:11,0:40:-0.00,-4.34,-43.27	./.	0/0:7:7,0:38:-0.00,-3.14,-27.85	0/0:14:14,0:40:-0.00,-5.25,-54.83	0/0:37:37,0:40:-0.00,-12.17,-143.49	0/0:12:12,0:40:-0.00,-4.64,-47.12	0/0:24:24,0:40:-0.00,-8.26,-93.38	0/0:23:23,0:40:-0.00,-7.96,-89.53	0/0:16:16,0:40:-0.00,-5.85,-62.54	./.	0/0:14:14,0:40:-0.00,-5.25,-54.83
1255	409001	64484:11	G	A	0	PASS	NS=28;AF=0.375	GT:DP:AD:GQ:GL	1/1:26:0,26:40:-78.96,-8.69,-0.00	1/1:37:0,37:40:-112.46,-11.99,-0.00	1/1:7:0,7:36:-21.10,-2.98,-0.00	0/0:15:15,0:40:-0.00,-5.59,-45.89	1/1:19:0,19:40:-57.65,-6.58,-0.00	0/1:27:8,19:40:-48.66,0.00,-15.37	0/0:15:15,0:40:-0.00,-5.59,-45.89	1/1:34:0,34:40:-103.33,-11.09,-0.00	1/1:35:0,35:40:-106.37,-11.39,-0.00	1/1:21:0,21:40:-63.74,-7.18,-0.00	1/1:8:0,8:39:-24.15,-3.28,-0.00	1/1:31:0,31:40:-94.19,-10.19,-0.00	0/0:20:20,0:40:-0.00,-7.10,-61.12	0/0:28:28,0:40:-0.00,-9.50,-85.48	0/0:15:14,0:40:-0.00,-5.29,-42.85	0/0:8:8,0:40:-0.00,-3.49,-24.58	0/0:21:21,0:40:-0.00,-7.40,-64.16	0/0:24:24,0:40:-0.00,-8.30,-73.30	0/0:8:8,0:40:-0.00,-3.49,-24.58	1/1:20:0,20:40:-60.69,-6.88,-0.00	0/0:16:16,0:40:-0.00,-5.89,-48.94	0/0:42:42,0:40:-0.00,-13.71,-128.12	0/0:15:15,0:40:-0.00,-5.59,-45.89	0/0:40:40,0:40:-0.00,-13.11,-122.02	0/0:25:25,0:40:-0.00,-8.60,-76.35	0/0:13:13,0:40:-0.00,-4.99,-39.80	0/0:12:12,0:40:-0.00,-4.69,-36.76	0/0:30:30,0:40:-0.00,-10.10,-91.57
1256	410001	64485:68	T	G	0	PASS	NS=23;AF=0.043	GT:DP:AD:GQ:GL	0/0:23:23,0:40:-0.00,-7.84,-93.41	0/0:31:31,0:40:-0.00,-10.25,-125.38	0/0:17:17,0:40:-0.00,-6.03,-69.43	0/0:4:4,0:27:-0.00,-2.12,-17.48	0/0:15:15,0:40:-0.00,-5.43,-61.44	0/0:17:17,0:40:-0.00,-6.03,-69.43	0/0:32:32,0:40:-0.00,-10.55,-129.38	0/0:17:17,0:40:-0.00,-6.03,-69.43	0/0:36:36,0:40:-0.00,-11.75,-145.37	0/1:22:11,11:40:-36.42,0.00,-37.92	0/0:16:16,0:40:-0.00,-5.73,-65.44	0/1:23:13,10:40:-32.13,0.00,-45.61	./.	./.	0/0:15:15,0:40:-0.00,-5.43,-61.44	./.	0/0:11:11,0:40:-0.00,-4.23,-45.46	./.	0/0:21:21,0:40:-0.00,-7.24,-85.42	0/0:14:14,0:40:-0.00,-5.13,-57.44	./.	0/0:42:42,0:40:-0.00,-13.56,-169.35	0/0:17:17,0:40:-0.00,-6.03,-69.43	0/0:46:46,0:40:-0.00,-14.76,-185.33	0/0:15:15,0:40:-0.00,-5.43,-61.44	0/0:14:14,0:40:-0.00,-5.13,-57.44	0/0:11:11,0:40:-0.00,-4.23,-45.46	0/0:25:25,0:40:-0.00,-8.44,-101.41
1257	411001	64495:35	T	C	0	PASS	NS=23;AF=0.326	GT:DP:AD:GQ:GL	0/0:24:24,0:40:-0.00,-8.28,-94.25	0/0:26:26,0:40:-0.00,-8.88,-102.08	0/0:9:9,0:40:-0.00,-3.77,-35.54	0/0:5:5,0:32:-0.00,-2.56,-19.89	0/0:10:10,0:40:-0.00,-4.07,-39.46	0/0:15:15,0:40:-0.00,-5.57,-59.03	0/0:15:15,0:40:-0.00,-5.57,-59.03	0/1:9:6,3:40:-7.97,-0.00,-20.04	0/0:5:5,0:32:-0.00,-2.56,-19.89	0/0:23:23,0:40:-0.00,-7.98,-90.34	0/0:8:8,0:40:-0.00,-3.47,-31.63	0/0:39:39,0:40:-0.00,-12.80,-152.96	./.	./.	./.	./.	./.	0/0:8:8,0:40:-0.00,-3.47,-31.63	0/0:11:11,0:40:-0.00,-4.37,-43.37	0/0:13:13,0:40:-0.00,-4.97,-51.20	0/0:19:19,0:40:-0.00,-6.78,-74.68	1/1:36:0,36:40:-140.58,-11.57,-0.00	1/1:18:0,18:40:-70.13,-6.16,-0.00	1/1:38:0,38:40:-148.40,-12.18,-0.00	1/1:42:0,42:40:-164.06,-13.38,-0.00	1/1:15:0,15:40:-58.39,-5.25,-0.00	1/1:5:0,5:28:-19.25,-2.25,-0.00	1/1:17:0,17:40:-66.21,-5.85,-0.00
1257	412001	64495:56	G	A	0	PASS	NS=23;AF=0.065	GT:DP:AD:GQ:GL	0/0:24:24,0:40:-0.00,-8.31,-95.13	0/0:26:26,0:40:-0.00,-8.91,-102.95	0/0:9:9,0:40:-0.00,-3.80,-36.42	0/0:5:5,0:32:-0.00,-2.59,-20.77	0/0:10:10,0:40:-0.00,-4.10,-40.33	0/0:15:15,0:40:-0.00,-5.60,-59.90	0/0:15:15,0:40:-0.00,-5.60,-59.90	0/0:9:9,0:40:-0.00,-3.80,-36.42	0/0:5:5,0:32:-0.00,-2.59,-20.77	0/0:23:23,0:40:-0.00,-8.01,-91.21	0/0:8:8,0:40:-0.00,-3.49,-32.51	0/0:39:39,0:40:-0.00,-12.82,-153.83	./.	./.	./.	./.	./.	0/1:8:3,5:40:-16.07,-0.00,-9.44	1/1:11:0,11:39:-41.86,-3.20,-0.00	0/0:13:13,0:40:-0.00,-5.00,-52.08	0/0:19:19,0:40:-0.00,-6.80,-75.56	0/0:36:36,0:40:-0.00,-11.92,-142.09	0/0:18:18,0:40:-0.00,-6.50,-71.64	0/0:38:38,0:40:-0.00,-12.52,-149.92	0/0:42:42,0:40:-0.00,-13.73,-165.57	0/0:15:15,0:40:-0.00,-5.60,-59.90	0/0:5:5,0:32:-0.00,-2.59,-20.77	0/0:17:17,0:40:-0.00,-6.20,-67.73
1258	413001	64509:28	C	T	0	PASS	NS=24;AF=0.396	GT:DP:AD:GQ:GL	0/1:33:8,25:40:-91.39,0.00,-22.53	./.	1/1:8:0,8:31:-32.28,-2.46,-0.00	./.	0/1:15:2,13:40:-48.04,-0.00,-3.56	1/1:11:0,11:40:-44.47,-3.36,-0.00	0/1:27:9,18:40:-64.75,0.00,-28.40	0/0:16:16,0:40:-0.00,-5.10,-65.26	0/1:19:9,10:40:-34.64,0.00,-30.81	0/0:37:37,0:40:-0.00,-11.42,-150.62	0/0:5:5,0:23:-0.01,-1.80,-20.56	0/0:28:28,0:40:-0.00,-8.71,-114.04	0/0:29:29,0:40:-0.00,-9.02,-118.10	0/0:32:32,0:40:-0.00,-9.92,-130.30	0/0:8:8,0:33:-0.00,-2.70,-32.75	0/0:6:6,0:27:-0.00,-2.10,-24.62	0/0:12:12,0:40:-0.00,-3.90,-49.01	0/1:18:3,15:40:-55.26,-0.00,-6.72	./.	1/1:17:0,17:40:-68.86,-5.17,-0.00	./.	1/1:44:0,44:40:-178.60,-13.30,-0.00	1/1:32:0,32:40:-129.83,-9.68,-0.00	1/1:46:0,46:40:-186.73,-13.90,-0.00	1/1:21:0,21:40:-85.12,-6.37,-0.00	0/0:17:17,0:40:-0.00,-5.40,-69.33	0/0:18:18,0:40:-0.00,-5.70,-73.39	0/0:19:19,0:40:-0.00,-6.01,-77.46
1259	414001	64512:78	T	C	0	PASS	NS=28;AF=0.196	GT:DP:AD:GQ:GL	0/0:22:22,0:40:-0.00,-7.36,-88.33	1/1:21:0,21:40:-83.10,-6.43,-0.00	1/1:6:0,6:25:-23.30,-1.92,-0.01	1/1:9:0,9:35:-35.26,-2.82,-0.00	0/0:19:19,0:40:-0.00,-6.45,-76.37	1/1:14:0,14:40:-55.19,-4.32,-0.00	0/1:12:7,5:40:-15.59,0.00,-24.19	0/0:12:12,0:40:-0.00,-4.35,-48.47	0/0:12:12,0:40:-0.00,-4.35,-48.47	0/0:16:16,0:40:-0.00,-5.55,-64.41	0/0:9:9,0:40:-0.00,-3.44,-36.51	0/0:33:33,0:40:-0.00,-10.67,-132.19	0/0:8:8,0:38:-0.00,-3.14,-32.52	0/0:20:20,0:40:-0.00,-6.75,-80.36	0/0:9:9,0:40:-0.00,-3.44,-36.51	0/0:4:4,0:25:-0.00,-1.94,-16.58	0/0:15:15,0:40:-0.00,-5.25,-60.43	0/1:14:6,8:40:-26.94,0.00,-19.60	0/0:10:10,0:40:-0.00,-3.75,-40.49	0/1:15:7,8:40:-26.64,0.00,-23.28	0/0:11:11,0:40:-0.00,-4.05,-44.48	0/0:44:44,0:40:-0.00,-13.98,-176.04	0/0:20:20,0:40:-0.00,-6.75,-80.36	0/0:43:43,0:40:-0.00,-13.68,-172.05	0/0:28:28,0:40:-0.00,-9.16,-112.25	0/0:19:19,0:40:-0.00,-6.45,-76.37	0/0:15:15,0:40:-0.00,-5.25,-60.43	0/0:25:25,0:40:-0.00,-8.26,-100.29
1259	415001	64512:95	T	C	0	PASS	NS=28;AF=0.232	GT:DP:AD:GQ:GL	0/0:22:22,0:40:-0.00,-7.79,-88.22	0/0:21:21,0:40:-0.00,-7.48,-84.24	0/0:6:6,0:36:-0.00,-2.97,-24.44	0/0:9:9,0:40:-0.00,-3.87,-36.40	0/0:19:19,0:40:-0.00,-6.88,-76.26	0/0:14:14,0:40:-0.00,-5.38,-56.33	0/0:12:12,0:40:-0.00,-4.78,-48.36	0/1:12:8,4:40:-11.17,-0.00,-27.63	1/1:12:0,12:40:-47.33,-4.26,-0.00	0/0:16:16,0:40:-0.00,-5.98,-64.30	0/0:9:9,0:40:-0.00,-3.87,-36.40	0/0:33:33,0:40:-0.00,-11.10,-132.08	1/1:8:0,8:37:-31.38,-3.06,-0.00	1/1:20:0,20:40:-79.22,-6.67,-0.00	1/1:9:0,9:40:-35.37,-3.36,-0.00	1/1:4:0,4:24:-15.44,-1.86,-0.01	1/1:15:0,15:40:-59.29,-5.16,-0.00	0/0:14:14,0:40:-0.00,-5.38,-56.33	0/0:10:10,0:40:-0.00,-4.17,-40.38	0/0:15:15,0:40:-0.00,-5.68,-60.32	0/0:11:11,0:40:-0.00,-4.47,-44.37	0/0:44:44,0:40:-0.00,-14.41,-175.93	0/0:20:20,0:40:-0.00,-7.18,-80.25	0/0:43:43,0:40:-0.00,-14.11,-171.94	0/0:28:28,0:40:-0.00,-9.59,-112.14	0/0:19:19,0:40:-0.00,-6.88,-76.26	0/0:15:15,0:40:-0.00,-5.68,-60.32	0/0:25:25,0:40:-0.00,-8.69,-100.18
1260	416001	64516:77	C	A	0	PASS	NS=23;AF=0.065	GT:DP:AD:GQ:GL	0/0:32:32,0:40:-0.00,-10.81,-131.27	0/0:36:36,0:40:-0.00,-12.02,-147.55	0/0:14:14,0:40:-0.00,-5.39,-58.00	./.	0/0:19:19,0:40:-0.00,-6.90,-78.35	0/0:34:34,0:40:-0.00,-11.41,-139.41	0/0:15:15,0:40:-0.00,-5.70,-62.07	0/0:7:7,0:40:-0.00,-3.29,-29.51	0/1:14:5,9:40:-31.24,0.00,-15.97	0/0:24:24,0:40:-0.00,-8.40,-98.70	./.	1/1:27:0,27:40:-108.89,-8.29,-0.00	0/0:25:25,0:40:-0.00,-8.71,-102.77	0/0:28:28,0:40:-0.00,-9.61,-114.98	0/0:13:13,0:40:-0.00,-5.09,-53.93	./.	0/0:18:18,0:40:-0.00,-6.60,-74.28	0/0:25:25,0:40:-0.00,-8.71,-102.77	./.	0/0:19:19,0:40:-0.00,-6.90,-78.35	./.	0/0:51:51,0:40:0.00,-16.53,-208.60	0/0:19:19,0:40:-0.00,-6.90,-78.35	0/0:49:49,0:40:-0.00,-15.93,-200.46	0/0:45:45,0:40:-0.00,-14.73,-184.18	0/0:22:22,0:40:-0.00,-7.80,-90.56	0/0:16:16,0:40:-0.00,-6.00,-66.14	0/0:36:36,0:40:-0.00,-12.02,-147.55
1261	417001	64519:18	G	T	0	PASS	NS=24;AF=0.208	GT:DP:AD:GQ:GL	0/0:26:26,0:40:-0.00,-8.38,-104.92	0/0:30:30,0:40:-0.00,-9.58,-120.98	0/0:9:9,0:39:-0.00,-3.26,-36.71	0/0:8:8,0:36:-0.00,-2.96,-32.70	0/1:20:11,9:40:-29.54,0.00,-38.16	0/1:27:21,6:40:-15.39,0.00,-76.18	0/0:13:13,0:40:-0.00,-4.47,-52.76	0/0:16:16,0:40:-0.00,-5.37,-64.80	0/0:33:33,0:40:-0.00,-10.49,-133.01	0/0:17:17,0:40:-0.00,-5.67,-68.81	0/0:19:19,0:40:-0.00,-6.27,-76.84	0/0:37:37,0:40:-0.00,-11.69,-149.07	1/1:18:0,18:40:-71.64,-5.38,-0.00	1/1:16:0,16:40:-63.61,-4.78,-0.00	./.	./.	./.	0/0:14:14,0:40:-0.00,-4.77,-56.77	0/0:4:4,0:23:-0.01,-1.77,-16.65	1/1:9:0,9:33:-35.52,-2.67,-0.00	./.	0/1:36:13,23:40:-80.90,0.00,-41.37	0/1:19:14,5:40:-13.79,-0.00,-50.50	0/0:61:61,0:40:0.00,-18.92,-245.37	0/0:29:29,0:40:-0.00,-9.28,-116.96	0/0:9:9,0:39:-0.00,-3.26,-36.71	0/0:12:12,0:40:-0.00,-4.17,-48.75	0/0:29:29,0:40:-0.00,-9.28,-116.96
1261	418001	64519:61	G	A	0	PASS	NS=24;AF=0.042	GT:DP:AD:GQ:GL	0/0:26:26,0:40:-0.00,-8.69,-105.82	0/0:30:30,0:40:-0.00,-9.90,-121.87	0/0:9:9,0:40:-0.00,-3.58,-37.60	0/0:8:8,0:39:-0.00,-3.28,-33.59	0/0:20:20,0:40:-0.00,-6.89,-81.74	0/0:27:27,0:40:-0.00,-8.99,-109.83	0/0:13:13,0:40:-0.00,-4.78,-53.66	0/0:16:16,0:40:-0.00,-5.68,-65.69	0/0:33:33,0:40:-0.00,-10.80,-133.91	0/0:17:17,0:40:-0.00,-5.98,-69.71	0/0:19:19,0:40:-0.00,-6.59,-77.73	0/0:37:37,0:40:-0.00,-12.00,-149.96	0/0:18:18,0:40:-0.00,-6.29,-73.72	0/0:16:16,0:40:-0.00,-5.68,-65.69	./.	./.	./.	0/0:14:14,0:40:-0.00,-5.08,-57.67	0/0:4:4,0:26:-0.00,-2.08,-17.54	0/0:9:9,0:40:-0.00,-3.58,-37.60	./.	0/0:36:36,0:40:-0.00,-11.70,-145.95	0/0:19:19,0:40:-0.00,-6.59,-77.73	0/0:61:61,0:40:-0.00,-19.23,-246.27	0/0:29:29,0:40:-0.00,-9.60,-117.86	0/1:9:4,5:40:-16.49,-0.00,-13.96	0/0:12:12,0:40:-0.00,-4.48,-49.64	0/1:29:17,12:40:-38.56,0.00,-60.11
1261	419001	64519:84	C	T	0	PASS	NS=24;AF=0.125	GT:DP:AD:GQ:GL	0/0:26:26,0:40:-0.00,-8.74,-105.19	0/0:30:30,0:40:-0.00,-9.95,-121.24	0/0:9:9,0:40:-0.00,-3.63,-36.97	0/0:8:8,0:40:-0.00,-3.32,-32.96	0/0:20:20,0:40:-0.00,-6.94,-81.11	0/0:27:27,0:40:-0.00,-9.04,-109.20	0/0:13:13,0:40:-0.00,-4.83,-53.02	1/1:16:0,16:40:-63.35,-4.88,-0.00	0/0:33:33,0:40:-0.00,-10.85,-133.28	0/1:17:9,8:40:-26.07,0.00,-30.94	0/1:19:14,5:40:-13.43,-0.00,-50.40	1/1:37:0,37:40:-147.62,-11.20,-0.00	0/0:18:18,0:40:-0.00,-6.33,-73.08	0/0:16:16,0:40:-0.00,-5.73,-65.06	./.	./.	./.	0/0:14:14,0:40:-0.00,-5.13,-57.03	0/0:4:4,0:27:-0.00,-2.12,-16.91	0/0:9:9,0:40:-0.00,-3.63,-36.97	./.	0/0:36:36,0:40:-0.00,-11.75,-145.31	0/0:19:19,0:40:-0.00,-6.64,-77.10	0/0:61:61,0:40:-0.00,-19.28,-245.63	0/0:29:29,0:40:-0.00,-9.65,-117.22	0/0:9:9,0:40:-0.00,-3.63,-36.97	0/0:12:12,0:40:-0.00,-4.53,-49.01	0/0:29:29,0:40:-0.00,-9.65,-117.22
1262	420001	64521:20	G	T	0	PASS	NS=26;AF=0.192	GT:DP:AD:GQ:GL	0/0:26:26,0:40:-0.00,-8.67,-104.27	0/0:28:28,0:40:-0.00,-9.27,-112.24	0/0:8:8,0:39:-0.00,-3.25,-32.53	0/0:9:9,0:40:-0.00,-3.55,-36.51	0/0:18:18,0:40:-0.00,-6.26,-72.39	0/0:19:19,0:40:-0.00,-6.56,-76.37	0/1:24:12,12:40:-39.76,0.00,-40.40	0/1:9:5,4:40:-12.39,-0.00,-17.02	1/1:9:0,9:35:-35.23,-2.91,-0.00	1/1:22:0,22:40:-87.05,-6.82,-0.00	1/1:6:0,6:26:-23.28,-2.01,-0.00	1/1:26:0,26:40:-102.99,-8.03,-0.00	0/0:30:30,0:40:-0.00,-9.87,-120.22	0/0:9:9,0:40:-0.00,-3.55,-36.51	0/0:16:16,0:40:-0.00,-5.66,-64.41	0/0:9:9,0:40:-0.00,-3.55,-36.51	0/0:19:19,0:40:-0.00,-6.56,-76.37	./.	./.	0/0:21:21,0:40:-0.00,-7.16,-84.34	0/0:18:18,0:40:-0.00,-6.26,-72.39	0/0:37:37,0:40:-0.00,-11.98,-148.12	0/0:8:8,0:39:-0.00,-3.25,-32.53	0/0:28:28,0:40:-0.00,-9.27,-112.24	0/0:28:28,0:40:-0.00,-9.27,-112.24	0/0:30:30,0:40:-0.00,-9.87,-120.22	0/0:8:8,0:39:-0.00,-3.25,-32.53	0/0:19:19,0:40:-0.00,-6.56,-76.37
[truncated: 14,071 more rows]
